# Supplementary material for: FOXA1 regulates alternative splicing in prostate cancer
Source: Cell Rep. 2022 Sep 27;40(13):111404. doi: 10.1016/j.celrep.2022.111404 (PMC9532847; doi:10.1016/j.celrep.2022.111404)
Supplement: Table S1. List of the datasets, and siRNA/primer sequences used, related to Figure 1 and STAR Methods [file mmc2.xlsx]

## Sheet: Legend
Supplementary Table 1. List of the datasets, siRNA/primer sequences used
Legend: The first two tabs report, for each primary PC and mCRPC patient, the annotation about the high expression of the transcription factors ERG, FOXA1, AR and MYC. A transcription factor is considered as highly expressed if its expression value is greater or equal to the 75th percentile of its expression distribution across patients. The third tab lists the experiments downloaded from ChIP-At…
ChiP-Atlas experiments
Column	Description
SRA_ID	Sequence Read Archive accession ID
GEO_ID	Gene Expression Omnibus accession ID
ChIP_target	Involved protein
Cell_line	Cell line name
siRNA and primer sequences
Column	Description
Symbol	Gene ID
Species	Genome for which the sequences were designed to target
Target Sequence	siRNA sequence. Where this was synthesised both sense and anti-sense sequences are presented
Forward Primer	Sequence of forward primer
Reverse Primer	Sequence of reverse primer
Included Product Size (bp)	Predicted product size including CE event
Excluded Product Size (bp)	Predicted product size excluding CE event
Supplier	Source
Product Code	Supplier code

## Sheet: primary_PC
Primary PC - Patient ID and expression information for four transcription factors
patient	ERG_High	FOXA1_High	AR_High	MYC_High
TCGA-2A-A8VL
TCGA-2A-A8VO
TCGA-2A-A8VT	TRUE	TRUE	TRUE	TRUE
TCGA-2A-A8VV	TRUE
TCGA-2A-A8VX
TCGA-2A-A8W1		TRUE
TCGA-2A-A8W3		TRUE	TRUE
TCGA-CH-5737
TCGA-CH-5738			TRUE	TRUE
TCGA-CH-5739	TRUE	TRUE	TRUE	TRUE
TCGA-CH-5740	TRUE			TRUE
TCGA-CH-5741	TRUE	TRUE
TCGA-CH-5744	TRUE	TRUE
TCGA-CH-5746	TRUE	TRUE		TRUE
TCGA-CH-5748		TRUE	TRUE	TRUE
TCGA-CH-5750			TRUE	TRUE
TCGA-CH-5751		TRUE	TRUE	TRUE
TCGA-CH-5752	TRUE	TRUE	TRUE	TRUE
TCGA-CH-5753		TRUE	TRUE
TCGA-CH-5754	TRUE		TRUE	TRUE
TCGA-CH-5761		TRUE	TRUE	TRUE
TCGA-CH-5762		TRUE	TRUE	TRUE
TCGA-CH-5763				TRUE
TCGA-CH-5764	TRUE	TRUE	TRUE	TRUE
TCGA-CH-5765	TRUE	TRUE	TRUE	TRUE
TCGA-CH-5766		TRUE	TRUE
TCGA-CH-5767			TRUE	TRUE
TCGA-CH-5768	TRUE	TRUE	TRUE	TRUE
TCGA-CH-5769
TCGA-CH-5771
TCGA-CH-5772		TRUE	TRUE
TCGA-CH-5788			TRUE	TRUE
TCGA-CH-5789		TRUE	TRUE
TCGA-CH-5790	TRUE	TRUE	TRUE	TRUE
TCGA-CH-5791	TRUE	TRUE	TRUE
TCGA-CH-5792
TCGA-CH-5794	TRUE
TCGA-EJ-5494		TRUE	TRUE	TRUE
TCGA-EJ-5495			TRUE
TCGA-EJ-5496	TRUE	TRUE	TRUE
TCGA-EJ-5497	TRUE		TRUE
TCGA-EJ-5498	TRUE		TRUE	TRUE
TCGA-EJ-5499
TCGA-EJ-5501			TRUE
TCGA-EJ-5502			TRUE
TCGA-EJ-5503			TRUE
TCGA-EJ-5504		TRUE	TRUE	TRUE
TCGA-EJ-5505		TRUE	TRUE
TCGA-EJ-5506		TRUE	TRUE
TCGA-EJ-5507	TRUE	TRUE
TCGA-EJ-5508	TRUE	TRUE	TRUE	TRUE
TCGA-EJ-5509			TRUE
TCGA-EJ-5510			TRUE
TCGA-EJ-5511			TRUE	TRUE
TCGA-EJ-5512
TCGA-EJ-5514		TRUE	TRUE
TCGA-EJ-5515			TRUE
TCGA-EJ-5516	TRUE		TRUE
TCGA-EJ-5517		TRUE
TCGA-EJ-5518			TRUE	TRUE
TCGA-EJ-5519			TRUE	TRUE
TCGA-EJ-5521
TCGA-EJ-5522	TRUE	TRUE	TRUE
TCGA-EJ-5524	TRUE	TRUE	TRUE
TCGA-EJ-5525	TRUE		TRUE	TRUE
TCGA-EJ-5526	TRUE	TRUE	TRUE
TCGA-EJ-5527	TRUE	TRUE	TRUE	TRUE
TCGA-EJ-5530	TRUE	TRUE	TRUE	TRUE
TCGA-EJ-5531			TRUE
TCGA-EJ-5532		TRUE	TRUE	TRUE
TCGA-EJ-5542	TRUE	TRUE	TRUE
TCGA-EJ-7115
TCGA-EJ-7123		TRUE	TRUE	TRUE
TCGA-EJ-7125		TRUE	TRUE	TRUE
TCGA-EJ-7218
TCGA-EJ-7312
TCGA-EJ-7314		TRUE	TRUE	TRUE
TCGA-EJ-7315		TRUE	TRUE
TCGA-EJ-7317
TCGA-EJ-7318
TCGA-EJ-7321	TRUE			TRUE
TCGA-EJ-7325
TCGA-EJ-7327	TRUE	TRUE	TRUE	TRUE
TCGA-EJ-7328
TCGA-EJ-7330		TRUE	TRUE	TRUE
TCGA-EJ-7331			TRUE
TCGA-EJ-7781		TRUE	TRUE	TRUE
TCGA-EJ-7783	TRUE		TRUE	TRUE
TCGA-EJ-7784	TRUE	TRUE	TRUE	TRUE
TCGA-EJ-7785	TRUE		TRUE	TRUE
TCGA-EJ-7786			TRUE
TCGA-EJ-7788			TRUE
TCGA-EJ-7789			TRUE
TCGA-EJ-7791			TRUE
TCGA-EJ-7792			TRUE
TCGA-EJ-7793			TRUE
TCGA-EJ-7794			TRUE	TRUE
TCGA-EJ-7797	TRUE
TCGA-EJ-8468		TRUE	TRUE
TCGA-EJ-8469	TRUE	TRUE	TRUE	TRUE
TCGA-EJ-8470		TRUE	TRUE
TCGA-EJ-8472	TRUE	TRUE
TCGA-EJ-8474
TCGA-EJ-A46B
TCGA-EJ-A46D	TRUE
TCGA-EJ-A46F
TCGA-EJ-A46G		TRUE	TRUE
TCGA-EJ-A46H				TRUE
TCGA-EJ-A46I
TCGA-EJ-A65B
TCGA-EJ-A65D
TCGA-EJ-A65E		TRUE
TCGA-EJ-A65F	TRUE	TRUE		TRUE
TCGA-EJ-A65G
TCGA-EJ-A65J		TRUE
TCGA-EJ-A65M
TCGA-EJ-A6RA
TCGA-EJ-A6RC
TCGA-EJ-A7NF	TRUE
TCGA-EJ-A7NG
TCGA-EJ-A7NH
TCGA-EJ-A7NJ
TCGA-EJ-A7NM		TRUE
TCGA-EJ-A8FN
TCGA-EJ-A8FO
TCGA-EJ-A8FP
TCGA-EJ-A8FS		TRUE	TRUE
TCGA-EJ-A8FU
TCGA-FC-7708			TRUE
TCGA-FC-7961
TCGA-FC-A4JI		TRUE		TRUE
TCGA-FC-A5OB
TCGA-FC-A6HD
TCGA-FC-A8O0
TCGA-G9-6329	TRUE
TCGA-G9-6332	TRUE
TCGA-G9-6333		TRUE
TCGA-G9-6336
TCGA-G9-6338
TCGA-G9-6339
TCGA-G9-6342	TRUE
TCGA-G9-6343
TCGA-G9-6347
TCGA-G9-6348
TCGA-G9-6351
TCGA-G9-6353
TCGA-G9-6354
TCGA-G9-6356
TCGA-G9-6361	TRUE
TCGA-G9-6362
TCGA-G9-6363
TCGA-G9-6364
TCGA-G9-6365
TCGA-G9-6366		TRUE
TCGA-G9-6367
TCGA-G9-6369
TCGA-G9-6370
TCGA-G9-6371
TCGA-G9-6373
TCGA-G9-6377
TCGA-G9-6378
TCGA-G9-6379
TCGA-G9-6384	TRUE	TRUE	TRUE
TCGA-G9-6385
TCGA-G9-6494		TRUE
TCGA-G9-6496
TCGA-G9-6498
TCGA-G9-6499
TCGA-G9-7510
TCGA-G9-7519
TCGA-G9-7521			TRUE
TCGA-G9-7522
TCGA-G9-7523
TCGA-G9-7525	TRUE
TCGA-H9-7775
TCGA-H9-A6BX
TCGA-H9-A6BY
TCGA-HC-7075		TRUE
TCGA-HC-7077		TRUE		TRUE
TCGA-HC-7078
TCGA-HC-7079
TCGA-HC-7080		TRUE
TCGA-HC-7081	TRUE		TRUE
TCGA-HC-7209	TRUE	TRUE	TRUE	TRUE
TCGA-HC-7210		TRUE	TRUE
TCGA-HC-7211		TRUE	TRUE
TCGA-HC-7212	TRUE	TRUE	TRUE	TRUE
TCGA-HC-7213	TRUE	TRUE
TCGA-HC-7230	TRUE	TRUE	TRUE
TCGA-HC-7231	TRUE
TCGA-HC-7232	TRUE		TRUE
TCGA-HC-7233			TRUE	TRUE
TCGA-HC-7736		TRUE	TRUE	TRUE
TCGA-HC-7737
TCGA-HC-7738		TRUE
TCGA-HC-7740
TCGA-HC-7742
TCGA-HC-7744	TRUE	TRUE	TRUE	TRUE
TCGA-HC-7745
TCGA-HC-7747				TRUE
TCGA-HC-7748	TRUE		TRUE	TRUE
TCGA-HC-7749		TRUE	TRUE
TCGA-HC-7750
TCGA-HC-7752
TCGA-HC-7817
TCGA-HC-7818			TRUE
TCGA-HC-7819	TRUE	TRUE
TCGA-HC-7820		TRUE
TCGA-HC-7821			TRUE
TCGA-HC-8213	TRUE
TCGA-HC-8216
TCGA-HC-8256
TCGA-HC-8257	TRUE			TRUE
TCGA-HC-8258
TCGA-HC-8259	TRUE
TCGA-HC-8260
TCGA-HC-8262
TCGA-HC-8264			TRUE
TCGA-HC-8266
TCGA-HC-A48F	TRUE	TRUE
TCGA-HC-A4ZV			TRUE	TRUE
TCGA-HC-A631
TCGA-HC-A632	TRUE
TCGA-HC-A6AL
TCGA-HC-A6AN
TCGA-HC-A6AO
TCGA-HC-A6AP
TCGA-HC-A6AQ
TCGA-HC-A6AS
TCGA-HC-A6HX
TCGA-HC-A6HY	TRUE
TCGA-HC-A76W
TCGA-HC-A76X	TRUE
TCGA-HC-A8CY		TRUE
TCGA-HC-A8D0				TRUE
TCGA-HC-A8D1				TRUE
TCGA-HI-7168
TCGA-HI-7169
TCGA-HI-7170
TCGA-HI-7171	TRUE			TRUE
TCGA-J4-8198	TRUE		TRUE
TCGA-J4-8200				TRUE
TCGA-J4-A67K				TRUE
TCGA-J4-A67L
TCGA-J4-A67M
TCGA-J4-A67N
TCGA-J4-A67O
TCGA-J4-A67Q
TCGA-J4-A67R
TCGA-J4-A67S
TCGA-J4-A67T
TCGA-J4-A6G1
TCGA-J4-A6G3				TRUE
TCGA-J4-A6M7	TRUE	TRUE		TRUE
TCGA-J4-A83I	TRUE	TRUE		TRUE
TCGA-J4-A83J		TRUE
TCGA-J4-A83K	TRUE			TRUE
TCGA-J4-A83L				TRUE
TCGA-J4-A83M				TRUE
TCGA-J4-A83N				TRUE
TCGA-J9-A52B	TRUE
TCGA-J9-A52E
TCGA-J9-A8CK	TRUE			TRUE
TCGA-J9-A8CL
TCGA-J9-A8CM				TRUE
TCGA-J9-A8CN
TCGA-J9-A8CP		TRUE
TCGA-KC-A4BL				TRUE
TCGA-KC-A4BN		TRUE
TCGA-KC-A4BR				TRUE
TCGA-KC-A4BV	TRUE	TRUE
TCGA-KC-A7F3				TRUE
TCGA-KC-A7F6	TRUE			TRUE
TCGA-KC-A7FA		TRUE
TCGA-KC-A7FD
TCGA-KC-A7FE
TCGA-KK-A59X
TCGA-KK-A59Y	TRUE
TCGA-KK-A59Z
TCGA-KK-A6DY	TRUE			TRUE
TCGA-KK-A6E0
TCGA-KK-A6E1	TRUE	TRUE
TCGA-KK-A6E2	TRUE	TRUE		TRUE
TCGA-KK-A6E3
TCGA-KK-A6E4
TCGA-KK-A6E5
TCGA-KK-A6E6	TRUE
TCGA-KK-A6E7
TCGA-KK-A6E8
TCGA-KK-A7AP				TRUE
TCGA-KK-A7AQ
TCGA-KK-A7AU	TRUE	TRUE
TCGA-KK-A7AV
TCGA-KK-A7AW
TCGA-KK-A7AY
TCGA-KK-A7AZ				TRUE
TCGA-KK-A7B0
TCGA-KK-A7B1	TRUE
TCGA-KK-A7B2
TCGA-KK-A7B3
TCGA-KK-A7B4	TRUE			TRUE
TCGA-KK-A8I4
TCGA-KK-A8I5
TCGA-KK-A8I6				TRUE
TCGA-KK-A8I7
TCGA-KK-A8I8				TRUE
TCGA-KK-A8I9
TCGA-KK-A8IA	TRUE
TCGA-KK-A8IB
TCGA-KK-A8IC	TRUE
TCGA-KK-A8ID		TRUE
TCGA-KK-A8IF
TCGA-KK-A8IG
TCGA-KK-A8IH	TRUE
TCGA-KK-A8II	TRUE	TRUE
TCGA-KK-A8IJ
TCGA-KK-A8IK
TCGA-KK-A8IL
TCGA-KK-A8IM	TRUE
TCGA-M7-A71Y
TCGA-M7-A71Z				TRUE
TCGA-M7-A720
TCGA-M7-A721
TCGA-M7-A722
TCGA-M7-A724				TRUE
TCGA-M7-A725		TRUE
TCGA-QU-A6IL
TCGA-QU-A6IM
TCGA-QU-A6IN
TCGA-QU-A6IO
TCGA-QU-A6IP	TRUE
TCGA-SU-A7E7		TRUE		TRUE
TCGA-TK-A8OK
TCGA-V1-A8MF				TRUE
TCGA-V1-A8MG
TCGA-V1-A8MJ
TCGA-V1-A8MK
TCGA-V1-A8ML
TCGA-V1-A8MM
TCGA-V1-A8MU
TCGA-V1-A8WL
TCGA-V1-A8WN		TRUE	TRUE
TCGA-V1-A8WS	TRUE	TRUE
TCGA-V1-A8WV
TCGA-V1-A8WW
TCGA-V1-A8X3				TRUE
TCGA-VN-A88I
TCGA-VN-A88K				TRUE
TCGA-VN-A88L	TRUE
TCGA-VN-A88M	TRUE
TCGA-VN-A88N
TCGA-VN-A88O		TRUE
TCGA-VN-A88P
TCGA-VN-A88Q	TRUE	TRUE
TCGA-VN-A88R
TCGA-VP-A872
TCGA-VP-A875	TRUE	TRUE		TRUE
TCGA-VP-A876	TRUE			TRUE
TCGA-VP-A878
TCGA-VP-A879	TRUE
TCGA-VP-A87B
TCGA-VP-A87C
TCGA-VP-A87D	TRUE			TRUE
TCGA-VP-A87E				TRUE
TCGA-VP-A87H				TRUE
TCGA-VP-A87J		TRUE	TRUE
TCGA-VP-A87K	TRUE	TRUE
TCGA-WW-A8ZI
TCGA-X4-A8KQ
TCGA-X4-A8KS
TCGA-XA-A8JR
TCGA-XJ-A83F	TRUE
TCGA-XJ-A83G
TCGA-XJ-A83H				TRUE
TCGA-XJ-A9DI
TCGA-XJ-A9DK
TCGA-XJ-A9DQ
TCGA-XJ-A9DX
TCGA-XQ-A8TA			TRUE	TRUE
TCGA-XQ-A8TB	TRUE			TRUE
TCGA-Y6-A8TL
TCGA-YJ-A8SW		TRUE	TRUE
TCGA-YL-A8HJ	TRUE
TCGA-YL-A8HK	TRUE
TCGA-YL-A8HL	TRUE	TRUE	TRUE
TCGA-YL-A8HM				TRUE
TCGA-YL-A8HO
TCGA-YL-A8S8			TRUE	TRUE
TCGA-YL-A8S9		TRUE		TRUE
TCGA-YL-A8SA	TRUE
TCGA-YL-A8SB
TCGA-YL-A8SC			TRUE
TCGA-YL-A8SF	TRUE			TRUE
TCGA-YL-A8SH
TCGA-YL-A8SJ				TRUE
TCGA-YL-A8SK
TCGA-YL-A8SL	TRUE			TRUE
TCGA-YL-A8SO
TCGA-YL-A8SP	TRUE	TRUE	TRUE	TRUE
TCGA-YL-A8SQ
TCGA-YL-A8SR		TRUE
TCGA-YL-A9WH
TCGA-YL-A9WI			TRUE	TRUE
TCGA-YL-A9WJ				TRUE
TCGA-YL-A9WK
TCGA-ZG-A8QW
TCGA-ZG-A8QX
TCGA-ZG-A8QY
TCGA-ZG-A8QZ

## Sheet: mCRPC
mCRPC - Patient ID and expression information for four transcription factors
patient	ERG_HE	FOXA1_HE	AR_HE	MYC_HE
TP_2061
SC_9091
SC_9086
MO_1339		TRUE		TRUE
MO_1337
MO_1336
SC_9031
SC_9081		TRUE		TRUE
SC_9080		TRUE
MO_1316	TRUE	TRUE		TRUE
TP_2054
SC_9073		TRUE	TRUE
SC_9072			TRUE	TRUE
SC_9071
SC_9068
MO_1277	TRUE	TRUE	TRUE	TRUE
MO_1202	TRUE		TRUE
SC_9063	TRUE	TRUE	TRUE
SC_9062
SC_9061	TRUE		TRUE	TRUE
MO_1262			TRUE	TRUE
MO_1249	TRUE
MO_1244	TRUE		TRUE	TRUE
MO_1241	TRUE	TRUE	TRUE	TRUE
SC_9060
SC_9059	TRUE	TRUE		TRUE
SC_9058		TRUE	TRUE	TRUE
SC_9057				TRUE
MO_1232
MO_1221			TRUE
MO_1219
MO_1215
SC_9055		TRUE	TRUE
SC_9038
SC_9050		TRUE
MO_1192	TRUE	TRUE	TRUE
MO_1176	TRUE			TRUE
SC_9054				TRUE
SC_9049
SC_9048			TRUE
SC_9047
SC_9046	TRUE		TRUE
MO_1184				TRUE
MO_1179
SC_9043	TRUE
SC_9018	TRUE	TRUE
SC_9037
SC_9036		TRUE
SC_9034
SC_9032		TRUE		TRUE
TP_2034
MO_1161			TRUE
SC_9030		TRUE	TRUE
TP_2032
SC_9029		TRUE	TRUE
SC_9028
SC_9026
TP_2020
SC_9023				TRUE
SC_9022				TRUE
SC_9019
SC_9017
SC_9016	TRUE	TRUE	TRUE
MO_1124		TRUE
MO_1128
MO_1118
MO_1114	TRUE		TRUE	TRUE
SC_9012				TRUE
SC_9007
TP_2009
TP_2010				TRUE
SC_9010
SC_9009	TRUE
SC_9008		TRUE		TRUE
TP_2001	TRUE		TRUE	TRUE
MO_1095
SC_9001
MO_1094
MO_1084	TRUE
MO_1071
MO_1054		TRUE
MO_1040	TRUE	TRUE
MO_1020		TRUE		TRUE
MO_1014				TRUE
MO_1013				TRUE
TP_2060
SC_9083			TRUE
TP_2064		TRUE
SC_9097	TRUE	TRUE	TRUE
SC_9093	TRUE		TRUE
SC_9092
SC_9099		TRUE	TRUE
SC_9094			TRUE
X6115251
X6115247	TRUE
X6115242
X6115219
X6115122	TRUE
X6115114				TRUE
X1115202			TRUE
X6115117
X6115115
X1115161		TRUE		TRUE
X1115183	TRUE
X6115237
X6115233
X6115118			TRUE
X6115123
X1115153		TRUE	TRUE
X6115121
X1115156	TRUE
X1115154	TRUE			TRUE
X6115227
X6115234	TRUE
X6115224			TRUE	TRUE
X1115244	TRUE
X1115157	TRUE	TRUE
X6115250

## Sheet: Experiments
ChIP-Atlas experiments used
SRA_ID	GEO_ID	ChIP_target	Cell_line
SRX100895	GSM816637	DNAse	LNCaP
SRX190023	GSM945240	H3K4me3	LNCaP
SRX1308544	GSM1902615	H3K27ac	LNCaP
SRX154499	GSM947528	CTCF	LNCaP
SRX1885185	GSM2219864	FOXA1	LNCaP
SRX1885186	GSM2219865	FOXA1	LNCaP
SRX1212231	GSM1873039	FOXA1	LNCaP
SRX1212232	GSM1873040	FOXA1	LNCaP
SRX2545039	GSM2480802	AR	LNCaP
SRX2017926	GSM2277148	AR	LNCaP
SRX1569781	GSM2058893	AR	LNCaP
SRX1334498	GSM1907206	MYC	LNCaP
SRX1334496	GSM1907204	MYC	LNCaP
SRX022574	GSM353648	ERG	LNCaP
SRX471880	GSM1328982	H3K27ac	VCaP
SRX022554	GSM353620	H3K4me3	VCaP
SRX1950174	GSM2235690	CTCF	VCaP
SRX1950175	GSM2235691	CTCF	VCaP
SRX2642364	GSM2537225	FOXA1	VCaP
SRX2642366	GSM2537227	FOXA1	VCaP
SRX2642365	GSM2537226	FOXA1	VCaP
SRX667984	GSM1463461	FOXA1	VCaP
SRX667985	GSM1463462	FOXA1	VCaP
SRX471848	GSM1328947	AR	VCaP
SRX471847	GSM1328945	AR	VCaP
SRX2796997	GSM2612456	AR	VCaP
SRX022562	GSM353636	AR	VCaP
SRX2796998	GSM2612457	ERG	VCaP
SRX059706	GSM717395	ERG	VCaP
SRX022563	GSM353637	ERG	VCaP

## Sheet: siRNA
siRNA sequences
Symbol	Species	Target Sequence	Supplier	Product Code
Non-targeting Pool	N/A	UGGUUUACAUGUCGACUAA, UGGUUUACAUGUUGUGUGA, UGGUUUACAUGUUUUCUGA, UGGUUUACAUGUUUUCCUA	Dharmacon (ON-TARGETplus)	D-001810-10-05
FOXA1 (si1)	Human	Sense: CCAUGAACACCUACAUGACCAUGAA55 Anti-sense: UUCAUGGUCAUGUAGGUGUUCAUGG55	Zheng L. Int J Clin Exp Pathol 2015 Synthesised by Eurogentec	N/A
FOXA1 (si2)	Human	GAACAGCUACUACGCAGAC	Dharmacon (ON-TARGETplus)	J-010319-07
FOXA1 (si3)	Human	GCACUGCAAUACAUCGCCUU	Dharmacon (ON-TARGETplus)	J-010319-05
SRSF1	Human	Sense: CAUCUACGUGGGUAACUUA55 Anti-sense: UAAGUUACCCACGUAGAUG55	Synthesised by Eurogentec (Sigma SASI_Hs02_00313262)	N/A

## Sheet: Mutagenesis_Primers
FLNA exon 30 mutagenesis primers sequences
Symbol	Species	Forward Primer	Reverse Primer	Supplier
FLNA exon 30	Human	gtcacgggctagGTGCTGGCATCGGCCCCA	ctccgattgacaCTGTGACAGTGCACTTGCTGGC	Synthesised by Integrated DNA Technologies

## Sheet: qRT-PCR_Primers
qRT-PCR primer sequences
Symbol	Species	Forward Primer	Reverse Primer	Supplier
HNRNPK	Human	gcgctcgttttctgtctagc	cccagtgctgcagtagcc	Synthesised by Integrated DNA Technologies
HNRNPL	Human	acaaaccccaatctcagtgg	ccatattctgcggggtgat	Synthesised by Integrated DNA Technologies
SRSF1	Human	ggcggtctgaaaacagagtg	tttaaatcctgccaacttcca	Synthesised by Integrated DNA Technologies
ACTB	Human	agagctacgagctgcctgac	cgtggatgccacaggact	Synthesised by Integrated DNA Technologies
B2M	Human	ttctggcctggaggctatc	tcaggaaatttgactttccattc	Synthesised by Integrated DNA Technologies

## Sheet: Endpoint_Splicing_Primers
Endpoint PCR splicing assays primer sequences
Symbol	Species	Forward Primer	Reverse Primer	Included Product Size (bp)	Excluded Product Size (bp)	Supplier
FLNA exon 30	Human	GCCGAAGAAGACACACATCC	CACAGTGATCACCGTCTCCT	253	229	Synthesised by Integrated DNA Technologies

## Sheet: ddPCR_Splicing_primers
ddPCR splicing assay primer sequences. Probes were 3ʹ-labeled with Iowa Black (Bio-Rad).
Symbol	Species	Fluorophore	Forward Primer	Reverse Primer	Probe	Product Size (bp)	Supplier
FLNAΔex30	Human	HEX	TGGTGACGAGATCCCCTTC	CTCCTCCCCAATCTGAATGG	ACTGTCACAGGTGCTGGCATCGGCC	115	Bio-Rad
FLNA+ex30	Human	FAM	TGGTGACGAGATCCCCTTC	CTCCTCCCCAATCTGAATGG	CGGGCTAGGTGCTGGCATCGGC	139	Bio-Rad
