# Supplementary material for: FOXA1 regulates alternative splicing in prostate cancer
Source: Cell Rep. 2022 Sep 27;40(13):111404. doi: 10.1016/j.celrep.2022.111404 (PMC9532847; doi:10.1016/j.celrep.2022.111404)
Supplement: Table S3. Results of differential gene expression analyses and in vitro validations, related to Figure 1 [file mmc4.xlsx]

## Sheet: Legend
Supplementary Table 3. Results of differential gene expression analyses and in vitro validations
Legend: The first two tabs report differential expression analysis results for the 148 SRGs in the primary PC and mCRPC datasets. Tabs 3-5 report differential expression analysis results upon siRNA-mediated FOXA1 depletion in VCaP and PC3 RNA-seq data. The subsequent tabs report densitometry analysis of Western blot images using Image Studio Lite Ver 5.2 (LiCor), and qRT-PCR results upon differen…
Differential SRGs expression in primary PC samples
Column	Description
Symbol	Gene IDs
Entrez
Ensembl_id
Aliases
FOXA1_High_TPM_median	SRGs expression in FOXA1 highly expressing samples
FOXA1_High_TPM_mean
FOXA1_High_TPM_se
FOXA1_Rem_TPM_median	SRGs expression in FOXA1 remaining samples
FOXA1_Rem_TPM_mean
FOXA1_Rem_TPM_se
L2R	log2 ratio of median expression between FOXA1 highly expressing and remaining samples
FC	Fold change of median expression between FOXA1 highly expressing and remaining samples
KS_pvalue	Kolgomorov-Smirnov statistics
KS_adj_pvalue
KS_emp-pv
edgeR_logFC	edgeR results
edgeR_FDR
DESeq2_log2FoldChange	DESeq2 results
DESeq2_padj
DEG	Differentially expressed genes
DEG_direction
Differential gene expression in VCaP and PC3 cells
Column	Description
Symbol	Gene ID
Ensembl_id	Ensembl gene ID
Cancer	Indicates if the SRG was differentially expressed in primary (P) or metastatic (M) tumors
Set	A more precise characterization of SRGs. Indicates if the SRG was differentially expressed only in primary (P), only metastatic (M) or in both (B) sets
Cell_line	Cell line name
baseMean	DESeq2 results
log2FoldChange
lfcSE
stat
pvalue
padj
Direction	Direction of regulation
Same_direction_public	Indicates if the direction of regulation coincides with the direction of regulation observed in TCGA/SU2C data
Sign	Differentially expressed genes
Western blot densitometry and qRT-PCR
Column	Description
Symbol	Protein ID
Cell_line	Cell line identifier
Condition	Experimental condition: wild-type (wt), overexpression (oe), silencing (si)
Replicate	Individual number of biological replicate
Band Intensity	Raw band intensity
Normalised Expression	Protein band intensity normalised to ACTB
FC	Fold change to control condition
Log10	Log10 of FC value
Image	Included as representative image in figure panel
N	Number of technical replicates
Mean
sd
pvalue	P-value relative to two-tailed t-test
Sig	P-value<=0.05

## Sheet: Primary_PC
Primary PC - Expression of SRGs in FOXA1 highly expressing versus remaining samples
Symbol	Entrez	Ensembl_id	Aliases	FOXA1_High_TPM_median	FOXA1_High_TPM_mean	FOXA1_High_TPM_se	FOXA1_Rem_TPM_median	FOXA1_Rem_TPM_mean	FOXA1_Rem_TPM_se	L2R	FC	KS_pvalue	KS_adj_pvalue	KS_emp-pv	edgeR_logFC	edgeR_FDR	DESeq2_log2FoldChange	DESeq2_padj	DEG	DEG_direction
ACIN1	22985	ENSP00000262710	|ACINUS|fSAP152|	64.95	66.43	1.33	57.79	58.29	0.81	0.168641	1.124	8.64557e-05	0.000136122	0	0.0756701	0.0670114	0.0246229	0.517006	FALSE	UP
AQR	9716	ENSP00000156471	|IBP160|fSAP164|	18.74	19.09	0.54	11.35	11.43	0.31	0.723281	1.65093	0	0	0	0.566799	2.56081e-17	0.537816	2.37499e-19	TRUE	UP
BCAS2	10286	ENSP00000358554	|DAM1|SPF27|Snt309|	62.03	61.78	1.19	48.33	48.04	0.75	0.360093	1.28351	9.32587e-15	6.27377e-14	0	0.159937	3.03539e-05	0.106344	0.00309381	FALSE	UP
BUD31	8896	ENSP00000222969	|Cwc14|EDG-2|YCR063W|fSAP17|	119.71	125.34	2.73	132.51	141.68	2.28	-0.146583	0.903388	0.00015009	0.000231389	0	-0.445564	2.06225e-13	-0.555546	4.83278e-15	TRUE	DOWN
CDC40	51362	ENSP00000304370	|EHB3|PRP17|PRPF17|	17.67	17.06	0.55	11.03	11.19	0.29	0.680364	1.60254	8.32667e-15	5.86832e-14	0	0.426393	6.72385e-11	0.387615	7.53659e-11	TRUE	UP
CDC5L	988	ENSP00000360532	|CDC5|CDC5-LIKE|CEF1|PCDC5RP|dJ319D22.1|	32.23	32.53	0.67	23.21	23.02	0.44	0.473868	1.38883	0	0	0	0.310169	5.12006e-11	0.267321	8.73458e-12	TRUE	UP
CHERP	10523	ENSP00000245479;ENSP00000324549;ENSP00000337513;ENSP00000353769;ENSP00000439856	|DAN16|SCAF6|	38.68	40.18	0.79	33.65	33.33	0.39	0.200922	1.14943	2.76959e-10	7.06722e-10	0	0.144491	3.27052e-05	0.093588	0.00183813	FALSE	UP
CRNKL1	51340	ENSP00000366557	|Clf1|MSTP021|SYF3|	24.97	25.17	0.6	17.65	18.05	0.3	0.500061	1.41427	0	0	0	0.274581	6.10477e-13	0.215725	8.37143e-09	TRUE	UP
CTNNBL1	56259	ENSP00000355050	|C20orf33|NAP|P14L|PP8304|dJ633O20.1|	46.37	48.23	1.16	48.5	49.98	0.7	-0.0649779	0.95596	0.0346906	0.042785	0.0262	-0.185229	6.49076e-06	-0.263826	1.05046e-08	FALSE	DOWN
CWC15	51503	ENSP00000461115	|AD002|Cwf15|HSPC148|ORF5|	45.43	45.93	0.81	42.02	43.23	0.53	0.112775	1.08131	8.00032e-05	0.000127317	0	-0.137729	0.000973804	-0.21261	2.54822e-06	FALSE	UP
DAZAP1	26528	ENSP00000233078	|NA|	54.48	57.68	1.18	56.82	56.8	0.68	-0.0605893	0.958872	0.202053	0.219882	0.1807	-0.201427	7.17484e-06	-0.274987	7.92341e-09	FALSE	UP
DDX23	9416	ENSP00000310723	|PRPF28|SNRNP100|U5-100K|U5-100KD|prp28|	60.3	60.48	1.2	52.14	50.77	0.77	0.209851	1.15657	3.86194e-06	6.72432e-06	0	0.0544658	0.131603	0.00355369	0.944686	FALSE	UP
DDX39B	7919	ENSP00000450155	|D6S81E|UAP56|	227.28	232.99	5.71	215.99	218.35	3.26	0.0734936	1.05226	0.064291	0.0761205	0.0556	-0.0700761	0.162986	-0.132583	0.00412205	FALSE	UP
DDX42	11325	ENSP00000374574	|DDX42P|RHELP|RNAHP|SF3B8|SF3b125|	89.58	88.51	1.63	79.91	79.3	0.89	0.16479	1.121	6.58408e-08	1.3534e-07	0	0.132566	0.000207886	0.0830264	0.00126089	FALSE	UP
DDX46	9879	ENSP00000346236	|PRPF5|Prp5|	23.72	23.75	0.67	15.11	15.31	0.38	0.650957	1.57021	0	0	0	0.391777	2.9265e-14	0.356754	5.52394e-18	TRUE	UP
DDX5	1655	ENSP00000225792	|G17P1|HLR1|HUMP68|	315.69	341.62	10.66	241.39	247.12	5.22	0.387152	1.30781	1.68473e-09	3.95779e-09	0	0.216455	3.78899e-05	0.170076	0.000318406	TRUE	UP
DHX15	1665	ENSP00000336741	|DBP1|DDX15|PRP43|PRPF43|PrPp43p|	83.44	86.44	2.23	56.93	57.65	1.2	0.551668	1.46578	0	0	0	0.41403	5.0668e-16	0.375436	8.38462e-19	TRUE	UP
DHX16	8449	ENSP00000365625;ENSP00000373071;ENSP00000389862;ENSP00000390938;ENSP00000391789;ENSP00000393958;ENSP00000396193;ENSP00000408956	|DBP2|DDX16|PRO2014|PRPF2|Prp2|	22.97	23.14	0.38	21.04	21.03	0.27	0.126991	1.09201	4.09365e-05	6.73179e-05	0.0001	0.0498207	0.203867	0.00637619	0.870136	FALSE	UP
DHX38	9785	ENSP00000268482	|DDX38|PRP16|PRPF16|	22.14	22.44	0.58	22.05	21.58	0.34	0.00614987	1.00427	0.108327	0.121458	0.0922	-0.00626628	0.912395	-0.0528755	0.267851	FALSE	UP
DHX8	1659	ENSP00000262415	|DDX8|PRP22|PRPF22|	18.41	18.78	0.52	12.93	13.16	0.3	0.509552	1.42361	2.55407e-12	9.69236e-12	0	0.332003	9.7248e-11	0.29446	5.11964e-12	TRUE	UP
EFTUD2	9343	ENSP00000392094	|MFDGA|MFDM|SNRNP116|Snrp116|Snu114|U5-116KD|	29.81	29.33	0.71	23.84	24.14	0.39	0.32257	1.25056	2.43444e-08	5.14711e-08	0	0.0832325	0.0473403	0.022297	0.642179	FALSE	UP
EIF4A3	9775	ENSP00000269349	|DDX48|MUK34|NMP265|NUK34|RCPS|eIF4AIII|	96.59	100.33	1.94	80.31	80.9	1.18	0.266312	1.20273	3.11173e-12	1.15131e-11	0	0.0989951	0.00994644	0.0382995	0.376571	FALSE	UP
ESRP2	80004	ENSP00000418748	|RBM35B|	50.61	48.34	1.45	34.89	36.44	0.72	0.536425	1.45037	6.11426e-11	1.74021e-10	0	0.246825	2.5373e-05	0.188879	0.00238736	TRUE	UP
FMR1	2332	ENSP00000359506;ENSP00000472931	|FMRP|POF1|	16.46	17.71	0.47	13.15	12.91	0.28	0.32356	1.25142	1.77472e-10	4.60804e-10	0	0.254858	2.19196e-06	0.217213	5.00235e-07	TRUE	UP
FUS	2521	ENSP00000254108	|ETM4|HNRNPP2|POMP75|TLS|	231.1	242.22	7.29	206.21	204.52	3.4	0.164406	1.1207	0.00207837	0.00301568	0.0015	0.0415142	0.4644	-0.0225727	0.729072	FALSE	UP
HNRNPA1	3178	ENSP00000341285	|ALS20|HNRPA1|IBMPFD3|hnRNP A1|hnRNP-A1|	328.81	335.48	8.49	306.7	316.6	4.56	0.100428	1.07209	0.0223511	0.028517	0.0186	-0.157331	0.00291345	-0.245382	1.80852e-05	FALSE	UP
HNRNPA1L2	144983	ENSP00000341285	|NA|	107.66	108.24	2.53	91.92	93.18	1.45	0.228159	1.17134	2.2708e-06	4.00093e-06	0	0.00530455	0.919197	-0.055705	0.23063	FALSE	UP
HNRNPA2B1	3181	ENSP00000346694	|HNRNPA2|HNRNPB1|HNRPA2|HNRPA2B1|HNRPB1|IBMPFD2|RNPA2|	323.85	326.14	5.8	263.64	255.5	3.95	0.296778	1.2284	1.08524e-12	4.724e-12	0	0.152193	0.000420642	0.103858	0.00663423	FALSE	UP
HNRNPA3	220988	ENSP00000376309	|2610510D13Rik|	82.82	86.41	1.97	66.34	66.32	1.03	0.320084	1.2484	4.34192e-11	1.36724e-10	0	0.127497	0.000454859	0.0708961	0.0371002	FALSE	UP
HNRNPC	3183	ENSP00000319690;ENSP00000365370	|HNRPC|	408.01	408.71	7.13	336.64	337.64	3.86	0.277398	1.21201	9.33253e-13	4.1855e-12	0	0.0814751	0.0210882	0.015339	0.743882	FALSE	UP
HNRNPH2	3188	ENSP00000468882;ENSP00000470079	|FTP3|HNRPH'|HNRPH2|hnRNPH'|	109.45	108.36	1.95	80.62	79.08	1.37	0.441037	1.35758	0	0	0	0.262668	9.64189e-12	0.215547	7.77335e-11	TRUE	UP
HNRNPK	3190	ENSP00000365439	|HNRPK|TUNP|	394.54	401.28	6.4	297.91	289.29	4.74	0.40529	1.32435	0	0	0	0.279877	2.90496e-12	0.234169	4.3572e-13	TRUE	UP
HNRNPL	3191	ENSP00000221419	|HNRPL|hnRNP-L|	266.08	273.84	3.71	222.97	219.67	2.51	0.254983	1.19332	0	0	0	0.10861	0.000556238	0.0473615	0.182604	FALSE	UP
HNRNPM	4670	ENSP00000325376	|CEAR|HNRNPM4|HNRPM|HNRPM4|HTGR1|NAGR1|hnRNP M|	152.09	153.65	2.42	138.86	135.44	1.83	0.131256	1.09525	5.64795e-06	9.60801e-06	0	-0.0134917	0.758661	-0.077645	0.0618492	FALSE	UP
HNRNPU	3192	ENSP00000283179	|HNRPU|SAF-A|U21.1|hnRNP U|	197.94	202.47	4.91	128.52	129.62	2.75	0.62312	1.5402	0	0	0	0.26097	1.79596e-15	0.208905	1.12949e-14	TRUE	UP
HNRPLL	92906	ENSP00000387088	|HNRPLL|SRRF|	21.67	22.64	0.58	16.28	16.13	0.32	0.412582	1.33107	3.14193e-14	1.78848e-13	0	0.311013	1.91654e-11	0.270656	3.67225e-14	TRUE	UP
HSPA1A	3303	ENSP00000364802;ENSP00000375399;ENSP00000382915;ENSP00000404524;ENSP00000406359;ENSP00000408907	|HEL-S-103|HSP70-1|HSP70-1A|HSP70I|HSP72|HSPA1|	515.36	743.67	87.4	528.67	774.37	48.23	-0.0367861	0.974824	0.633635	0.64914	0.5964	-0.250635	0.0536147	-0.296865	0.0220983	FALSE	DOWN
HSPA8	3312	ENSP00000227378	|HEL-33|HEL-S-72p|HSC54|HSC70|HSC71|HSP71|HSP73|HSPA10|LAP-1|NIP71|	1129.48	1138	30.28	818.42	830.1	19.9	0.464731	1.38006	8.21565e-14	4.19281e-13	0	0.301354	1.44602e-06	0.250506	8.3427e-05	TRUE	UP
ISY1	57461	ENSP00000273541;ENSP00000411822	|FSAP33|	27.11	28	0.84	24.36	24.13	0.35	0.154203	1.11281	0.000238981	0.000364631	0.0002	0.00999152	0.830992	-0.047995	0.23479	FALSE	UP
KHDRBS1	10657	ENSP00000313829	|Sam68|	104.6	103.69	1.75	83.98	83.63	1.06	0.316767	1.24554	4.20775e-14	2.30647e-13	0	0.102145	0.000454859	0.0410848	0.13528	FALSE	UP
KHDRBS2	202559	ENSP00000281156	|SLM-1|SLM1|bA535F17.1|	0.01	0.02	0	0.01	0.02	0	0.00608818	1.00423	0.886027	0.892054	0.708	-0.456592	0.0674502	-0.568284	0.0449007	FALSE	DOWN
KHDRBS3	10656	ENSP00000348108	|Etle|SALP|SLM-2|SLM2|T-STAR|TSTAR|etoile|	18.14	28.48	2.96	7.72	14.06	0.91	1.23305	2.35063	4.11221e-06	7.07682e-06	0	0.808043	7.86794e-08	0.749558	2.03154e-06	TRUE	UP
LSM2	57819	ENSP00000364813;ENSP00000372883;ENSP00000403345;ENSP00000406280;ENSP00000414006;ENSP00000414634	|C6orf28|G7B|YBL026W|snRNP|	47.88	49.43	1.15	49.01	51.52	0.72	-0.0334988	0.977048	0.218391	0.235926	0.1977	-0.308704	2.22736e-08	-0.410646	1.03128e-10	FALSE	DOWN
LSM3	27258	ENSP00000302160	|SMX4|USS2|YLR438C|	161.41	166.61	2.92	152.71	158.62	1.83	0.0799083	1.05695	0.0203801	0.0264583	0.0166	-0.175855	0.000102366	-0.265516	8.38392e-07	FALSE	UP
LSM4	25804	ENSP00000469468	|YER112W|	111.04	113.84	2.82	116.33	121.25	1.61	-0.0671172	0.954543	0.0820391	0.0933984	0.0693	-0.342826	2.94291e-10	-0.442916	3.14931e-12	FALSE	DOWN
LSM5	23658	ENSP00000410758	|YER146W|	21.54	22.84	0.68	19.52	20.61	0.32	0.14244	1.10377	0.00044169	0.000653701	0.0006	-0.098406	0.0693072	-0.1871	0.00169168	FALSE	UP
LSM6	11157	ENSP00000296581	|YDR378C|	24.55	26.99	1.07	25.23	26.19	0.52	-0.0389815	0.973342	0.950349	0.950349	0.9342	-0.171024	0.00369753	-0.23144	3.13549e-05	FALSE	UP
LSM7	51690	ENSP00000252622	|YNL147W|	122.45	129.82	4.46	153.04	165.38	3.63	-0.321663	0.800147	4.34774e-07	8.24956e-07	0	-0.634096	7.3451e-15	-0.759842	2.93504e-17	TRUE	DOWN
MAGOH	4116	ENSP00000360525	|MAGOH1|MAGOHA|	61.74	62.09	1.38	60.14	60.43	0.79	0.0379907	1.02668	0.841896	0.853428	0.8078	-0.190859	6.17215e-05	-0.267428	5.69302e-08	FALSE	UP
MAGOHB	55110	ENSP00000319240	|MGN2|mago|magoh|	5.71	5.89	0.18	5.44	5.59	0.1	0.0676314	1.04799	0.0464878	0.0559366	0.0427	-0.146666	0.00853366	-0.215152	0.000230781	FALSE	UP
MBNL1	4154	ENSP00000282486	|EXP|EXP35|EXP40|EXP42|MBNL|	42.76	46.26	1.53	37.94	38.93	0.88	0.172437	1.12696	0.00622032	0.0086038	0.0059	0.104195	0.0997989	0.0621968	0.283883	FALSE	UP
NCBP1	4686	ENSP00000364289	|CBP80|NCBP|Sto1|	15.03	15	0.37	10.08	10.11	0.21	0.577086	1.49183	0	0	0	0.38239	8.8505e-16	0.340099	4.08494e-19	TRUE	UP
NCBP2	22916	ENSP00000326806	|CBC2|CBP20|	73.69	75.3	1.53	60.48	60.23	0.93	0.284979	1.21839	2.33147e-15	1.81609e-14	0	0.118046	0.00436846	0.0641003	0.109787	FALSE	UP
NHP2L1	4809	ENSP00000215956	|15.5K|FA-1|NHPX|OTK27|SNRNP15-5|SNU13|SPAG12|SSFA1|	152.24	152.45	2.76	155.96	157.09	1.33	-0.0348777	0.976114	0.148424	0.162716	0.1299	-0.2806	1.05034e-11	-0.37018	3.32141e-13	FALSE	DOWN
PABPC1	26986	ENSP00000313007	|PABP|PABPC2|	1095.9	1232.96	52.53	828.01	949.01	29.93	0.404386	1.32353	6.78064e-08	1.37471e-07	0	0.182837	0.0170569	0.133954	0.0894454	FALSE	UP
PABPN1	8106	ENSP00000451320	|OPMD|PAB2|PABII|PABP-2|	95.42	101.44	2.55	97.42	98.92	1.36	-0.0300061	0.979416	0.369097	0.390188	0.3487	-0.203434	0.000212998	-0.279594	9.44375e-07	FALSE	UP
PCBP1	5093	ENSP00000305556	|HEL-S-85|HNRPE1|HNRPX|hnRNP-E1|hnRNP-X|	348.82	350.81	4.76	298.83	286.18	3.98	0.223183	1.16731	8.21565e-14	4.19281e-13	0	0.0901314	0.0138966	0.0382845	0.296726	FALSE	UP
PCBP2	5094	ENSP00000352438	|HNRNPE2|HNRPE2|hnRNP-E2|	283.29	285.47	5.17	237.09	233.05	3.63	0.256834	1.19485	1.58651e-12	6.70867e-12	0	0.0871954	0.0271021	0.0352754	0.340656	FALSE	UP
PHF5A	84844	ENSP00000216252	|INI|Rds3|SAP14b|SF3B7|SF3b14b|bK223H9.2|	33	32.17	0.5	30.17	30.32	0.37	0.129456	1.09388	0.000244125	0.000368678	0.0004	-0.129289	0.000526358	-0.196011	1.66379e-07	FALSE	UP
PLRG1	5356	ENSP00000424417	|Cwc1|PRP46|PRPF46|TANGO4|	36.11	36.43	0.61	29.64	29.19	0.42	0.284731	1.21818	1.79701e-12	6.99887e-12	0	0.119621	6.95942e-05	0.0658119	0.00381887	FALSE	UP
PPIE	10450	ENSP00000361918	|CYP-33|CYP33|	58.52	59.83	1.25	59.12	59.79	0.57	-0.0146263	0.989913	0.0749242	0.0866311	0.0648	-0.225956	8.76404e-08	-0.317326	4.3746e-10	FALSE	UP
PPIH	10465	ENSP00000306614	|CYP-20|SnuCyp-20|USA-CYP|	42.72	44.13	0.81	42.61	43.51	0.53	0.00390856	1.00271	0.635982	0.64914	0.5989	-0.219228	1.00368e-05	-0.310836	4.93787e-08	FALSE	UP
PPIL1	51645	ENSP00000362803	|hCyPX|	29.53	30.8	0.65	26.12	26.4	0.45	0.177073	1.13059	8.53909e-06	1.43612e-05	0	0.0174678	0.751857	-0.0454966	0.429553	FALSE	UP
PQBP1	10084	ENSP00000218224;ENSP00000469772	|MRX55|MRXS3|MRXS8|NPW38|RENS1|	108.34	114.15	2.4	116.24	126.09	1.85	-0.101575	0.932015	0.0129374	0.0170958	0.0107	-0.401679	3.38518e-11	-0.516339	4.57781e-13	FALSE	DOWN
PRPF18	8559	ENSP00000367835	|PRP18|hPrp18|	19.87	20.27	0.44	16.63	16.64	0.26	0.257401	1.19532	1.92235e-08	4.1233e-08	0	0.0901381	0.0216914	0.0392211	0.272781	FALSE	UP
PRPF19	27339	ENSP00000227524	|NMP200|PRP19|PSO4|SNEV|UBOX4|hPSO4|	157.92	160.9	2.46	139.64	141.22	1.5	0.177488	1.13091	8.16448e-08	1.6329e-07	0	-0.0290426	0.408161	-0.103337	0.0114517	FALSE	UP
PRPF3	9129	ENSP00000315379;ENSP00000463536	|HPRP3|HPRP3P|PRP3|Prp3p|RP18|SNRNP90|	22.96	24.99	0.92	20.49	21.42	0.46	0.164326	1.12064	0.0431851	0.0528215	0.0345	0.0110224	0.872971	-0.0459443	0.478073	FALSE	UP
PRPF31	26121	ENSP00000324122;ENSP00000459844;ENSP00000469212;ENSP00000470434;ENSP00000470497;ENSP00000470951;ENSP00000471591;ENSP00000472567;ENSP00000472824	|NY-BR-99|PRP31|RP11|SNRNP61|	45.41	46.59	0.93	47.96	48.36	0.51	-0.0788988	0.94678	0.0114836	0.0154507	0.0086	-0.287294	4.07323e-11	-0.371037	3.91752e-13	FALSE	DOWN
PRPF38A	84950	ENSP00000257181	|Prp38|	27.69	27.58	0.58	21.87	21.67	0.32	0.340031	1.26578	3.57758e-12	1.26067e-11	0	0.140995	0.000123129	0.0823114	0.0141223	FALSE	UP
PRPF38B	55119	ENSP00000219833;ENSP00000347134;ENSP00000359042;ENSP00000434364	|NA|	26.94	27.34	0.79	21.37	20.79	0.42	0.333783	1.26031	5.96451e-07	1.10343e-06	0	0.204228	0.000225751	0.164882	0.000350625	TRUE	UP
PRPF4	9128	ENSP00000363313	|HPRP4|HPRP4P|Prp4p|RP70|SNRNP60|	24.74	26.38	0.8	19.38	19.5	0.35	0.351983	1.27631	3.1493e-11	1.01325e-10	0	0.237631	1.81872e-07	0.186845	3.61243e-06	TRUE	UP
PRPF40A	55660	ENSP00000386458	|FBP-11|FBP11|FLAF1|FNBP3|HIP-10|HIP10|HYPA|NY-REN-6|Prp40|	40.11	42.71	1.5	23.63	24.47	0.72	0.763549	1.69766	0	0	0	0.479155	2.37696e-18	0.441117	8.31513e-22	TRUE	UP
PRPF40B	25766	ENSP00000369634	|HYPC|	8.84	9.16	0.31	8.76	9.33	0.17	0.0138237	1.00963	0.610217	0.631553	0.5823	-0.230361	8.72375e-05	-0.286633	3.28949e-07	FALSE	DOWN
PRPF6	24148	ENSP00000266079	|ANT-1|C20orf14|Prp6|RP60|SNRNP102|TOM|U5-102K|hPrp6|	81.33	84.38	1.77	79.57	79.77	0.87	0.0315761	1.02213	0.0685372	0.080504	0.0614	-0.151984	0.000311567	-0.240726	1.47142e-06	FALSE	UP
PRPF8	10594	ENSP00000304350	|HPRP8|PRPC8|RP13|SNRNP220|	102.59	102.08	2.91	65.42	69.38	1.64	0.649101	1.56819	3.33067e-15	2.4647e-14	0	0.374474	1.15288e-13	0.331665	8.47261e-14	TRUE	UP
PTBP1	5725	ENSP00000349428	|HNRNP-I|HNRNPI|HNRPI|PTB|PTB-1|PTB-T|PTB2|PTB3|PTB4|pPTB|	140.45	144.23	2.2	122.66	122.59	1.35	0.195438	1.14507	7.14002e-10	1.73233e-09	0	0.140896	3.88e-05	0.0884602	0.00538425	FALSE	UP
PUF60	22827	ENSP00000434359;ENSP00000454452	|RoBPI|SIAHBP1|VRJS|	138.8	149.05	3.99	131.2	134.72	2.07	0.0812028	1.0579	0.0134734	0.0176466	0.012	-0.078564	0.126279	-0.163309	0.00484114	FALSE	UP
QKI	9444	ENSP00000355094	|Hqk|QK|QK1|QK3|hqkI|	16.57	18.03	0.87	12.72	13.76	0.42	0.382187	1.30332	0.000249373	0.0003728	0.0004	0.209851	0.016232	0.177269	0.0268016	FALSE	UP
RALY	22913	ENSP00000246194	|HNRPCL2|P542|	152.67	157.56	3	164.39	166.54	1.73	-0.106678	0.928724	0.00476702	0.00671923	0.0043	-0.323149	1.97764e-12	-0.413055	2.08208e-14	TRUE	DOWN
RBFOX1	54715	ENSP00000309117	|2BP1|A2BP1|FOX-1|FOX1|HRNBP1|	0.08	0.18	0.04	0.13	0.25	0.03	-0.706006	0.613015	0.0319306	0.039712	0.0267	-0.783886	0.000416862	-1.04495	8.78136e-08	FALSE	DOWN
RBM17	84991	ENSP00000369218	|SPF45|	27.7	27.52	0.55	25.6	25.55	0.33	0.113562	1.0819	0.00376294	0.00535496	0.0029	-0.108339	0.00354421	-0.171475	3.02467e-07	FALSE	UP
RBM22	55696	ENSP00000199814	|Cwc2|ZC3H16|fSAP47|	34.34	33.34	0.61	28.6	28.51	0.36	0.263644	1.20051	3.146e-10	7.89167e-10	0	0.0128835	0.707782	-0.0497425	0.0956908	FALSE	UP
RBM25	58517	ENSP00000261973	|NET52|RED120|RNPC7|S164|Snu71|fSAP94|	37.76	38.66	1.08	27.12	27.26	0.58	0.477182	1.39202	4.66849e-13	2.15918e-12	0	0.304253	5.73273e-09	0.26577	2.44532e-10	TRUE	UP
RBM28	55131	ENSP00000223073	|NA|	10.11	10.65	0.29	8.43	8.73	0.17	0.263101	1.20006	4.99601e-11	1.49619e-10	0	0.147979	0.00398871	0.102461	0.0216667	FALSE	UP
RBM4	5936	ENSP00000311747;ENSP00000425446	|LARK|RBM4A|ZCCHC21|ZCRB3A|	224.48	230.2	4.47	195.82	197.46	2.12	0.197015	1.14632	7.46171e-10	1.78118e-09	0	0.00454421	0.914143	-0.074143	0.122782	FALSE	UP
RBM41	55285	ENSP00000361557	|NA|	6.4	6.76	0.23	4.11	4.22	0.11	0.641507	1.55996	1.37668e-14	8.62643e-14	0	0.540882	7.30141e-16	0.511411	7.282e-19	TRUE	UP
RBM42	79171	ENSP00000262633	|NA|	73.04	75.16	1.78	83.73	85.05	1.12	-0.196984	0.872372	1.32846e-05	2.20913e-05	0	-0.415672	1.71104e-14	-0.509441	2.11014e-16	TRUE	DOWN
RBM5	10181	ENSP00000343054	|LUCA15|RMB5|	67.54	68.85	2.06	63.71	63.94	1.25	0.0841849	1.06009	0.337118	0.358946	0.3162	-0.0352304	0.590024	-0.0935749	0.105711	FALSE	UP
RBM8A	9939	ENSP00000463058	|BOV-1A|BOV-1B|BOV-1C|C1DELq21.1|DEL1q21.1|MDS014|RBM8|TAR|Y14|ZNRP|ZRNP1|	59.31	59.5	1.35	44.25	44.67	0.66	0.422574	1.34032	9.99201e-16	8.21565e-15	0	0.203019	3.09241e-09	0.139815	3.22507e-05	TRUE	UP
RBMX	27316	ENSP00000359645	|HNRNPG|RBMXRT|RNMX|hnRNP-G|	144.89	146.39	3.2	115.68	117.34	1.65	0.324826	1.25251	5.17407e-11	1.5015e-10	0	0.138782	0.000534757	0.0789719	0.0309662	FALSE	UP
SART1	9092	ENSP00000310448	|Ara1|HOMS1|SART1259|SNRNP110|Snu66|	31.85	33.14	0.91	33.21	33.61	0.35	-0.0603683	0.959019	0.0727066	0.0847289	0.0635	-0.251127	2.74541e-08	-0.330926	1.98319e-10	FALSE	DOWN
SART3	9733	ENSP00000228284	|DSAP1|RP11-13G14|TIP110|p110(nrb)|	28.09	28.68	0.62	22.75	22.13	0.44	0.304051	1.23461	1.79701e-12	6.99887e-12	0	0.176089	5.96198e-05	0.134542	8.79595e-05	FALSE	UP
SF3A1	10291	ENSP00000215793	|PRP21|PRPF21|SAP114|SF3A120|	62.11	61.32	1.31	45.11	43.82	0.88	0.461459	1.37693	1.11022e-16	1.09542e-15	0	0.302542	2.71176e-11	0.266012	3.47151e-13	TRUE	UP
SF3A2	8175	ENSP00000221494	|PRP11|PRPF11|SAP62|SF3a66|	60.86	64.86	1.96	67.42	69.2	1.14	-0.147553	0.902781	0.00863782	0.011837	0.0076	-0.3375	4.97671e-08	-0.419606	7.45426e-11	FALSE	DOWN
SF3A3	10946	ENSP00000362110	|PRP9|PRPF9|SAP61|SF3a60|	44.89	44.14	0.75	37.06	37.54	0.45	0.27661	1.21135	3.21743e-10	7.93634e-10	0	0.0245517	0.412408	-0.0417693	0.148862	FALSE	UP
SF3B1	23451	ENSP00000335321	|Hsh155|PRP10|PRPF10|SAP155|SF3b155|	126.26	129.28	3.32	92.63	89.95	2.01	0.446869	1.36308	1.73117e-12	6.99887e-12	0	0.336437	1.78168e-10	0.302946	2.44027e-13	TRUE	UP
SF3B2	10992	ENSP00000318861	|Cus1|SAP145|SF3B145|SF3b1|SF3b150|	140.61	146.39	3.84	119.7	118.41	1.39	0.23223	1.17465	2.33147e-14	1.38023e-13	0	0.100872	0.00077437	0.0465132	0.139078	FALSE	UP
SF3B3	23450	ENSP00000305790	|RSE1|SF3b130|STAF130|	26.36	26.66	1.04	19.52	19.36	0.41	0.433397	1.35041	4.22213e-09	9.4678e-09	0	0.267892	4.17501e-07	0.222578	2.09176e-06	TRUE	UP
SF3B4	10262	ENSP00000271628;ENSP00000462063	|Hsh49|SAP49|SF3b49|	94.4	101.6	2.62	87	89.46	1.3	0.117795	1.08507	4.74209e-05	7.64822e-05	0	0.0655285	0.150343	0.0114817	0.851571	FALSE	UP
SF3B5	83443	ENSP00000356541	|SF3b10|Ysf3|	199.89	205.23	3.98	240.7	251.43	3.9	-0.268001	0.830469	1.51314e-10	3.99902e-10	0	-0.557499	3.8225e-17	-0.667194	2.17779e-18	TRUE	DOWN
SFPQ	6421	ENSP00000349748	|POMP100|PPP1R140|	218.42	221.94	4.66	180.47	182.89	2.71	0.275388	1.21032	2.84069e-09	6.46803e-09	0	0.172163	1.33188e-05	0.113657	0.00272409	FALSE	UP
SLU7	10569	ENSP00000297151	|hSlu7|	31	31.58	0.8	21.88	22.34	0.44	0.502464	1.41663	1.11022e-16	1.09542e-15	0	0.220253	4.69168e-10	0.168117	3.43549e-09	TRUE	UP
SMNDC1	10285	ENSP00000358605	|SMNR|SPF30|TDRD16C|	25.48	25.96	0.62	19.64	19.52	0.35	0.375801	1.29756	1.88405e-13	8.99481e-13	0	0.234294	3.84708e-07	0.190129	3.59683e-07	TRUE	UP
SNRNP200	23020	ENSP00000317123	|ASCC3L1|BRR2|HELIC2|RP33|U5-200KD|	105.46	106.12	2.06	85.51	83.64	1.25	0.302472	1.23326	9.00391e-14	4.44193e-13	0	0.379606	3.65372e-14	0.3432	6.92105e-18	TRUE	UP
SNRNP27	11017	ENSP00000244227	|27K|RY1|	57.07	58.47	1.15	42.56	42.02	0.72	0.423155	1.34086	0	0	0	0.285215	4.48809e-12	0.235163	7.43806e-10	TRUE	UP
SNRNP40	9410	ENSP00000263694	|40K|HPRP8BP|PRP8BP|PRPF8BP|SPF38|WDR57|	53.22	52.1	1.5	38.36	39.15	0.78	0.472575	1.38758	1.31326e-08	2.85827e-08	0	0.213372	0.000112112	0.15042	0.00646119	TRUE	UP
SNRNP70	6625	ENSP00000472998	|RNPU1Z|RPU1|SNRP70|Snp1|U1-70K|U170K|U1AP|U1RNP|	136.7	147.79	5.51	158.34	159.71	3.29	-0.212036	0.863318	0.0479273	0.0572035	0.0403	-0.319557	3.81586e-05	-0.409305	4.4596e-07	FALSE	DOWN
SNRPA	6626	ENSP00000243563	|Mud1|U1-A|U1A|	85.28	86.9	1.49	97.31	102.19	1.34	-0.190413	0.876355	1.42578e-07	2.77651e-07	0	-0.407412	3.47669e-15	-0.505172	1.05644e-16	TRUE	DOWN
SNRPA1	6627	ENSP00000254193	|Lea1|	35.87	37.39	0.94	33.94	35.25	0.61	0.0797996	1.05687	0.0959912	0.108448	0.0847	-0.11751	0.0303142	-0.199769	0.000683081	FALSE	UP
SNRPB	6628	ENSP00000306223;ENSP00000412566	|COD|Sm-B/B'|SmB/B'|SmB/SmB'|snRNP-B|	209.02	220.78	5.36	211.65	220.52	2.81	-0.0180472	0.987569	0.603682	0.62919	0.564	-0.236256	6.18869e-06	-0.328394	4.74979e-08	FALSE	UP
SNRPB2	6629	ENSP00000246071	|Msl1|	57.87	58.12	1.43	48.95	50.96	0.73	0.241463	1.18219	6.96682e-07	1.25743e-06	0	-0.0408634	0.406019	-0.121287	0.0161763	FALSE	UP
SNRPC	6631	ENSP00000319690;ENSP00000365370	|U1C|Yhc1|	142.59	144.82	1.66	140.21	142.78	1.52	0.024346	1.01702	0.000465493	0.000682108	0.0006	-0.22057	1.83815e-07	-0.312911	2.29489e-09	FALSE	UP
SNRPD1	6632	ENSP00000300413;ENSP00000342374	|HsT2456|SMD1|SNRPD|Sm-D1|	29.74	31.24	1.12	29.03	29.74	0.4	0.0347416	1.02437	0.416751	0.437441	0.3843	-0.165605	0.0019401	-0.260932	1.85868e-05	FALSE	UP
SNRPD2	6633	ENSP00000300413;ENSP00000342374	|SMD2|Sm-D2|	306.92	326.68	6.85	356.52	379.26	5.67	-0.216131	0.860871	4.55354e-07	8.53069e-07	0	-0.48772	6.27738e-15	-0.606914	8.40237e-17	TRUE	DOWN
SNRPD3	6634	ENSP00000215829	|SMD3|Sm-D3|	116.4	120.15	2.59	108.55	109.57	1.27	0.100784	1.07236	0.00486954	0.00679897	0.0039	-0.098482	0.0182261	-0.182477	0.000130422	FALSE	UP
SNRPE	6635	ENSP00000400591	|B-raf|HYPT11|SME|Sm-E|	39.77	40.81	0.95	37.93	39.51	0.53	0.0683867	1.04854	0.0462045	0.0559366	0.0386	-0.19424	0.000194356	-0.291833	1.24865e-06	FALSE	UP
SNRPF	6636	ENSP00000266735	|Sm-F|snRNP-F|	73.83	79.53	2.19	80.13	83.06	1.43	-0.118254	0.921302	0.137289	0.152219	0.1212	-0.317547	5.44996e-07	-0.415515	1.76364e-09	FALSE	DOWN
SNRPG	6637	ENSP00000272348	|Sm-G|	118.9	121.72	3.03	110.3	112.71	1.57	0.108326	1.07798	0.0261144	0.0327537	0.0217	-0.129992	0.0125562	-0.215713	0.000178352	FALSE	UP
SNW1	22938	ENSP00000261531	|Bx42|NCOA-62|PRPF45|Prp45|SKIIP|	55.93	56.64	0.93	49.25	47.77	0.55	0.183682	1.13578	9.41982e-11	2.63044e-10	0	0.0820919	0.00782515	0.0275252	0.302291	FALSE	UP
SRSF1	6426	ENSP00000258962	|SF2|SF2p33|SFRS1|SRp30a|	67.96	68.08	1.21	51.02	50.58	0.8	0.413859	1.33224	2.22045e-16	2.05391e-15	0	0.227022	2.59626e-09	0.178166	1.15962e-08	TRUE	UP
SRSF10	10772	ENSP00000420195	|FUSIP1|FUSIP2|NSSR|PPP1R149|SFRS13|SFRS13A|SRp38|SRrp40|TASR|TASR1|TASR2|	55.85	58.98	1.24	43.77	43.39	0.74	0.351542	1.27592	5.55112e-16	4.83274e-15	0	0.263336	1.55213e-10	0.218532	2.29398e-12	TRUE	UP
SRSF2	6427	ENSP00000353089	|PR264|SC-35|SC35|SFRS2|SFRS2A|SRp30b|	139.04	142.24	2.8	119.87	120.63	1.85	0.213988	1.15989	6.77884e-07	1.2386e-06	0	0.09625	0.0340728	0.0464062	0.277135	FALSE	UP
SRSF3	6428	ENSP00000362820	|SFRS3|SRp20|	142.7	144.27	2.8	116.79	117.51	1.69	0.289055	1.22184	4.71251e-11	1.45302e-10	0	0.03156	0.526027	-0.0330701	0.52911	FALSE	UP
SRSF4	6429	ENSP00000362900	|SFRS4|SRP75|	57.18	57.49	0.89	53.13	51.16	0.79	0.105974	1.07622	0.000137167	0.000213691	0	-0.0278063	0.536622	-0.0717199	0.025967	FALSE	UP
SRSF5	6430	ENSP00000377892	|SFRS5|SRP40|	257.59	269.02	8.7	224.32	229.79	4.83	0.199499	1.1483	0.00277776	0.00399135	0.0014	0.0298413	0.662174	-0.0231097	0.756825	FALSE	UP
SRSF6	6431	ENSP00000244020	|B52|HEL-S-91|SFRS6|SRP55|	120.75	127.32	3.35	95.73	100.39	1.94	0.334912	1.2613	5.05469e-11	1.49619e-10	0	0.190544	0.000251976	0.133384	0.00736519	FALSE	UP
SRSF7	6432	ENSP00000325905	|AAG3|SFRS7|	70.74	72.31	1.77	57.52	58.04	1.01	0.298346	1.22973	3.61247e-08	7.53022e-08	0	0.0994449	0.0384291	0.0464768	0.321113	FALSE	UP
SRSF8	10929	-	|DSM-1|SFRS2B|SRP46|	55.1	56.57	1.3	44.23	45.64	0.65	0.316959	1.2457	1.49598e-10	3.99902e-10	0	-0.110608	0.0168932	0.0573454	0.182505	FALSE	UP
SRSF9	8683	ENSP00000229390;ENSP00000446872;ENSP00000450281	|SFRS9|SRp30c|	242.96	247.01	4.56	211.28	208.54	2.81	0.201524	1.14991	4.51639e-12	1.55448e-11	0	0.0318725	0.436333	-0.031051	0.489208	FALSE	UP
SYF2	25949	ENSP00000236273	|CBPIN|NTC31|fSAP29|	54.3	55.34	1.18	51.42	51.95	0.58	0.0784964	1.05592	0.13782	0.152219	0.1239	-0.135984	0.000359843	-0.213229	8.8566e-08	FALSE	UP
TARDBP	23435	ENSP00000240185	|ALS10|TDP-43|	70.1	71.15	1.04	56.77	56.67	0.62	0.304238	1.23477	0	0	0	0.120176	3.50251e-06	0.0567462	0.0306133	FALSE	UP
THOC1	9984	ENSP00000261600	|P84N5|	14.84	15.27	0.49	14.24	14.06	0.25	0.0593939	1.04203	0.0118801	0.0158402	0.0098	-0.117668	0.0485693	-0.186569	0.00106061	FALSE	UP
THOC2	57187	ENSP00000245838	|CXorf3|THO2|dJ506G2.1|hTREX120|	52.83	54.06	1.5	35.18	35.66	0.81	0.586565	1.50167	1.39888e-14	8.62643e-14	0	0.486205	1.07203e-16	0.446201	6.6058e-19	TRUE	UP
THOC3	84321	ENSP00000265097	|THO3|hTREX45|	30.69	30.66	0.94	23	25	0.57	0.416068	1.33429	2.5858e-07	4.97011e-07	0	0.0782291	0.224817	0.0197609	0.807671	FALSE	UP
TIA1	7072	ENSP00000401371	|TIA-1|	26.73	27.71	1.15	20.35	20.94	0.57	0.393413	1.3135	4.7543e-05	7.64822e-05	0	0.137582	0.0947417	0.0896454	0.264956	FALSE	UP
TRA2A	29896	ENSP00000297071	|AWMS1|HSU53209|	69.56	71.54	1.92	57.52	57.8	0.94	0.274148	1.20928	1.16244e-06	2.07278e-06	0	0.0823633	0.0962285	0.021144	0.708736	FALSE	UP
TRA2B	6434	ENSP00000416959	|Htra2-beta|PPP1R156|SFRS10|SRFS10|TRA2-BETA|TRAN2B|	56.08	56.13	1.17	44.44	43.81	0.81	0.335865	1.26213	3.1493e-11	1.01325e-10	0	0.159167	8.28904e-06	0.113567	3.44911e-05	FALSE	UP
TXNL4A	10907	ENSP00000269601	|DIB1|HsT161|SNRNP15|TXNL4|U5-15kD|	57.05	54.46	1.26	54.57	57.87	0.97	0.0639066	1.04529	0.296392	0.317869	0.2715	-0.343568	1.52156e-08	-0.455469	2.31114e-10	FALSE	DOWN
U2AF1	7307	ENSP00000246532;ENSP00000291552;ENSP00000292879;ENSP00000472696	|FP793|RNU2AF1|U2AF35|U2AFBP|	119.94	124.55	2.99	126.72	128.84	1.68	-0.0793077	0.946512	0.0793069	0.0909878	0.0676	-0.257412	2.27436e-07	-0.337128	2.3017e-10	FALSE	DOWN
U2AF2	11338	ENSP00000307863	|U2AF65|	89.42	95.46	1.97	79.81	77.57	1.22	0.16391	1.12032	2.04543e-09	4.73006e-09	0	0.106884	0.0110393	0.0611052	0.106361	FALSE	UP
U2SURP	23350	ENSP00000322376	|SR140|fSAPa|	26.18	28.13	1.09	18.2	18.34	0.46	0.524765	1.4387	3.18945e-12	1.15131e-11	0	0.35926	3.76952e-11	0.319994	8.75312e-13	TRUE	UP
USP39	10713	ENSP00000312981	|65K|HSPC332|	39.5	41.54	0.93	34.16	33.8	0.45	0.20979	1.15652	1.19917e-10	3.28661e-10	0	0.0946832	0.00665319	0.0399916	0.237059	FALSE	UP
WBP11	51729	ENSP00000261167	|NPWBP|PPP1R165|SIPP1|WBP-11|	81.85	85.84	4.36	59.39	59.77	1.42	0.462763	1.37818	1.97664e-11	6.6487e-11	0	0.343158	2.90384e-08	0.314125	2.94825e-07	TRUE	UP
XAB2	56949	ENSP00000351137	|NTC90|SYF1|	46.32	48.15	1.02	50.23	51.58	0.68	-0.116752	0.922262	0.00892795	0.0121224	0.0074	-0.347833	1.4732e-10	-0.449684	2.17059e-12	FALSE	DOWN
YBX1	4904	ENSP00000361626	|BP-8|CSDA2|CSDB|DBPB|MDR-NF1|NSEP-1|NSEP1|YB-1|YB1|	322.48	330.83	6.46	310.28	306.56	4.07	0.0556581	1.03933	0.0211136	0.0271723	0.0189	-0.105055	0.00659495	-0.166367	1.54322e-05	FALSE	UP
ZCRB1	85437	ENSP00000266529	|MADP-1|MADP1|RBM36|SNRNP31|ZCCHC19|	47.01	47.56	1	39.37	39.94	0.52	0.255772	1.19397	1.00455e-07	1.98231e-07	0	0.0341897	0.401199	-0.0344029	0.460351	FALSE	UP
ZMAT2	153527	ENSP00000274712	|Ptg-12|Snu23|hSNU23|	77.04	77.51	1.49	72.71	72.46	0.93	0.0835404	1.05962	0.0226893	0.028701	0.0212	-0.119169	0.000676043	-0.184545	2.67211e-07	FALSE	UP
ZNF638	27332	ENSP00000264447	|NP220|ZFML|Zfp638|	58.57	57.04	1.11	48.44	48.61	0.57	0.27408	1.20922	7.72776e-09	1.70703e-08	0	0.261624	2.25718e-11	0.210379	5.37781e-12	TRUE	UP

## Sheet: mCRPC
mCRPC - Expression of SRGs in FOXA1 highly expressing versus remaining samples
Symbol	Entrez	Ensembl_id	Aliases	FOXA1_High_TPM_median	FOXA1_High_TPM_mean	FOXA1_High_TPM_se	FOXA1_Rem_TPM_median	FOXA1_Rem_TPM_mean	FOXA1_Rem_TPM_se	L2R	FC	KS_pvalue	KS_adj_pvalue	KS_emp-pv	DEG	DEG_direction
ACIN1	22985	ENSP00000262710	|ACINUS|fSAP152|	92.8862	115.995	12.0906	75.8612	89.9476	6.20868	0.292102	1.22442	0.0666757	0.110424	0.0664	FALSE	UP
AQR	9716	ENSP00000156471	|IBP160|fSAP164|	18.5039	21.0416	1.44584	14.6442	16.4704	0.908767	0.337505	1.26357	0.00137974	0.00523595	0.0009	TRUE	UP
BCAS2	10286	ENSP00000358554	|DAM1|SPF27|Snt309|	45.0976	46.8506	3.38522	39.2848	39.4048	1.81238	0.199081	1.14797	0.173988	0.240656	0.1709	FALSE	UP
BUD31	8896	ENSP00000222969	|Cwc14|EDG-2|YCR063W|fSAP17|	84.7197	88.314	5.4908	74.1013	78.6874	3.78186	0.193199	1.1433	0.197648	0.26353	0.1955	FALSE	UP
CDC40	51362	ENSP00000304370	|EHB3|PRP17|PRPF17|	10.0004	12.5437	1.8199	6.27562	7.78994	0.515551	0.672228	1.59353	0.0244724	0.0503044	0.0204	FALSE	UP
CDC5L	988	ENSP00000360532	|CDC5|CDC5-LIKE|CEF1|PCDC5RP|dJ319D22.1|	13.2821	14.2751	0.938028	9.07983	9.86855	0.561539	0.548748	1.46282	1.20351e-05	0.00017812	0.0001	TRUE	UP
CHERP	10523	ENSP00000245479;ENSP00000324549;ENSP00000337513;ENSP00000353769;ENSP00000439856	|DAN16|SCAF6|	35.3077	36.704	1.75527	24.5168	25.9776	1.54336	0.526215	1.44015	9.38615e-07	4.6305e-05	0	TRUE	UP
CRNKL1	51340	ENSP00000366557	|Clf1|MSTP021|SYF3|	25.6821	25.1393	1.66123	16.8838	18.4513	0.806125	0.605123	1.52111	0.000893968	0.00378021	0.001	TRUE	UP
CTNNBL1	56259	ENSP00000355050	|C20orf33|NAP|P14L|PP8304|dJ633O20.1|	35.7614	37.1049	2.59689	37.0872	41.3436	2.50144	-0.0525185	0.964252	0.459705	0.531533	0.4486	FALSE	DOWN
CWC15	51503	ENSP00000461115	|AD002|Cwf15|HSPC148|ORF5|	57.9313	58.8861	3.79087	53.1711	55.8006	2.42737	0.123701	1.08953	0.225323	0.292525	0.2264	FALSE	UP
DAZAP1	26528	ENSP00000233078	|NA|	58.5402	61.9391	3.65052	48.4214	49.5648	2.12066	0.273783	1.20897	0.00614363	0.0168381	0.005	FALSE	UP
DDX23	9416	ENSP00000310723	|PRPF28|SNRNP100|U5-100K|U5-100KD|prp28|	73.0253	80.933	7.86711	51.5359	58.3177	3.18625	0.502818	1.41698	0.0170405	0.0388	0.0186	FALSE	UP
DDX39B	7919	ENSP00000450155	|D6S81E|UAP56|	250.704	268.296	19.2556	209.496	244.352	16.6393	0.25906	1.1967	0.055974	0.0963274	0.0517	FALSE	UP
DDX42	11325	ENSP00000374574	|DDX42P|RHELP|RNAHP|SF3B8|SF3b125|	53.6458	57.1902	3.4079	41.6987	43.138	1.7759	0.363462	1.28651	0.0215053	0.0461274	0.0218	FALSE	UP
DDX46	9879	ENSP00000346236	|PRPF5|Prp5|	35.253	45.9946	4.39257	25.2432	30.6935	2.05336	0.481854	1.39654	0.00335053	0.0103308	0.0047	FALSE	UP
DDX5	1655	ENSP00000225792	|G17P1|HLR1|HUMP68|	300.876	308.426	31.1366	248.762	254.953	11.6956	0.274401	1.20949	0.0746648	0.118821	0.072	FALSE	UP
DHX15	1665	ENSP00000336741	|DBP1|DDX15|PRP43|PRPF43|PrPp43p|	68.0357	67.8355	4.64118	47.333	51.3979	2.13819	0.523445	1.43738	0.00543266	0.0154622	0.0056	FALSE	UP
DHX16	8449	ENSP00000365625;ENSP00000373071;ENSP00000389862;ENSP00000390938;ENSP00000391789;ENSP00000393958;ENSP00000396193;ENSP00000408956	|DBP2|DDX16|PRO2014|PRPF2|Prp2|	26.6845	26.5261	2.21682	18.373	21.1889	1.27848	0.538411	1.45237	0.00776693	0.0198191	0.0082	FALSE	UP
DHX38	9785	ENSP00000268482	|DDX38|PRP16|PRPF16|	24.1562	24.1581	1.70381	16.7217	18.7893	1.17514	0.530672	1.4446	0.00836029	0.0206221	0.0089	FALSE	UP
DHX8	1659	ENSP00000262415	|DDX8|PRP22|PRPF22|	13.4634	15.1418	1.31409	8.63314	9.74133	0.583687	0.641086	1.5595	0.000660685	0.00296307	0.0007	TRUE	UP
EFTUD2	9343	ENSP00000392094	|MFDGA|MFDM|SNRNP116|Snrp116|Snu114|U5-116KD|	29.7577	31.0927	2.45732	20.6564	22.7439	1.12848	0.526675	1.4406	0.00268948	0.00904642	0.0034	TRUE	UP
EIF4A3	9775	ENSP00000269349	|DDX48|MUK34|NMP265|NUK34|RCPS|eIF4AIII|	73.0055	82.1443	5.5971	54.2234	60.9689	2.65194	0.429091	1.34639	0.00132063	0.00514351	0.001	TRUE	UP
ESRP2	80004	ENSP00000418748	|RBM35B|	49.2913	55.2661	6.09132	23.586	30.5039	2.41344	1.0634	2.08985	3.48648e-05	0.000396923	0	TRUE	UP
FMR1	2332	ENSP00000359506;ENSP00000472931	|FMRP|POF1|	16.7261	19.6302	2.09757	14.6676	15.996	1.04433	0.189462	1.14034	0.0399442	0.0738968	0.0388	FALSE	UP
FUS	2521	ENSP00000254108	|ETM4|HNRNPP2|POMP75|TLS|	227.15	248.224	17.7875	179.338	203.077	11.5076	0.340959	1.2666	0.0399442	0.0738968	0.0372	FALSE	UP
HNRNPA1	3178	ENSP00000341285	|ALS20|HNRPA1|IBMPFD3|hnRNP A1|hnRNP-A1|	1246.34	1384	111.593	1089.04	1182.95	61.9854	0.194649	1.14445	0.46621	0.534876	0.4519	FALSE	UP
HNRNPA1L2	144983	ENSP00000341285	|NA|	5.1442	7.02606	0.937599	5.7669	6.99641	0.543803	-0.16485	0.892021	0.830977	0.848169	0.8254	FALSE	UP
HNRNPA2B1	3181	ENSP00000346694	|HNRNPA2|HNRNPB1|HNRPA2|HNRPA2B1|HNRPB1|IBMPFD2|RNPA2|	444.693	547.093	46.1308	404.6	471.791	24.9544	0.136313	1.09909	0.193881	0.263251	0.1864	FALSE	UP
HNRNPA3	220988	ENSP00000376309	|2610510D13Rik|	191.321	222.178	17.43	151.282	170.091	9.0648	0.338757	1.26467	0.0104956	0.0254647	0.0125	FALSE	UP
HNRNPC	3183	ENSP00000319690;ENSP00000365370	|HNRPC|	500.575	541.564	27.7566	390.259	432.764	17.0926	0.359154	1.28267	0.000222688	0.00156942	0.0002	TRUE	UP
HNRNPH2	3188	ENSP00000468882;ENSP00000470079	|FTP3|HNRPH'|HNRPH2|hnRNPH'|	46.8267	52.6294	4.12693	40.7998	45.707	2.81187	0.19877	1.14772	0.144761	0.212125	0.1477	FALSE	UP
HNRNPK	3190	ENSP00000365439	|HNRPK|TUNP|	435.628	459.557	26.8291	307.198	332.444	15.0049	0.503928	1.41807	0.000415076	0.00219397	0.0004	TRUE	UP
HNRNPL	3191	ENSP00000221419	|HNRPL|hnRNP-L|	206.637	219.899	10.0189	164.545	172.156	6.44001	0.328614	1.25581	2.00389e-06	7.4144e-05	0	TRUE	UP
HNRNPM	4670	ENSP00000325376	|CEAR|HNRNPM4|HNRPM|HNRPM4|HTGR1|NAGR1|hnRNP M|	112.137	124.418	7.1942	87.5335	96.8021	5.48163	0.357361	1.28108	5.8919e-05	0.000512942	0.0002	TRUE	UP
HNRNPU	3192	ENSP00000283179	|HNRPU|SAF-A|U21.1|hnRNP U|	214.893	203.718	8.95043	138.132	144.559	6.54289	0.637568	1.5557	6.73625e-05	0.00055387	0	TRUE	UP
HNRPLL	92906	ENSP00000387088	|HNRPLL|SRRF|	24.1885	27.0833	2.29852	18.7953	19.0654	0.792731	0.363948	1.28694	0.0211455	0.0461274	0.0214	FALSE	UP
HSPA1A	3303	ENSP00000364802;ENSP00000375399;ENSP00000382915;ENSP00000404524;ENSP00000406359;ENSP00000408907	|HEL-S-103|HSP70-1|HSP70-1A|HSP70I|HSP72|HSPA1|	265.58	286.874	48.3261	151.233	178.15	17.6445	0.812376	1.7561	0.00361026	0.0108824	0.0038	FALSE	UP
HSPA8	3312	ENSP00000227378	|HEL-33|HEL-S-72p|HSC54|HSC70|HSC71|HSP71|HSP73|HSPA10|LAP-1|NIP71|	1478.78	1519.49	100.386	940.229	1091.3	64.5113	0.653328	1.57279	0.000222688	0.00156942	0.0002	TRUE	UP
ISY1	57461	ENSP00000273541;ENSP00000411822	|FSAP33|	25.5308	26.5874	1.60879	21.3853	24.217	1.17817	0.255617	1.19385	0.301901	0.372344	0.2966	FALSE	UP
KHDRBS1	10657	ENSP00000313829	|Sam68|	80.6643	84.2694	3.83415	58.6373	62.158	2.73399	0.460112	1.37565	1.12188e-05	0.00017812	0	TRUE	UP
KHDRBS2	202559	ENSP00000281156	|SLM-1|SLM1|bA535F17.1|	0.0260365	0.322074	0.243144	0.0515629	0.144577	0.0230564	-0.985794	0.504948	0.15139	0.217531	0.1241	FALSE	UP
KHDRBS3	10656	ENSP00000348108	|Etle|SALP|SLM-2|SLM2|T-STAR|TSTAR|etoile|	72.0922	160.532	91.3798	51.2363	109.597	19.66	0.492677	1.40705	0.830977	0.848169	0.8284	FALSE	UP
LSM2	57819	ENSP00000364813;ENSP00000372883;ENSP00000403345;ENSP00000406280;ENSP00000414006;ENSP00000414634	|C6orf28|G7B|YBL026W|snRNP|	52.0746	54.4387	2.87343	55.5572	61.402	3.1582	-0.0933937	0.937315	0.155546	0.221353	0.1452	FALSE	DOWN
LSM3	27258	ENSP00000302160	|SMX4|USS2|YLR438C|	18.302	23.9556	4.56859	18.5576	20.4956	1.11735	-0.0200103	0.986226	0.777705	0.822146	0.7712	FALSE	UP
LSM4	25804	ENSP00000469468	|YER112W|	123.358	132.443	10.9043	108.136	126.285	6.69556	0.190007	1.14077	0.0678961	0.110424	0.068	FALSE	UP
LSM5	23658	ENSP00000410758	|YER146W|	58.5931	72.7559	6.34735	68.6799	75.9849	4.28558	-0.229157	0.853133	0.276898	0.347295	0.2772	FALSE	DOWN
LSM6	11157	ENSP00000296581	|YDR378C|	30.6444	39.0548	4.65651	31.6786	44.2896	3.53613	-0.0478863	0.967353	0.352142	0.423715	0.3485	FALSE	DOWN
LSM7	51690	ENSP00000252622	|YNL147W|	154.408	169.926	14.6825	150.071	165.76	7.91682	0.0411067	1.0289	0.961532	0.961532	0.9563	FALSE	UP
MAGOH	4116	ENSP00000360525	|MAGOH1|MAGOHA|	45.7882	50.296	4.12643	42.6372	51.1338	2.88153	0.102863	1.0739	0.502138	0.567301	0.4986	FALSE	DOWN
MAGOHB	55110	ENSP00000319240	|MGN2|mago|magoh|	18.0497	20.4501	1.79561	20.8038	24.2196	1.31935	-0.204874	0.867614	0.205091	0.271013	0.202	FALSE	DOWN
MBNL1	4154	ENSP00000282486	|EXP|EXP35|EXP40|EXP42|MBNL|	41.0722	47.0368	6.19261	25.8291	31.4584	2.15392	0.669168	1.59016	0.022733	0.047387	0.0212	FALSE	UP
NCBP1	4686	ENSP00000364289	|CBP80|NCBP|Sto1|	13.9486	19.0611	3.86279	10.9439	12.6349	0.717224	0.350003	1.27456	0.000639441	0.00296307	0.0011	TRUE	UP
NCBP2	22916	ENSP00000326806	|CBC2|CBP20|	61.7165	72.3973	5.24514	58.3754	61.7481	2.87451	0.0802962	1.05724	0.125711	0.186053	0.1249	FALSE	UP
NHP2L1	4809	ENSP00000215956	|15.5K|FA-1|NHPX|OTK27|SNRNP15-5|SNU13|SPAG12|SSFA1|	107.174	107.687	6.03829	94.9639	97.7841	4.19831	0.174506	1.12858	0.211454	0.276949	0.2083	FALSE	UP
PABPC1	26986	ENSP00000313007	|PABP|PABPC2|	2277.58	2691.28	373.96	1987.79	2317.25	161.481	0.196339	1.14579	0.657845	0.710665	0.6544	FALSE	UP
PABPN1	8106	ENSP00000451320	|OPMD|PAB2|PABII|PABP-2|	129.299	137.714	12.4339	105.79	121.426	8.74568	0.289501	1.22222	0.0439077	0.0792481	0.0424	FALSE	UP
PCBP1	5093	ENSP00000305556	|HEL-S-85|HNRPE1|HNRPX|hnRNP-E1|hnRNP-X|	232.659	231.488	11.2712	176.882	178.899	6.56715	0.395433	1.31534	0.0036765	0.0108824	0.0033	FALSE	UP
PCBP2	5094	ENSP00000352438	|HNRNPE2|HNRPE2|hnRNP-E2|	524.488	537.858	33.2243	425.318	434.349	14.7068	0.302367	1.23317	0.0114068	0.0272291	0.01	FALSE	UP
PHF5A	84844	ENSP00000216252	|INI|Rds3|SAP14b|SF3B7|SF3b14b|bK223H9.2|	28.0554	28.8815	1.62365	31.9704	34.5196	1.63478	-0.188458	0.877543	0.248041	0.319217	0.2388	FALSE	DOWN
PLRG1	5356	ENSP00000424417	|Cwc1|PRP46|PRPF46|TANGO4|	27.1176	32.9348	3.10195	25.9617	26.9907	1.11895	0.0628445	1.04452	0.472138	0.537511	0.4598	FALSE	UP
PPIE	10450	ENSP00000361918	|CYP-33|CYP33|	41.1712	42.7636	2.339	35.7891	37.4527	1.38021	0.202115	1.15038	0.0384899	0.0730321	0.0378	FALSE	UP
PPIH	10465	ENSP00000306614	|CYP-20|SnuCyp-20|USA-CYP|	56.5073	57.9438	3.38979	54.7453	57.1446	2.55768	0.0457025	1.03219	0.30733	0.375908	0.3036	FALSE	UP
PPIL1	51645	ENSP00000362803	|hCyPX|	30.8813	32.2224	1.75343	24.7144	26.6963	1.32169	0.321381	1.24953	0.00776693	0.0198191	0.008	FALSE	UP
PQBP1	10084	ENSP00000218224;ENSP00000469772	|MRX55|MRXS3|MRXS8|NPW38|RENS1|	108.024	120.926	10.4049	106.969	122.168	6.79808	0.0141595	1.00986	0.717982	0.77001	0.6981	FALSE	DOWN
PRPF18	8559	ENSP00000367835	|PRP18|hPrp18|	12.8744	14.4189	1.04636	11.2584	12.5807	0.613563	0.193501	1.14354	0.252614	0.322301	0.2542	FALSE	UP
PRPF19	27339	ENSP00000227524	|NMP200|PRP19|PSO4|SNEV|UBOX4|hPSO4|	170.392	171.349	11.9738	105.741	116.743	8.33481	0.688315	1.6114	1.86146e-05	0.000250451	0	TRUE	UP
PRPF3	9129	ENSP00000315379;ENSP00000463536	|HPRP3|HPRP3P|PRP3|Prp3p|RP18|SNRNP90|	40.1336	47.7134	4.86997	38.1941	47.4854	3.67778	0.0714614	1.05078	0.827911	0.848169	0.8212	FALSE	UP
PRPF31	26121	ENSP00000324122;ENSP00000459844;ENSP00000469212;ENSP00000470434;ENSP00000470497;ENSP00000470951;ENSP00000471591;ENSP00000472567;ENSP00000472824	|NY-BR-99|PRP31|RP11|SNRNP61|	50.7114	51.2557	2.9988	42.3226	44.866	1.83114	0.260882	1.19821	0.0287203	0.0574406	0.0256	FALSE	UP
PRPF38A	84950	ENSP00000257181	|Prp38|	32.3968	33.5422	2.18299	23.192	25.4877	1.15341	0.482223	1.39689	0.00177324	0.00640096	0.0019	TRUE	UP
PRPF38B	55119	ENSP00000219833;ENSP00000347134;ENSP00000359042;ENSP00000434364	|NA|	36.7934	39.2073	4.23026	26.2629	28.9658	1.52127	0.486422	1.40097	0.0345628	0.0673064	0.0345	FALSE	UP
PRPF4	9128	ENSP00000363313	|HPRP4|HPRP4P|Prp4p|RP70|SNRNP60|	16.6918	18.3651	1.45274	14.48	15.8736	0.806724	0.205079	1.15275	0.459705	0.531533	0.4512	FALSE	UP
PRPF40A	55660	ENSP00000386458	|FBP-11|FBP11|FLAF1|FNBP3|HIP-10|HIP10|HYPA|NY-REN-6|Prp40|	51.3082	54.7227	4.30346	27.7091	32.1129	1.83232	0.888828	1.85167	5.71828e-05	0.000512942	0	TRUE	UP
PRPF40B	25766	ENSP00000369634	|HYPC|	14.8312	20.3438	2.78975	11.4629	14.4969	1.13971	0.371664	1.29384	0.11065	0.168827	0.1096	FALSE	UP
PRPF6	24148	ENSP00000266079	|ANT-1|C20orf14|Prp6|RP60|SNRNP102|TOM|U5-102K|hPrp6|	69.7895	70.5478	3.94103	43.8341	48.308	2.52426	0.670955	1.59213	9.85075e-06	0.00017812	0	TRUE	UP
PRPF8	10594	ENSP00000304350	|HPRP8|PRPC8|RP13|SNRNP220|	73.0404	76.6046	5.87853	40.3142	47.6279	3.24492	0.857409	1.81178	3.21705e-05	0.00039677	0	TRUE	UP
PTBP1	5725	ENSP00000349428	|HNRNP-I|HNRNPI|HNRPI|PTB|PTB-1|PTB-T|PTB2|PTB3|PTB4|pPTB|	152.633	153.759	7.50541	107.918	108.588	5.01523	0.500122	1.41433	6.31485e-06	0.00017812	0	TRUE	UP
PUF60	22827	ENSP00000434359;ENSP00000454452	|RoBPI|SIAHBP1|VRJS|	132.353	146.192	11.1169	115.754	127.93	6.46101	0.19332	1.14339	0.178989	0.245281	0.176	FALSE	UP
QKI	9444	ENSP00000355094	|Hqk|QK|QK1|QK3|hqkI|	29.0546	33.3537	3.03353	22.7851	28.5134	2.05929	0.350674	1.27516	0.0215053	0.0461274	0.0204	FALSE	UP
RALY	22913	ENSP00000246194	|HNRPCL2|P542|	141.094	131.062	7.18798	110.001	118.629	5.12358	0.359133	1.28265	0.0135548	0.0313454	0.0139	FALSE	UP
RBFOX1	54715	ENSP00000309117	|2BP1|A2BP1|FOX-1|FOX1|HRNBP1|	0.321714	1.53707	0.980725	0.27163	1.4983	0.356128	0.244136	1.18438	0.641876	0.698512	0.6411	FALSE	UP
RBM17	84991	ENSP00000369218	|SPF45|	56.4491	65.1612	5.74241	50.8676	54.8545	2.84062	0.150203	1.10973	0.164357	0.22948	0.1555	FALSE	UP
RBM22	55696	ENSP00000199814	|Cwc2|ZC3H16|fSAP47|	39.2884	37.8723	2.45104	28.7125	29.999	1.21293	0.452426	1.36834	0.000690343	0.00300502	0.0003	TRUE	UP
RBM25	58517	ENSP00000261973	|NET52|RED120|RNPC7|S164|Snu71|fSAP94|	47.99	50.9786	3.5035	33.8073	39.2167	2.12677	0.505399	1.41952	0.000620855	0.00296307	0.0008	TRUE	UP
RBM28	55131	ENSP00000223073	|NA|	15.2449	18.2655	1.89496	13.8563	14.5389	0.754258	0.137785	1.10021	0.0691716	0.111276	0.0674	FALSE	UP
RBM4	5936	ENSP00000311747;ENSP00000425446	|LARK|RBM4A|ZCCHC21|ZCRB3A|	79.7199	103.085	17.1801	82.4526	91.9173	4.34328	-0.0486247	0.966858	0.85239	0.858188	0.8474	FALSE	UP
RBM41	55285	ENSP00000361557	|NA|	7.0903	9.15596	1.75309	5.28337	5.98405	0.383112	0.424388	1.342	0.00614363	0.0168381	0.0064	FALSE	UP
RBM42	79171	ENSP00000262633	|NA|	62.5924	61.7787	3.22046	49.8451	51.1213	2.56766	0.328535	1.25574	0.00731987	0.0193454	0.0061	FALSE	UP
RBM5	10181	ENSP00000343054	|LUCA15|RMB5|	112.697	131.003	13.7955	87.8915	94.8765	6.11581	0.358649	1.28222	0.0580264	0.0975898	0.0541	FALSE	UP
RBM8A	9939	ENSP00000463058	|BOV-1A|BOV-1B|BOV-1C|C1DELq21.1|DEL1q21.1|MDS014|RBM8|TAR|Y14|ZNRP|ZRNP1|	126.984	147.209	9.62978	104.07	108.662	4.59254	0.287092	1.22018	0.00731987	0.0193454	0.0078	FALSE	UP
RBMX	27316	ENSP00000359645	|HNRNPG|RBMXRT|RNMX|hnRNP-G|	142.054	151.953	8.08771	117.678	129.565	5.34155	0.271593	1.20714	0.0448733	0.0800151	0.0464	FALSE	UP
SART1	9092	ENSP00000310448	|Ara1|HOMS1|SART1259|SNRNP110|Snu66|	74.8504	79.5712	7.41895	67.6369	76.2599	5.59257	0.146198	1.10665	0.197648	0.26353	0.1923	FALSE	UP
SART3	9733	ENSP00000228284	|DSAP1|RP11-13G14|TIP110|p110(nrb)|	27.4546	31.6027	3.03852	22.5261	23.4828	1.21076	0.28545	1.21879	0.0569864	0.0969425	0.0542	FALSE	UP
SF3A1	10291	ENSP00000215793	|PRP21|PRPF21|SAP114|SF3A120|	81.2928	81.36	4.95332	43.6412	52.283	4.08123	0.897437	1.86275	1.39903e-07	2.07056e-05	0	TRUE	UP
SF3A2	8175	ENSP00000221494	|PRP11|PRPF11|SAP62|SF3a66|	78.0756	85.7803	6.87453	51.3917	59.3163	4.48794	0.603335	1.51922	0.000488736	0.00249424	0.0006	TRUE	UP
SF3A3	10946	ENSP00000362110	|PRP9|PRPF9|SAP61|SF3a60|	53.0713	58.3608	4.43719	35.7379	40.9728	2.32342	0.570475	1.48501	0.000660685	0.00296307	0.0013	TRUE	UP
SF3B1	23451	ENSP00000335321	|Hsh155|PRP10|PRPF10|SAP155|SF3b155|	124.306	162.624	31.9776	91.6875	99.4705	4.57616	0.439095	1.35575	0.000340129	0.00201356	0.0004	TRUE	UP
SF3B2	10992	ENSP00000318861	|Cus1|SAP145|SF3B145|SF3b1|SF3b150|	146.394	151.846	8.23053	112.771	112.77	4.1653	0.376465	1.29816	0.000127658	0.00099439	0.0002	TRUE	UP
SF3B3	23450	ENSP00000305790	|RSE1|SF3b130|STAF130|	77.0863	80.4963	5.51142	49.6146	60.9513	4.44828	0.63571	1.5537	0.000260317	0.00167508	0.0003	TRUE	UP
SF3B4	10262	ENSP00000271628;ENSP00000462063	|Hsh49|SAP49|SF3b49|	76.9542	82.954	8.39041	48.8929	53.8976	2.94038	0.654375	1.57393	0.00115266	0.00473871	0.0008	TRUE	UP
SF3B5	83443	ENSP00000356541	|SF3b10|Ysf3|	176.354	173.876	12.5611	165.334	172.482	6.91775	0.0930941	1.06666	0.771039	0.820963	0.766	FALSE	UP
SFPQ	6421	ENSP00000349748	|POMP100|PPP1R140|	263.427	282.276	21.9891	209.876	226.336	13.4076	0.327868	1.25516	0.00314989	0.0101344	0.0034	FALSE	UP
SLU7	10569	ENSP00000297151	|hSlu7|	32.5779	38.2558	3.12047	30.2229	31.9175	1.65579	0.108254	1.07792	0.125711	0.186053	0.1212	FALSE	UP
SMNDC1	10285	ENSP00000358605	|SMNR|SPF30|TDRD16C|	15.0215	15.495	0.916733	12.9124	14.047	0.564685	0.218276	1.16334	0.0848032	0.13352	0.085	FALSE	UP
SNRNP200	23020	ENSP00000317123	|ASCC3L1|BRR2|HELIC2|RP33|U5-200KD|	101.444	108.762	7.503	74.0988	78.6083	4.23107	0.453159	1.36903	9.06299e-06	0.00017812	0	TRUE	UP
SNRNP27	11017	ENSP00000244227	|27K|RY1|	73.9116	77.2632	5.4281	49.9511	52.2398	2.16256	0.565284	1.47968	8.32676e-06	0.00017812	0	TRUE	UP
SNRNP40	9410	ENSP00000263694	|40K|HPRP8BP|PRP8BP|PRPF8BP|SPF38|WDR57|	51.1464	49.5971	2.83933	40.4278	42.6336	1.645	0.339287	1.26513	0.0116892	0.0274603	0.0095	FALSE	UP
SNRNP70	6625	ENSP00000472998	|RNPU1Z|RPU1|SNRP70|Snp1|U1-70K|U170K|U1AP|U1RNP|	217.593	249.236	24.1271	180.522	216.21	18.2036	0.269459	1.20536	0.00201588	0.00693838	0.0012	TRUE	UP
SNRPA	6626	ENSP00000243563	|Mud1|U1-A|U1A|	79.7737	76.0886	4.62436	58.6166	67.2153	4.25263	0.444604	1.36094	0.0321668	0.0634759	0.0308	FALSE	UP
SNRPA1	6627	ENSP00000254193	|Lea1|	42.9776	50.2681	4.47431	42.1878	45.3131	2.22678	0.0267604	1.01872	0.810897	0.845161	0.7968	FALSE	UP
SNRPB	6628	ENSP00000306223;ENSP00000412566	|COD|Sm-B/B'|SmB/B'|SmB/SmB'|snRNP-B|	213.257	217.33	16.3259	173.846	193.348	11.0127	0.294788	1.2267	0.100018	0.154195	0.0987	FALSE	UP
SNRPB2	6629	ENSP00000246071	|Msl1|	41.1357	43.8871	3.43155	36.128	39.5799	1.67771	0.187275	1.13861	0.276898	0.347295	0.2696	FALSE	UP
SNRPC	6631	ENSP00000319690;ENSP00000365370	|U1C|Yhc1|	171.536	180.597	13.2705	145.029	147.838	5.40496	0.242168	1.18277	0.0430109	0.0785878	0.0425	FALSE	UP
SNRPD1	6632	ENSP00000300413;ENSP00000342374	|HsT2456|SMD1|SNRPD|Sm-D1|	40.638	45.5357	5.13257	35.8065	39.8222	1.7249	0.182608	1.13493	0.439059	0.51572	0.432	FALSE	UP
SNRPD2	6633	ENSP00000300413;ENSP00000342374	|SMD2|Sm-D2|	260.885	269.863	17.3649	305.611	332.87	19.6752	-0.22828	0.853652	0.0678961	0.110424	0.0731	FALSE	DOWN
SNRPD3	6634	ENSP00000215829	|SMD3|Sm-D3|	66.3527	89.6378	21.2466	66.2489	80.3742	5.73389	0.00225837	1.00157	0.522693	0.581644	0.5129	FALSE	UP
SNRPE	6635	ENSP00000400591	|B-raf|HYPT11|SME|Sm-E|	115.49	138.453	14.616	120.589	136.147	8.38043	-0.0623361	0.957712	0.357502	0.426695	0.3524	FALSE	UP
SNRPF	6636	ENSP00000266735	|Sm-F|snRNP-F|	40.1013	48.0949	4.52328	43.7261	51.0238	2.95838	-0.124845	0.917103	0.85239	0.858188	0.8456	FALSE	DOWN
SNRPG	6637	ENSP00000272348	|Sm-G|	147.182	155.622	11.7444	158.905	191.118	12.4994	-0.110559	0.926229	0.381901	0.45217	0.3742	FALSE	DOWN
SNW1	22938	ENSP00000261531	|Bx42|NCOA-62|PRPF45|Prp45|SKIIP|	48.8927	51.3515	3.34522	36.2725	38.3797	1.57529	0.430746	1.34793	0.000359241	0.00204491	0.0005	TRUE	UP
SRSF1	6426	ENSP00000258962	|SF2|SF2p33|SFRS1|SRp30a|	49.8142	50.9641	2.83791	38.1054	41.4601	1.7396	0.386559	1.30727	0.0195484	0.0438359	0.0193	FALSE	UP
SRSF10	10772	ENSP00000420195	|FUSIP1|FUSIP2|NSSR|PPP1R149|SFRS13|SFRS13A|SRp38|SRrp40|TASR|TASR1|TASR2|	66.0011	72.5026	4.7243	53.7191	57.3535	2.85306	0.297055	1.22863	0.0030337	0.0099775	0.0025	TRUE	UP
SRSF2	6427	ENSP00000353089	|PR264|SC-35|SC35|SFRS2|SFRS2A|SRp30b|	122.586	137.833	8.65956	110.009	123.046	5.32003	0.156175	1.11433	0.114341	0.172678	0.1106	FALSE	UP
SRSF3	6428	ENSP00000362820	|SFRS3|SRp20|	189.064	187.96	7.95339	157.572	170.926	5.8464	0.262865	1.19986	0.00335053	0.0103308	0.0032	FALSE	UP
SRSF4	6429	ENSP00000362900	|SFRS4|SRP75|	67.0488	78.5805	6.40013	52.2878	71.792	6.77419	0.358737	1.2823	0.0270754	0.0548925	0.0258	FALSE	UP
SRSF5	6430	ENSP00000377892	|SFRS5|SRP40|	385.228	430.444	39.2614	272.198	336.634	28.9278	0.501054	1.41525	0.00193073	0.00680354	0.0012	TRUE	UP
SRSF6	6431	ENSP00000244020	|B52|HEL-S-91|SFRS6|SRP55|	91.7915	91.9634	5.84677	71.3554	74.8284	3.89808	0.363338	1.2864	0.0079236	0.0198761	0.0064	FALSE	UP
SRSF7	6432	ENSP00000325905	|AAG3|SFRS7|	94.938	104.756	13.4933	85.3109	104.441	10.6712	0.154256	1.11285	0.797839	0.837448	0.7969	FALSE	UP
SRSF8	10929	-	|DSM-1|SFRS2B|SRP46|	32.0921	37.2695	3.04477	22.3543	23.9574	1.15948	0.521665	1.43561	4.49898e-05	0.000475607	0	TRUE	UP
SRSF9	8683	ENSP00000229390;ENSP00000446872;ENSP00000450281	|SFRS9|SRp30c|	199.001	215.127	16.5785	153.642	166.031	7.56386	0.373203	1.29523	0.000393352	0.00215615	0.0005	TRUE	UP
SYF2	25949	ENSP00000236273	|CBPIN|NTC31|fSAP29|	73.7745	71.9457	4.62886	54.4406	59.2903	2.83924	0.43844	1.35514	0.000234885	0.00158013	0.0003	TRUE	UP
TARDBP	23435	ENSP00000240185	|ALS10|TDP-43|	109.014	113.964	7.10633	85.6337	89.8798	3.80278	0.348265	1.27303	0.00132063	0.00514351	0.0014	TRUE	UP
THOC1	9984	ENSP00000261600	|P84N5|	14.0276	16.7158	2.53543	12.2792	14.1302	0.769209	0.19205	1.14239	0.522693	0.581644	0.5152	FALSE	UP
THOC2	57187	ENSP00000245838	|CXorf3|THO2|dJ506G2.1|hTREX120|	54.5799	61.9755	6.23579	38.4982	40.5668	2.22811	0.503578	1.41772	0.00466132	0.013527	0.0045	FALSE	UP
THOC3	84321	ENSP00000265097	|THO3|hTREX45|	37.1253	39.6501	3.40596	29.9752	34.6573	2.0223	0.308635	1.23854	0.0384899	0.0730321	0.0335	FALSE	UP
TIA1	7072	ENSP00000401371	|TIA-1|	47.184	58.272	6.73924	37.4613	42.4942	2.53292	0.332897	1.25954	0.0218779	0.0462561	0.0194	FALSE	UP
TRA2A	29896	ENSP00000297071	|AWMS1|HSU53209|	70.8208	97.673	11.736	71.5049	92.0406	6.49844	-0.0138703	0.990432	0.641876	0.698512	0.6372	FALSE	UP
TRA2B	6434	ENSP00000416959	|Htra2-beta|PPP1R156|SFRS10|SRFS10|TRA2-BETA|TRAN2B|	90.5739	98.3629	6.35003	74.825	82.0958	3.63167	0.275574	1.21048	0.045887	0.0808485	0.0463	FALSE	UP
TXNL4A	10907	ENSP00000269601	|DIB1|HsT161|SNRNP15|TXNL4|U5-15kD|	64.7613	72.6026	6.19032	56.6015	59.2548	2.75048	0.194292	1.14416	0.32253	0.391266	0.3219	FALSE	UP
U2AF1	7307	ENSP00000246532;ENSP00000291552;ENSP00000292879;ENSP00000472696	|FP793|RNU2AF1|U2AF35|U2AFBP|	140.636	146.137	11.8549	124.091	124.715	4.88029	0.180569	1.13333	0.287167	0.357149	0.2869	FALSE	UP
U2AF2	11338	ENSP00000307863	|U2AF65|	87.9474	89.5717	4.24341	60.3223	63.4062	2.83588	0.543951	1.45796	2.96064e-07	2.19088e-05	0	TRUE	UP
U2SURP	23350	ENSP00000322376	|SR140|fSAPa|	44.3649	51.4056	4.87415	32.7232	39.0019	2.5188	0.439102	1.35576	0.0983567	0.153229	0.0916	FALSE	UP
USP39	10713	ENSP00000312981	|65K|HSPC332|	47.5032	54.0287	4.11674	38.8721	42.3768	2.76262	0.289289	1.22204	0.00143475	0.00530857	0.0014	TRUE	UP
WBP11	51729	ENSP00000261167	|NPWBP|PPP1R165|SIPP1|WBP-11|	63.1672	84.5837	13.7055	37.2842	41.4263	2.30304	0.76061	1.69421	0.000321473	0.00198241	0.0006	TRUE	UP
XAB2	56949	ENSP00000351137	|NTC90|SYF1|	34.6496	36.4827	3.06644	22.3091	24.997	1.18838	0.635205	1.55316	5.71828e-05	0.000512942	0	TRUE	UP
YBX1	4904	ENSP00000361626	|BP-8|CSDA2|CSDB|DBPB|MDR-NF1|NSEP-1|NSEP1|YB-1|YB1|	535.134	575.728	32.5961	496.505	534.931	24.2418	0.108091	1.0778	0.149679	0.217182	0.1478	FALSE	UP
ZCRB1	85437	ENSP00000266529	|MADP-1|MADP1|RBM36|SNRNP31|ZCCHC19|	61.1017	65.998	4.78513	53.3743	55.5711	2.4366	0.195068	1.14478	0.158605	0.223557	0.1521	FALSE	UP
ZMAT2	153527	ENSP00000274712	|Ptg-12|Snu23|hSNU23|	56.8936	70.8029	7.11249	57.2479	65.3486	3.68024	-0.008956	0.993811	0.634715	0.698512	0.6299	FALSE	UP
ZNF638	27332	ENSP00000264447	|NP220|ZFML|Zfp638|	60.4517	67.5689	4.77906	51.0505	55.4322	3.02248	0.243859	1.18416	0.0539184	0.0938814	0.0544	FALSE	UP

## Sheet: DE_SRGs_in_VCaP_and_PC3_RNAseq
Expression of 71 SRGs (differentially expressed in the primary PC and/or mCRPC datasets) in FOXA1 NSI versus siFOXA1 samples in PC3 and VCaP cell lines
Symbol	Cancer	Set	Cell_line	log2FoldChange	lfcSE	padj	Direction	Same_direction_public	Sign
AQR	P	B	PC3	0.348616	0.149379	0.0677615	UP	TRUE	TRUE
BUD31	P	P	PC3	0.396884	0.125938	0.00901459	UP	FALSE	TRUE
CDC40	P	P	PC3	0.40425	0.120542	0.00489985	UP	TRUE	TRUE
CDC5L	P	B	PC3	0.279278	0.0968349	0.0187166	UP	TRUE	TRUE	_
CRNKL1	P	B	PC3	0.174664	0.0995521	0.195324	UP	TRUE	FALSE
DDX46	P	P	PC3	0.118483	0.128177	0.54935	UP	TRUE	FALSE
DDX5	P	P	PC3	-0.120256	0.104673	0.436424	DOWN	FALSE	FALSE
DHX15	P	P	PC3	0.326458	0.101869	0.0077059	UP	TRUE	TRUE
DHX8	P	B	PC3	-0.0182843	0.127298	0.936493	DOWN	FALSE	FALSE
ESRP2	P	B	PC3	0.960348	0.13909	1.61686e-10	UP	TRUE	TRUE
FMR1	P	P	PC3	-0.47147	0.134819	0.00313412	DOWN	FALSE	TRUE
HNRNPH2	P	P	PC3	0.150759	0.0940348	0.245427	UP	TRUE	FALSE
HNRNPK	P	B	PC3	0.361128	0.0911799	0.000637203	UP	TRUE	TRUE
HNRNPU	P	B	PC3	0.12697	0.0915456	0.329348	UP	TRUE	FALSE
HNRPLL	P	P	PC3	0.28739	0.121191	0.0626623	UP	TRUE	TRUE
HSPA8	P	B	PC3	0.155184	0.0870622	0.186785	UP	TRUE	FALSE
KHDRBS3	P	P	PC3	0.184269	0.123145	0.285496	UP	TRUE	FALSE
LSM7	P	P	PC3	0.794872	0.227092	0.0031043	UP	FALSE	TRUE
NCBP1	P	B	PC3	0.351725	0.11401	0.0108799	UP	TRUE	TRUE
PRPF38B	P	P	PC3	0.360004	0.104079	0.00353068	UP	TRUE	TRUE
PRPF4	P	P	PC3	0.210325	0.0955421	0.0885778	UP	TRUE	TRUE
PRPF40A	P	B	PC3	0.209475	0.115428	0.177507	UP	TRUE	FALSE
PRPF8	P	B	PC3	0.0772651	0.147033	0.756837	UP	TRUE	FALSE
RALY	P	P	PC3	0.307947	0.13713	0.0810532	UP	FALSE	TRUE
RBM25	P	B	PC3	-0.0697606	0.115525	0.715928	DOWN	FALSE	FALSE
RBM41	P	P	PC3	0.0294269	0.142255	0.908912	UP	TRUE	FALSE
RBM42	P	P	PC3	0.155376	0.17649	0.571323	UP	FALSE	FALSE
RBM8A	P	P	PC3	0.19993	0.0983848	0.121751	UP	TRUE	FALSE
SF3A1	P	B	PC3	0.129632	0.106097	0.402143	UP	TRUE	FALSE
SF3B1	P	B	PC3	-0.0646146	0.114514	0.736619	DOWN	FALSE	FALSE
SF3B3	P	B	PC3	0.37873	0.105502	0.00231546	UP	TRUE	TRUE
SF3B5	P	P	PC3	0.245391	0.161617	0.277024	UP	FALSE	FALSE
SLU7	P	P	PC3	0.214015	0.0980128	0.0917744	UP	TRUE	TRUE
SMNDC1	P	P	PC3	0.235638	0.101889	0.070843	UP	TRUE	TRUE
SNRNP200	P	B	PC3	0.372957	0.131188	0.0208025	UP	TRUE	TRUE
SNRNP27	P	B	PC3	-0.0832685	0.110177	0.636268	DOWN	FALSE	FALSE
SNRNP40	P	P	PC3	0.614109	0.0977785	8.57644e-09	UP	TRUE	TRUE
SNRPA	P	P	PC3	0.506053	0.134362	0.00128256	UP	FALSE	TRUE
SNRPD2	P	P	PC3	0.414311	0.202083	0.117877	UP	FALSE	FALSE
SRSF1	P	P	PC3	0.337908	0.103773	0.0066017	UP	TRUE	TRUE
SRSF10	P	B	PC3	0.290967	0.107253	0.0288828	UP	TRUE	TRUE
THOC2	P	P	PC3	0.17857	0.121176	0.29392	UP	TRUE	FALSE
U2SURP	P	P	PC3	0.0935159	0.118841	0.619953	UP	TRUE	FALSE
WBP11	P	B	PC3	0.445032	0.112939	0.000686529	UP	TRUE	TRUE
ZNF638	P	P	PC3	0.166327	0.0950298	0.196468	UP	TRUE	FALSE
AQR	P	B	VCaP	0.14785	0.0758103	0.134508	UP	TRUE	FALSE
BUD31	P	P	VCaP	0.0160821	0.0857951	0.932296	UP	FALSE	FALSE
CDC40	P	P	VCaP	-0.0492856	0.0808217	0.738013	DOWN	FALSE	FALSE
CDC5L	P	B	VCaP	0.0568961	0.0706444	0.6351	UP	TRUE	FALSE
CRNKL1	P	B	VCaP	0.229817	0.0755907	0.00961563	UP	TRUE	TRUE
DDX46	P	P	VCaP	0.09391	0.0909695	0.511023	UP	TRUE	FALSE
DDX5	P	P	VCaP	-0.127459	0.0672097	0.148778	DOWN	FALSE	FALSE
DHX15	P	P	VCaP	0.265226	0.0664007	0.000370637	UP	TRUE	TRUE
DHX8	P	B	VCaP	0.00494489	0.0809497	0.981213	UP	TRUE	FALSE
ESRP2	P	B	VCaP	0.605671	0.0765454	4.64204e-14	UP	TRUE	TRUE
FMR1	P	P	VCaP	-0.179894	0.143806	0.398879	DOWN	FALSE	FALSE
HNRNPH2	P	P	VCaP	0.237831	0.0846973	0.0185916	UP	TRUE	TRUE
HNRNPK	P	B	VCaP	0.240161	0.065715	0.0013104	UP	TRUE	TRUE
HNRNPU	P	B	VCaP	0.0915087	0.0864571	0.496825	UP	TRUE	FALSE
HNRPLL	P	P	VCaP	0.400795	0.0811012	6.02857e-06	UP	TRUE	TRUE
HSPA8	P	B	VCaP	0.144243	0.0728624	0.127126	UP	TRUE	FALSE
KHDRBS3	P	P	VCaP	-0.675671	0.152081	5.88382e-05	DOWN	FALSE	TRUE
LSM7	P	P	VCaP	-0.0570384	0.106151	0.77631	DOWN	TRUE	FALSE
NCBP1	P	B	VCaP	0.461816	0.0786286	4.42234e-08	UP	TRUE	TRUE
PRPF38B	P	P	VCaP	-0.0204289	0.0941267	0.920026	DOWN	FALSE	FALSE
PRPF4	P	P	VCaP	0.098032	0.0979935	0.527669	UP	TRUE	FALSE
PRPF40A	P	B	VCaP	-0.0475764	0.0749024	0.724573	DOWN	FALSE	FALSE
PRPF8	P	B	VCaP	0.182891	0.0785223	0.0612222	UP	TRUE	TRUE
RALY	P	P	VCaP	0.237901	0.0852276	0.019469	UP	FALSE	TRUE
RBM25	P	B	VCaP	-0.0798774	0.0818028	0.540725	DOWN	FALSE	FALSE
RBM41	P	P	VCaP	-0.250683	0.162563	0.26994	DOWN	FALSE	FALSE
RBM42	P	P	VCaP	0.385792	0.0931316	0.000205502	UP	FALSE	TRUE
RBM8A	P	P	VCaP	0.317263	0.0789271	0.000335477	UP	TRUE	TRUE
SF3A1	P	B	VCaP	-0.22612	0.111715	0.116709	DOWN	FALSE	FALSE
SF3B1	P	B	VCaP	-0.0578022	0.0646886	0.58666	DOWN	FALSE	FALSE
SF3B3	P	B	VCaP	0.616073	0.0679421	3.04405e-18	UP	TRUE	TRUE
SF3B5	P	P	VCaP	-0.182686	0.0999145	0.168321	DOWN	TRUE	FALSE
SLU7	P	P	VCaP	0.0491235	0.0923904	0.777977	UP	TRUE	FALSE
SMNDC1	P	P	VCaP	-0.148188	0.102627	0.309678	DOWN	FALSE	FALSE
SNRNP200	P	B	VCaP	0.560405	0.0733064	3.5765e-13	UP	TRUE	TRUE
SNRNP27	P	B	VCaP	0.110127	0.0946495	0.442644	UP	TRUE	FALSE
SNRNP40	P	P	VCaP	0.325744	0.0838693	0.000565101	UP	TRUE	TRUE
SNRPA	P	P	VCaP	0.532161	0.0983423	5.60615e-07	UP	FALSE	TRUE
SNRPD2	P	P	VCaP	0.274694	0.0885716	0.00801048	UP	FALSE	TRUE
SRSF1	P	P	VCaP	0.354649	0.0737306	1.12956e-05	UP	TRUE	TRUE
SRSF10	P	B	VCaP	0.0489384	0.0904795	0.774637	UP	TRUE	FALSE
THOC2	P	P	VCaP	-0.422711	0.0888335	1.4356e-05	DOWN	FALSE	TRUE
U2SURP	P	P	VCaP	0.190821	0.0781612	0.0472102	UP	TRUE	TRUE
WBP11	P	B	VCaP	0.391437	0.0949085	0.000220686	UP	TRUE	TRUE
ZNF638	P	P	VCaP	-0.12395	0.100144	0.405771	DOWN	FALSE	FALSE
AQR	M	B	PC3	0.348616	0.149379	0.0677615	UP	TRUE	TRUE
CDC5L	M	B	PC3	0.279278	0.0968349	0.0187166	UP	TRUE	TRUE
CHERP	M	M	PC3	0.390776	0.119406	0.00629724	UP	TRUE	TRUE
CRNKL1	M	B	PC3	0.174664	0.0995521	0.195324	UP	TRUE	FALSE
DHX8	M	B	PC3	-0.0182843	0.127298	0.936493	DOWN	FALSE	FALSE
EFTUD2	M	M	PC3	0.388695	0.0992912	0.00075381	UP	TRUE	TRUE
EIF4A3	M	M	PC3	0.273203	0.117143	0.0680028	UP	TRUE	TRUE
ESRP2	M	B	PC3	0.960348	0.13909	1.61686e-10	UP	TRUE	TRUE
HNRNPC	M	M	PC3	0.109297	0.0940584	0.430642	UP	TRUE	FALSE
HNRNPK	M	B	PC3	0.361128	0.0911799	0.000637203	UP	TRUE	TRUE
HNRNPL	M	M	PC3	0.396911	0.0978632	0.000447167	UP	TRUE	TRUE
HNRNPM	M	M	PC3	0.60055	0.110221	9.25134e-07	UP	TRUE	TRUE
HNRNPU	M	B	PC3	0.12697	0.0915456	0.329348	UP	TRUE	FALSE
HSPA8	M	B	PC3	0.155184	0.0870622	0.186785	UP	TRUE	FALSE
KHDRBS1	M	M	PC3	0.320564	0.0893494	0.00232967	UP	TRUE	TRUE
NCBP1	M	B	PC3	0.351725	0.11401	0.0108799	UP	TRUE	TRUE
PRPF19	M	M	PC3	0.246409	0.115051	0.0994343	UP	TRUE	TRUE
PRPF38A	M	M	PC3	0.215796	0.0946629	0.0756499	UP	TRUE	TRUE
PRPF40A	M	B	PC3	0.209475	0.115428	0.177507	UP	TRUE	FALSE
PRPF6	M	M	PC3	0.141924	0.119069	0.4163	UP	TRUE	FALSE
PRPF8	M	B	PC3	0.0772651	0.147033	0.756837	UP	TRUE	FALSE
PTBP1	M	M	PC3	0.344305	0.10297	0.00505512	UP	TRUE	TRUE
RBM22	M	M	PC3	0.0442616	0.0912828	0.776711	UP	TRUE	FALSE
RBM25	M	B	PC3	-0.0697606	0.115525	0.715928	DOWN	FALSE	FALSE
SF3A1	M	B	PC3	0.129632	0.106097	0.402143	UP	TRUE	FALSE
SF3A2	M	M	PC3	0.465662	0.175594	0.0335602	UP	TRUE	TRUE
SF3A3	M	M	PC3	0.113431	0.0937785	0.407837	UP	TRUE	FALSE
SF3B1	M	B	PC3	-0.0646146	0.114514	0.736619	DOWN	FALSE	FALSE
SF3B2	M	M	PC3	0.116643	0.105553	0.457946	UP	TRUE	FALSE
SF3B3	M	B	PC3	0.37873	0.105502	0.00231546	UP	TRUE	TRUE
SF3B4	M	M	PC3	-0.00611088	0.0895071	0.969584	DOWN	FALSE	FALSE
SNRNP200	M	B	PC3	0.372957	0.131188	0.0208025	UP	TRUE	TRUE
SNRNP27	M	B	PC3	-0.0832685	0.110177	0.636268	DOWN	FALSE	FALSE
SNRNP70	M	M	PC3	0.285863	0.196434	0.301478	UP	TRUE	FALSE
SNW1	M	M	PC3	0.286054	0.0993688	0.0189738	UP	TRUE	TRUE
SRSF10	M	B	PC3	0.290967	0.107253	0.0288828	UP	TRUE	TRUE
SRSF5	M	M	PC3	-0.293407	0.113232	0.0386439	DOWN	FALSE	TRUE
SRSF8	M	M	PC3	0.441042	0.101516	0.000145694	UP	TRUE	TRUE
SRSF9	M	M	PC3	0.174965	0.130935	0.350495	UP	TRUE	FALSE
SYF2	M	M	PC3	0.0566291	0.127006	0.794937	UP	TRUE	FALSE
TARDBP	M	M	PC3	0.25187	0.10133	0.0490567	UP	TRUE	TRUE
U2AF2	M	M	PC3	0.599768	0.126765	2.87566e-05	UP	TRUE	TRUE
USP39	M	M	PC3	0.19618	0.104478	0.159743	UP	TRUE	FALSE
WBP11	M	B	PC3	0.445032	0.112939	0.000686529	UP	TRUE	TRUE
XAB2	M	M	PC3	0.151465	0.135343	0.451298	UP	TRUE	FALSE
AQR	M	B	VCaP	0.14785	0.0758103	0.134508	UP	TRUE	FALSE
CDC5L	M	B	VCaP	0.0568961	0.0706444	0.6351	UP	TRUE	FALSE
CHERP	M	M	VCaP	0.38537	0.0843746	3.42076e-05	UP	TRUE	TRUE
CRNKL1	M	B	VCaP	0.229817	0.0755907	0.00961563	UP	TRUE	TRUE
DHX8	M	B	VCaP	0.00494489	0.0809497	0.981213	UP	TRUE	FALSE
EFTUD2	M	M	VCaP	-0.00167376	0.0831549	0.99195	DOWN	FALSE	FALSE
EIF4A3	M	M	VCaP	0.366331	0.088251	0.000198467	UP	TRUE	TRUE
ESRP2	M	B	VCaP	0.605671	0.0765454	4.64204e-14	UP	TRUE	TRUE
HNRNPC	M	M	VCaP	0.326036	0.0720573	4.12917e-05	UP	TRUE	TRUE
HNRNPK	M	B	VCaP	0.240161	0.065715	0.0013104	UP	TRUE	TRUE
HNRNPL	M	M	VCaP	0.271842	0.0828557	0.00457883	UP	TRUE	TRUE
HNRNPM	M	M	VCaP	0.243681	0.0768405	0.00646579	UP	TRUE	TRUE
HNRNPU	M	B	VCaP	0.0915087	0.0864571	0.496825	UP	TRUE	FALSE
HSPA8	M	B	VCaP	0.144243	0.0728624	0.127126	UP	TRUE	FALSE
KHDRBS1	M	M	VCaP	0.276802	0.0919663	0.0105211	UP	TRUE	TRUE
NCBP1	M	B	VCaP	0.461816	0.0786286	4.42234e-08	UP	TRUE	TRUE
PRPF19	M	M	VCaP	0.0187328	0.0765434	0.907723	UP	TRUE	FALSE
PRPF38A	M	M	VCaP	0.0410708	0.0806053	0.789166	UP	TRUE	FALSE
PRPF40A	M	B	VCaP	-0.0475764	0.0749024	0.724573	DOWN	FALSE	FALSE
PRPF6	M	M	VCaP	0.018197	0.0815093	0.917372	UP	TRUE	FALSE
PRPF8	M	B	VCaP	0.182891	0.0785223	0.0612222	UP	TRUE	TRUE
PTBP1	M	M	VCaP	0.495914	0.0810292	1.03585e-08	UP	TRUE	TRUE
RBM22	M	M	VCaP	0.157244	0.101032	0.264197	UP	TRUE	FALSE
RBM25	M	B	VCaP	-0.0798774	0.0818028	0.540725	DOWN	FALSE	FALSE
SF3A1	M	B	VCaP	-0.22612	0.111715	0.116709	DOWN	FALSE	FALSE
SF3A2	M	M	VCaP	0.130883	0.117792	0.469639	UP	TRUE	FALSE
SF3A3	M	M	VCaP	0.0136327	0.0827949	0.940759	UP	TRUE	FALSE
SF3B1	M	B	VCaP	-0.0578022	0.0646886	0.58666	DOWN	FALSE	FALSE
SF3B2	M	M	VCaP	0.0877817	0.0770641	0.455195	UP	TRUE	FALSE
SF3B3	M	B	VCaP	0.616073	0.0679421	3.04405e-18	UP	TRUE	TRUE
SF3B4	M	M	VCaP	0.262341	0.0896076	0.013298	UP	TRUE	TRUE
SNRNP200	M	B	VCaP	0.560405	0.0733064	3.5765e-13	UP	TRUE	TRUE
SNRNP27	M	B	VCaP	0.110127	0.0946495	0.442644	UP	TRUE	FALSE
SNRNP70	M	M	VCaP	0.0101033	0.077984	0.952426	UP	TRUE	FALSE
SNW1	M	M	VCaP	0.0821241	0.0789824	0.50698	UP	TRUE	FALSE
SRSF10	M	B	VCaP	0.0489384	0.0904795	0.774637	UP	TRUE	FALSE
SRSF5	M	M	VCaP	-0.259998	0.0834933	0.00771323	DOWN	FALSE	TRUE
SRSF8	M	M	VCaP	1.04662	0.0817097	9.2937e-36	UP	TRUE	TRUE
SRSF9	M	M	VCaP	0.230053	0.0712792	0.00542588	UP	TRUE	TRUE
SYF2	M	M	VCaP	-0.00479971	0.0895007	0.982834	DOWN	FALSE	FALSE
TARDBP	M	M	VCaP	0.0834497	0.0790459	0.497837	UP	TRUE	FALSE
U2AF2	M	M	VCaP	0.188691	0.0745245	0.0380428	UP	TRUE	TRUE
USP39	M	M	VCaP	0.124774	0.0801642	0.264185	UP	TRUE	FALSE
WBP11	M	B	VCaP	0.391437	0.0949085	0.000220686	UP	TRUE	TRUE
XAB2	M	M	VCaP	0.18429	0.0974916	0.150389	UP	TRUE	FALSE

## Sheet: DE_genes_in_VCaP_RNAseq
Raw Deseq2 results for genes DE in FOXA1 NSI versus siFOXA1 samples in VCaP cells
Symbol	Ensembl_id	baseMean	log2FoldChange	lfcSE	stat	pvalue	padj
ABCG2	ENSG00000118777	1668.44	-5.93067	0.147171	-40.2978	0	0
FBXO32	ENSG00000156804	5442.84	-5.253	0.102131	-51.4341	0	0
TGFB3	ENSG00000119699	2160.46	-6.87565	0.176687	-38.9142	0	0
FGFRL1	ENSG00000127418	6233.24	2.83747	0.0780082	36.374	1.09852e-289	7.53046e-286
AMOT	ENSG00000126016	2502.45	-3.63042	0.0998184	-36.3702	1.25923e-289	7.53046e-286
BTG1	ENSG00000133639	6148.11	-2.99313	0.0888317	-33.6944	6.97092e-249	3.47396e-245
ATP1B1	ENSG00000143153	11015.4	-3.24246	0.0963347	-33.6583	2.36139e-248	1.00868e-244
SPON2	ENSG00000159674	36338.1	3.23888	0.0970231	33.3825	2.45926e-244	9.19179e-241
MCCC2	ENSG00000131844	12597.8	2.96546	0.0909445	32.6074	3.22453e-233	1.0713e-229
BVES	ENSG00000112276	997.8	-3.48348	0.11024	-31.5991	3.7971e-219	1.13537e-215
SLC39A6	ENSG00000141424	14609.2	3.13004	0.099863	31.3433	1.19979e-215	3.26136e-212
TRGC1	ENSG00000211689	3931.46	3.99247	0.128236	31.1339	8.38349e-213	2.08896e-209
ALB	ENSG00000163631	1926.53	3.78614	0.12248	30.9123	8.16049e-210	1.87698e-206
IGFBP5	ENSG00000115461	2649.66	-5.02389	0.164077	-30.619	6.83247e-206	1.45927e-202
SLC38A11	ENSG00000169507	5068.14	-2.82119	0.0943017	-29.9166	1.19594e-196	2.38399e-193
GPNMB	ENSG00000136235	1021.86	-3.84327	0.131394	-29.25	4.49661e-188	8.40331e-185
RDH10	ENSG00000121039	5279.66	3.61494	0.125352	28.8383	7.10442e-183	1.24958e-179
NPY6R	ENSG00000226306	864.118	-4.58641	0.160836	-28.5161	7.39105e-179	1.22778e-175
COL2A1	ENSG00000139219	1240.19	3.71489	0.132415	28.0549	3.47872e-173	5.47459e-170
ITGB8	ENSG00000105855	4250.29	-2.78237	0.0996687	-27.9162	1.69841e-171	2.53921e-168
TRGC2	ENSG00000227191	599.13	3.94231	0.142468	27.6716	1.53334e-168	2.18326e-165
GOLM1	ENSG00000135052	10590.9	2.16272	0.078583	27.5214	9.7239e-167	1.32161e-163
SYT12	ENSG00000173227	862.323	-4.75687	0.174031	-27.3335	1.69792e-164	2.20737e-161
SLC7A8	ENSG00000092068	1895.75	-2.91089	0.106568	-27.3149	2.82332e-164	3.5175e-161
FOXA1	ENSG00000129514	14810.6	2.61933	0.0980378	26.7175	2.94603e-157	3.52357e-154
CXCL10	ENSG00000169245	897.333	-3.4772	0.131305	-26.4818	1.56951e-154	1.805e-151
SPDEF	ENSG00000124664	5183.29	3.08521	0.116742	26.4275	6.61745e-154	7.32846e-151
IGFBP3	ENSG00000146674	44048.7	-3.4171	0.129459	-26.3953	1.55022e-153	1.65546e-150
NKX3-1	ENSG00000167034	23463.5	2.78396	0.106063	26.2481	7.5068e-152	7.74002e-149
CA4	ENSG00000167434	545.031	-6.10349	0.232748	-26.2236	1.4295e-151	1.42478e-148
IRF6	ENSG00000117595	4602.46	-1.99619	0.076798	-25.9927	5.98223e-149	5.77015e-146
ACVRL1	ENSG00000139567	486.127	-4.52798	0.178764	-25.3293	1.51882e-141	1.41919e-138
ST3GAL1	ENSG00000008513	5749.08	-2.85572	0.113193	-25.2286	1.94322e-140	1.76074e-137
DEFB132	ENSG00000186458	868.985	-4.30217	0.170561	-25.2237	2.20321e-140	1.93759e-137
LIN7A	ENSG00000111052	2370.15	2.27799	0.0903697	25.2075	3.3165e-140	2.83333e-137
PLEKHH1	ENSG00000054690	3669.99	1.98255	0.0790093	25.0926	5.98588e-139	4.97177e-136
ADRA2A	ENSG00000150594	805.543	-3.54934	0.143261	-24.7753	1.65593e-135	1.33822e-132
NUPR1	ENSG00000176046	8603.59	-2.15605	0.0871355	-24.7436	3.63292e-135	2.85863e-132
PXDN	ENSG00000130508	3466.13	2.39959	0.0971497	24.7	1.07073e-134	8.20922e-132
UNC5B	ENSG00000107731	434.152	-3.98812	0.161567	-24.684	1.58725e-134	1.18651e-131
MYLK	ENSG00000065534	2672.9	-2.9741	0.120867	-24.6064	1.0798e-133	7.87488e-131
ACPP	ENSG00000014257	71714.9	2.16452	0.0887213	24.3968	1.84749e-131	1.31528e-128
ADGRL3	ENSG00000150471	650.091	-4.27669	0.175914	-24.3113	1.48773e-130	1.03453e-127
TESC	ENSG00000088992	1423.68	-2.25761	0.0928951	-24.3028	1.83295e-130	1.24561e-127
COL17A1	ENSG00000065618	566.01	-6.89166	0.287007	-24.0121	2.07688e-127	1.38002e-124
LPL	ENSG00000175445	5487.33	-2.57887	0.108578	-23.7513	1.06505e-124	6.92303e-122
MPZL2	ENSG00000149573	2144.35	-2.00049	0.0845356	-23.6645	8.37691e-124	5.32932e-121
PDIA4	ENSG00000155660	10121.6	2.17304	0.0923972	23.5185	2.64049e-122	1.64486e-119
TRGV9	ENSG00000211695	9143.35	2.91309	0.123897	23.5123	3.05594e-122	1.86481e-119
SLC45A3	ENSG00000158715	4291.91	2.87432	0.122364	23.49	5.16218e-122	3.06809e-119
DNAH11	ENSG00000105877	511.808	-4.18264	0.178065	-23.4894	5.23302e-122	3.06809e-119
ITPR2	ENSG00000123104	4254.84	-2.16624	0.0925066	-23.4172	2.85662e-121	1.64261e-118
PCAT14	ENSG00000280623	9814.94	2.11826	0.0905586	23.391	5.2717e-121	2.97413e-118
VWA5B1	ENSG00000158816	719.505	-2.92633	0.125739	-23.273	8.31985e-120	4.60689e-117
CCL2	ENSG00000108691	442.684	-4.14265	0.180104	-23.0014	4.51157e-117	2.45273e-114
SLC1A5	ENSG00000105281	2664.42	1.97936	0.0863555	22.921	2.86834e-116	1.53154e-113
CLMN	ENSG00000165959	845.418	3.40607	0.149561	22.7738	8.34275e-115	4.37643e-112
S100A6	ENSG00000197956	432.276	-4.1278	0.181969	-22.6841	6.43382e-114	3.31685e-111
ARG2	ENSG00000081181	2962.45	3.06431	0.135167	22.6706	8.74447e-114	4.43167e-111
AMACR	ENSG00000242110	10873.2	-1.63509	0.0724611	-22.5651	9.53698e-113	4.75276e-110
PFKFB3	ENSG00000170525	2797.77	-3.0247	0.134464	-22.4945	4.69892e-112	2.30332e-109
CAPN5	ENSG00000149260	1020.6	2.50707	0.111721	22.4405	1.58461e-111	7.64218e-109
GCOM1	ENSG00000137878	6016.8	-1.67823	0.075525	-22.2209	2.15738e-109	1.02393e-106
DAPK1	ENSG00000196730	1508.36	2.62365	0.118439	22.152	9.97641e-109	4.66101e-106
SERPINA7	ENSG00000123561	391.282	-3.2444	0.147095	-22.0565	8.26955e-108	3.80412e-105
RAP1GAP	ENSG00000076864	4597.03	1.6756	0.0761787	21.9957	3.16655e-107	1.43459e-104
DUSP5	ENSG00000138166	447.668	-3.73061	0.170145	-21.926	1.46641e-106	6.54433e-104
CBLB	ENSG00000114423	1421.39	-1.84731	0.0842624	-21.9233	1.55823e-106	6.85185e-104
THBS1	ENSG00000137801	204776	-2.68512	0.122557	-21.9092	2.12501e-106	9.20867e-104
NRCAM	ENSG00000091129	4942.14	-2.42161	0.110741	-21.8674	5.3148e-106	2.27026e-103
IL6R	ENSG00000160712	1450.67	-2.45257	0.112229	-21.8533	7.23409e-106	3.04657e-103
RAB27B	ENSG00000041353	3185.35	2.26011	0.10347	21.8431	9.04547e-106	3.75651e-103
BIRC3	ENSG00000023445	1559.69	-2.02352	0.0927316	-21.8213	1.4574e-105	5.96955e-103
MFSD4A	ENSG00000174514	1055.57	2.52732	0.116032	21.7812	3.49679e-105	1.41294e-102
PKP1	ENSG00000081277	3962.99	2.0126	0.0926305	21.7272	1.13587e-104	4.52847e-102
SLC30A2	ENSG00000158014	1475.02	-2.90107	0.133959	-21.6564	5.28804e-104	2.0805e-101
C1QTNF3-AMACR	ENSG00000273294	9259.17	-1.58271	0.0736183	-21.4989	1.5936e-102	6.18835e-100
CTD-2008P7.9	ENSG00000267259	423.195	-2.94198	0.137268	-21.4323	6.67862e-102	2.56022e-99
SRGAP3	ENSG00000196220	3294.87	1.72046	0.0803746	21.4055	1.18714e-101	4.49323e-99
SLC6A19	ENSG00000174358	337.372	-5.62556	0.263223	-21.3718	2.44311e-101	9.13142e-99
HMGN2	ENSG00000198830	3138.43	1.87455	0.0890942	21.0401	2.8169e-98	1.03985e-95
HMOX1	ENSG00000100292	456.461	-5.24698	0.250829	-20.9186	3.6298e-97	1.32359e-94
SPOCK2	ENSG00000107742	456.76	3.83283	0.183755	20.8583	1.28106e-96	4.61507e-94
AOX1	ENSG00000138356	1106.67	3.38931	0.163237	20.7631	9.34385e-96	3.32608e-93
KIAA1549	ENSG00000122778	5963.34	-1.62794	0.0789556	-20.6184	1.87657e-94	6.60134e-92
CPAMD8	ENSG00000160111	2083.74	-2.03295	0.098606	-20.6169	1.93394e-94	6.72403e-92
PIGR	ENSG00000162896	334.828	-5.51397	0.268275	-20.5535	7.16786e-94	2.46352e-91
SH3BP5	ENSG00000131370	1116.38	-2.11322	0.103681	-20.3819	2.41906e-92	8.21957e-90
GPR157	ENSG00000180758	1536.59	-1.76595	0.0868114	-20.3424	5.42498e-92	1.82261e-89
FPR3	ENSG00000187474	552.177	-3.762	0.185604	-20.2689	2.41939e-91	8.03802e-89
LRP2	ENSG00000081479	673.815	-2.48361	0.12259	-20.2595	2.93082e-91	9.63015e-89
SFTPA2	ENSG00000185303	798.498	2.6341	0.130389	20.2018	9.43951e-91	3.06794e-88
PLA2G16	ENSG00000176485	11649.4	-1.53143	0.0760705	-20.1317	3.89701e-90	1.25295e-87
ADAM23	ENSG00000114948	530.564	-3.06806	0.152488	-20.1199	4.93785e-90	1.57071e-87
PDGFC	ENSG00000145431	580.895	-2.70101	0.134559	-20.073	1.27135e-89	4.00153e-87
POLR2M	ENSG00000255529	17156.9	-1.59742	0.0799208	-19.9875	7.07404e-89	2.20334e-86
ELOVL2	ENSG00000197977	2007.95	2.20056	0.110209	19.9672	1.06289e-88	3.27644e-86
RRM2	ENSG00000171848	3842.75	2.3024	0.115658	19.9069	3.54501e-88	1.08163e-85
HDAC9	ENSG00000048052	2861.46	-1.57794	0.0794395	-19.8634	8.43236e-88	2.54683e-85
TLL2	ENSG00000095587	580.275	-2.48409	0.125266	-19.8306	1.62099e-87	4.84692e-85
C1QTNF6	ENSG00000133466	914.962	-2.5546	0.128959	-19.8094	2.47221e-87	7.31898e-85
CXCL5	ENSG00000163735	239.385	-4.79685	0.243215	-19.7226	1.37828e-86	4.04039e-84
SGK2	ENSG00000101049	1388.87	-3.07596	0.156414	-19.6655	4.25695e-86	1.2358e-83
PDE3B	ENSG00000152270	3776.37	1.53205	0.0781872	19.5946	1.71789e-85	4.93909e-83
RP11-617F23.1	ENSG00000259291	2303.86	-1.79711	0.091879	-19.5595	3.42128e-85	9.74283e-83
CHST2	ENSG00000175040	691.038	-2.90825	0.149099	-19.5054	9.8762e-85	2.78593e-82
P2RY2	ENSG00000175591	309.612	-3.01377	0.154526	-19.5034	1.02815e-84	2.87316e-82
TLE3	ENSG00000140332	9602.54	1.60022	0.0820765	19.4967	1.17059e-84	3.2409e-82
RP11-250B16.1	ENSG00000242899	1760.65	2.18235	0.112007	19.4841	1.49905e-84	4.11221e-82
TMC5	ENSG00000103534	5488.07	-1.76733	0.0907785	-19.4686	2.02767e-84	5.51175e-82
MERTK	ENSG00000153208	1984.53	-1.77234	0.0911567	-19.4428	3.35147e-84	9.02812e-82
BEND4	ENSG00000188848	2746.93	1.86217	0.0959274	19.4122	6.08133e-84	1.62355e-81
ANKS6	ENSG00000165138	1103.51	1.84184	0.0948885	19.4106	6.27944e-84	1.66161e-81
HGF	ENSG00000019991	1647.72	3.30863	0.17186	19.2519	1.36012e-82	3.56745e-80
2011-09-01	ENSG00000138758	4839.4	1.59283	0.0834584	19.0853	3.34381e-81	8.69419e-79
NEFL	ENSG00000277586	6810.15	-2.47996	0.130191	-19.0486	6.74334e-81	1.73821e-78
CALML4	ENSG00000129007	825.427	-1.89035	0.100025	-18.8989	1.16553e-79	2.97867e-77
FZD8	ENSG00000177283	737.686	2.46728	0.130629	18.8877	1.43934e-79	3.64727e-77
PLA2G2A	ENSG00000188257	4911.76	-2.39965	0.127222	-18.8618	2.34927e-79	5.90298e-77
MFAP3L	ENSG00000198948	567.753	-2.49687	0.132563	-18.8353	3.87612e-79	9.65831e-77
RP11-1084J3.3	ENSG00000250767	471.93	-2.47723	0.131809	-18.794	8.45069e-79	2.0883e-76
GALNT7	ENSG00000109586	3161.71	1.8305	0.0974605	18.782	1.06068e-78	2.59962e-76
TRIM36	ENSG00000152503	784.589	1.95022	0.104093	18.7353	2.55082e-78	6.20097e-76
RWDD2A	ENSG00000013392	1086.01	2.56001	0.136702	18.7269	2.98695e-78	7.20263e-76
TTR	ENSG00000118271	272.846	4.89008	0.261145	18.7255	3.06563e-78	7.33323e-76
UGT8	ENSG00000174607	2603.9	1.8889	0.100895	18.7214	3.31109e-78	7.85752e-76
SPOCK3	ENSG00000196104	1277.72	-2.67216	0.143297	-18.6477	1.31932e-77	3.10623e-75
RASSF2	ENSG00000101265	562.886	2.20228	0.118105	18.6468	1.34071e-77	3.13193e-75
PAQR8	ENSG00000170915	351.727	-3.25482	0.174905	-18.6091	2.71341e-77	6.28943e-75
AC104794.5	ENSG00000284681	1293.88	2.32495	0.125768	18.4859	2.67943e-76	6.16289e-74
SDK2	ENSG00000069188	298.006	3.5055	0.190901	18.3629	2.6012e-75	5.93728e-73
AIM1	ENSG00000112297	26505.7	1.3452	0.0732791	18.3572	2.89178e-75	6.55054e-73
DSC1	ENSG00000134765	1440.86	-2.80037	0.152597	-18.3514	3.21767e-75	7.23395e-73
PHYHIPL	ENSG00000165443	1378.06	-1.93055	0.105341	-18.3267	5.06535e-75	1.13029e-72
RP11-492E3.1	ENSG00000204054	2546.35	-1.40092	0.0765927	-18.2905	9.84655e-75	2.1809e-72
SGK1	ENSG00000118515	391.514	-2.58783	0.141557	-18.2812	1.16837e-74	2.56879e-72
ACKR3	ENSG00000144476	2400.74	-2.30295	0.126153	-18.2552	1.87973e-74	4.10262e-72
GPR149	ENSG00000174948	500.077	3.36173	0.184479	18.2229	3.39858e-74	7.36383e-72
RP11-315D16.2	ENSG00000260007	616.733	-2.03797	0.112008	-18.1949	5.66387e-74	1.21839e-71
FGF13	ENSG00000129682	1821.9	2.36527	0.130182	18.1689	9.09947e-74	1.94345e-71
NRP2	ENSG00000118257	405.089	-3.56601	0.196375	-18.1592	1.08671e-73	2.30452e-71
ST7	ENSG00000004866	6155.41	1.55906	0.0860031	18.128	1.91775e-73	4.03821e-71
GLRA3	ENSG00000145451	815.527	-2.33524	0.12914	-18.083	4.33705e-73	9.06867e-71
PCMTD1	ENSG00000168300	5720.7	-1.26803	0.0704752	-17.9926	2.2257e-72	4.62158e-70
WNT2	ENSG00000105989	1371.82	1.87772	0.10442	17.9824	2.67891e-72	5.52428e-70
USP31	ENSG00000103404	4854.47	-1.5221	0.0847451	-17.9609	3.94399e-72	8.07736e-70
CTD-2033D15.2	ENSG00000276107	737.364	-2.91636	0.162383	-17.9598	4.02396e-72	8.1407e-70
HIST4H4	ENSG00000197837	7006.71	2.15432	0.119953	17.9597	4.02938e-72	8.1407e-70
CD44	ENSG00000026508	753.493	-2.13475	0.119071	-17.9283	7.08758e-72	1.42232e-69
LA16c-312E8.4	ENSG00000279930	260.406	3.48726	0.19465	17.9155	8.92009e-72	1.77813e-69
ASZ1	ENSG00000154438	515.594	2.20741	0.124011	17.8001	7.053e-71	1.39663e-68
DYNC1I1	ENSG00000158560	236.826	-3.13751	0.176403	-17.7861	9.06311e-71	1.78287e-68
FKBP5	ENSG00000096060	4780.46	-1.47074	0.0829163	-17.7376	2.14844e-70	4.19872e-68
CPNE8	ENSG00000139117	517.184	-2.55129	0.144246	-17.6871	5.27334e-70	1.02388e-67
DRAIC	ENSG00000245750	1013.72	2.22556	0.125966	17.668	7.40057e-70	1.42764e-67
SLC36A1	ENSG00000123643	4887.57	-1.688	0.0957301	-17.6329	1.37649e-69	2.63835e-67
GCOM2	ENSG00000227725	1271.8	-1.67885	0.0952193	-17.6314	1.41438e-69	2.69371e-67
TP53INP1	ENSG00000164938	18260	1.47672	0.083786	17.6249	1.58763e-69	3.00454e-67
CDKL1	ENSG00000100490	618.332	-1.90152	0.108132	-17.5852	3.19794e-69	6.01394e-67
GSDMC	ENSG00000147697	214.876	-5.37588	0.30676	-17.5247	9.2804e-69	1.73433e-66
TMEFF2	ENSG00000144339	5120.17	2.0196	0.115545	17.4789	2.07426e-68	3.85232e-66
KITLG	ENSG00000049130	2080.76	-1.9206	0.110436	-17.391	9.65474e-68	1.78202e-65
LUM	ENSG00000139329	289.167	3.98752	0.229501	17.3748	1.28121e-67	2.35026e-65
AKT1	ENSG00000142208	5421.79	1.68744	0.0972272	17.3556	1.78863e-67	3.26109e-65
TRIB1	ENSG00000173334	10474.7	1.59463	0.0919228	17.3475	2.06073e-67	3.73441e-65
KIAA1324	ENSG00000116299	3922.87	1.73385	0.100628	17.2303	1.57298e-66	2.83335e-64
SEMA3E	ENSG00000170381	1029.62	2.26566	0.131604	17.2158	2.02199e-66	3.62034e-64
KIAA0922	ENSG00000121210	1130.36	-1.72198	0.100031	-17.2144	2.0709e-66	3.68584e-64
DSEL	ENSG00000171451	6817.91	1.79683	0.104736	17.1558	5.69147e-66	1.00699e-63
PRELID1	ENSG00000169230	4609.38	1.60111	0.0933959	17.1432	7.06038e-66	1.24184e-63
ERAP2	ENSG00000164308	924.669	1.6892	0.0986811	17.1178	1.09319e-65	1.91155e-63
CREB3L4	ENSG00000143578	2319.7	1.70858	0.099878	17.1067	1.32372e-65	2.3012e-63
CYP2J2	ENSG00000134716	1697.19	-1.44139	0.0843465	-17.089	1.79325e-65	3.09942e-63
S100A9	ENSG00000163220	195.2	-5.55078	0.325171	-17.0704	2.46626e-65	4.23814e-63
RNF145	ENSG00000145860	6490.2	-1.28366	0.0752303	-17.0631	2.79445e-65	4.77468e-63
CDH7	ENSG00000081138	1474.05	1.91559	0.112567	17.0174	6.09816e-65	1.03603e-62
STOX2	ENSG00000173320	497.085	-2.00731	0.118108	-16.9956	8.84656e-65	1.49447e-62
JDP2	ENSG00000140044	399.72	-2.29458	0.135686	-16.9109	3.73979e-64	6.28221e-62
PGLYRP2	ENSG00000161031	172.27	-4.39122	0.259846	-16.8993	4.55094e-64	7.60211e-62
RAB23	ENSG00000112210	2772.44	-1.31629	0.0780004	-16.8754	6.8239e-64	1.13356e-61
TMEM194A	ENSG00000166881	4441.05	1.58337	0.0941812	16.812	1.9948e-63	3.29538e-61
FYN	ENSG00000010810	665.545	-2.13931	0.12737	-16.796	2.60871e-63	4.28588e-61
CLSTN2	ENSG00000158258	541.919	1.98054	0.117976	16.7876	3.00766e-63	4.91432e-61
CASP10	ENSG00000003400	421.848	-2.17735	0.129885	-16.7637	4.50106e-63	7.31448e-61
RP11-20I20.4	ENSG00000273179	236.889	3.03748	0.181232	16.7602	4.77269e-63	7.71395e-61
ARL4A	ENSG00000122644	1238.73	-1.62968	0.0973398	-16.7422	6.45831e-63	1.03823e-60
MESP1	ENSG00000166823	1158.61	1.78451	0.106602	16.7399	6.71246e-63	1.07331e-60
NIPA2	ENSG00000140157	2104.71	1.34297	0.0802518	16.7344	7.35382e-63	1.16961e-60
ATP1A1	ENSG00000163399	20598.1	-1.30548	0.0780602	-16.724	8.75721e-63	1.38545e-60
ARHGEF3	ENSG00000163947	1682.82	-1.96768	0.117708	-16.7166	9.92368e-63	1.56173e-60
FAM3D	ENSG00000198643	403.334	-2.70342	0.161756	-16.713	1.0547e-62	1.65114e-60
ANKRD44	ENSG00000065413	916.246	-1.73943	0.104087	-16.7114	1.0834e-62	1.68722e-60
KCND3	ENSG00000171385	334.571	2.68385	0.160991	16.6709	2.13423e-62	3.3065e-60
NIPA1	ENSG00000170113	2563.92	1.3951	0.0838945	16.6292	4.2838e-62	6.60257e-60
G3BP2	ENSG00000138757	12348.8	1.18834	0.0715131	16.617	5.24625e-62	8.04452e-60
DUSP4	ENSG00000120875	1044.87	-1.53309	0.0927521	-16.5289	2.27276e-61	3.46723e-59
UGT2B4	ENSG00000156096	166.966	4.03832	0.244352	16.5267	2.35788e-61	3.57884e-59
PDE9A	ENSG00000160191	2484.92	1.34383	0.0814679	16.4952	3.97518e-61	6.00312e-59
CYP4F11	ENSG00000171903	650.484	-2.04618	0.124174	-16.4783	5.25612e-61	7.89766e-59
CMBL	ENSG00000164237	4019.26	1.16208	0.0706527	16.4478	8.7031e-61	1.30116e-58
TRGJP	ENSG00000211691	168.195	4.47707	0.272232	16.4458	8.9941e-61	1.33797e-58
CNN3	ENSG00000117519	4050.68	-1.30159	0.0793435	-16.4045	1.77442e-60	2.62658e-58
DAG1	ENSG00000173402	5273.5	1.27869	0.0779863	16.3964	2.03043e-60	2.99073e-58
BCHE	ENSG00000114200	1437.58	-1.86895	0.114042	-16.3883	2.31806e-60	3.39766e-58
PPP4C	ENSG00000149923	828.125	1.66069	0.101595	16.3461	4.63832e-60	6.76539e-58
PHLDB2	ENSG00000144824	1303.32	1.79102	0.109665	16.3317	5.87367e-60	8.52566e-58
UGT2B15	ENSG00000196620	1078.27	2.46677	0.151292	16.3047	9.14139e-60	1.32047e-57
ACAD11	ENSG00000240303	1167.51	-1.49661	0.0920745	-16.2543	2.08231e-59	2.99342e-57
B3GNT5	ENSG00000176597	2165.63	1.61161	0.0992921	16.231	3.04485e-59	4.35617e-57
CDH26	ENSG00000124215	1295.45	1.98069	0.122035	16.2305	3.06819e-59	4.36866e-57
TNFRSF11A	ENSG00000141655	931.574	-1.65228	0.101824	-16.2268	3.26036e-59	4.62029e-57
DNAJB9	ENSG00000128590	1120.09	-1.55014	0.0955648	-16.2209	3.59166e-59	5.06577e-57
CHRNA2	ENSG00000120903	927.066	2.40921	0.148785	16.1925	5.69363e-59	7.99273e-57
SCGB2A1	ENSG00000124939	208.119	-3.14359	0.194216	-16.186	6.32703e-59	8.8404e-57
GNB1	ENSG00000078369	17905.8	1.25648	0.077817	16.1466	1.19995e-58	1.66882e-56
PPIL1	ENSG00000137168	833.584	1.56366	0.0972011	16.0868	3.1567e-58	4.36984e-56
DUSP3	ENSG00000108861	3142.42	-1.33678	0.0832244	-16.0624	4.68281e-58	6.45256e-56
DYNLT1	ENSG00000146425	1028.78	1.71022	0.106486	16.0605	4.82289e-58	6.61511e-56
RP11-800A3.4	ENSG00000260401	171.373	-3.80383	0.236998	-16.0501	5.70896e-58	7.79469e-56
NTNG2	ENSG00000196358	285.411	-2.51632	0.156815	-16.0464	6.05373e-58	8.22784e-56
TMTC2	ENSG00000179104	5475.26	-1.22129	0.0762125	-16.0248	8.57241e-58	1.15984e-55
AKR1C1	ENSG00000187134	355.662	-2.7972	0.174641	-16.0168	9.74665e-58	1.31277e-55
RP11-142C4.6	ENSG00000255240	967.041	-1.73749	0.108559	-16.0051	1.17809e-57	1.57964e-55
VAV3	ENSG00000134215	770.548	-1.85084	0.115685	-15.999	1.29808e-57	1.73277e-55
HS3ST1	ENSG00000002587	546.263	-2.22804	0.139276	-15.9973	1.33534e-57	1.77458e-55
CYP4F23P	ENSG00000269516	309.731	-3.00416	0.187972	-15.9819	1.70799e-57	2.25977e-55
RP11-419K12.2	ENSG00000285108	201.435	-6.25132	0.392131	-15.9419	3.242e-57	4.27044e-55
TLR4	ENSG00000136869	480.242	-2.02164	0.126942	-15.9257	4.20106e-57	5.50947e-55
CD302	ENSG00000241399	1680.42	1.42803	0.089672	15.9251	4.24522e-57	5.54308e-55
ATP11C	ENSG00000101974	2201.98	1.54237	0.0968712	15.9219	4.46545e-57	5.80528e-55
RP11-206L10.11	ENSG00000228794	2687.06	1.17361	0.0737679	15.9094	5.45078e-57	7.05558e-55
FABP5	ENSG00000164687	456.024	2.10506	0.132529	15.8838	8.21045e-57	1.05819e-54
ADAMTS17	ENSG00000140470	450.972	-2.72812	0.172733	-15.7939	3.42685e-56	4.3977e-54
SV2B	ENSG00000185518	580.082	2.31485	0.146622	15.7879	3.77205e-56	4.82001e-54
SOAT1	ENSG00000057252	3007.55	1.19263	0.0755694	15.7819	4.14303e-56	5.27152e-54
RPS6KA3	ENSG00000177189	3106.27	1.30055	0.0824147	15.7805	4.23758e-56	5.36898e-54
INPP5J	ENSG00000185133	953.76	-1.7473	0.110837	-15.7646	5.45521e-56	6.88254e-54
LAMB1	ENSG00000091136	28589.2	-1.04938	0.0666758	-15.7385	8.24193e-56	1.03547e-53
IHH	ENSG00000163501	850.686	2.16074	0.137436	15.7218	1.07164e-55	1.34071e-53
EIF4EBP2	ENSG00000148730	5290.43	1.17861	0.0749679	15.7215	1.07725e-55	1.34212e-53
RBM24	ENSG00000112183	238.518	-3.07768	0.196139	-15.6913	1.73446e-55	2.15195e-53
SEC23B	ENSG00000101310	5020.93	1.17601	0.0750546	15.6687	2.47602e-55	3.05931e-53
ORAI3	ENSG00000175938	571.299	-1.75395	0.11197	-15.6644	2.64764e-55	3.2579e-53
RAB11FIP1	ENSG00000156675	13773	-1.3192	0.0842378	-15.6604	2.82235e-55	3.45866e-53
CABLES1	ENSG00000134508	2012.49	-1.6562	0.106236	-15.5898	8.53497e-55	1.04165e-52
HIST1H3C	ENSG00000278272	4106.56	1.66804	0.107121	15.5716	1.13548e-54	1.38016e-52
CDS2	ENSG00000101290	3121.67	1.23687	0.0795011	15.558	1.40521e-54	1.7011e-52
MUM1L1	ENSG00000157502	999.389	-1.57312	0.101166	-15.5499	1.59444e-54	1.92239e-52
PKHD1	ENSG00000170927	2985.49	-1.89685	0.122684	-15.4613	6.32868e-54	7.59975e-52
LSAMP	ENSG00000185565	219.617	-3.01089	0.195006	-15.4399	8.81795e-54	1.05466e-51
IFT57	ENSG00000114446	2584.42	-1.29925	0.0842807	-15.4157	1.28382e-53	1.52938e-51
HIST1H2BM	ENSG00000273703	793.131	1.93878	0.125771	15.4151	1.29603e-53	1.5378e-51
CPNE4	ENSG00000196353	831.975	2.02878	0.13209	15.3591	3.07827e-53	3.63808e-51
NEURL3	ENSG00000163121	363.216	-2.21358	0.144206	-15.3501	3.53494e-53	4.16135e-51
PDE4B	ENSG00000184588	444.886	-2.26922	0.148269	-15.3048	7.10469e-53	8.33088e-51
SEL1L3	ENSG00000091490	1475.2	1.55255	0.101602	15.2808	1.02678e-52	1.19929e-50
F5	ENSG00000198734	1205.71	-1.6409	0.107488	-15.266	1.2888e-52	1.49947e-50
RORC	ENSG00000143365	352.541	-2.13714	0.140058	-15.2589	1.43644e-52	1.66476e-50
GLUD1	ENSG00000148672	8620.5	1.35523	0.0888244	15.2575	1.46865e-52	1.69552e-50
RP5-1059L7.1	ENSG00000278709	493.558	2.51749	0.165028	15.2549	1.52696e-52	1.75607e-50
RASGRF1	ENSG00000058335	1877.22	-1.39315	0.0913766	-15.2462	1.74483e-52	1.99893e-50
NUP50	ENSG00000093000	5187.71	1.22022	0.0801809	15.2184	2.67084e-52	3.04812e-50
RP11-136K7.2	ENSG00000250387	321.123	-2.26063	0.148565	-15.2164	2.75061e-52	3.12722e-50
OSBPL8	ENSG00000091039	11568.1	1.69107	0.111148	15.2145	2.83298e-52	3.20867e-50
LRRC16A	ENSG00000079691	2619.11	-1.20472	0.0793407	-15.1841	4.50872e-52	5.08737e-50
HIST1H3A	ENSG00000275714	2294.2	1.74824	0.115162	15.1808	4.74294e-52	5.33153e-50
PLCH1	ENSG00000114805	740.634	-1.66119	0.109463	-15.1758	5.11422e-52	5.72735e-50
SDC2	ENSG00000169439	10213.9	-1.49804	0.0987201	-15.1746	5.20974e-52	5.81255e-50
MAPRE2	ENSG00000166974	1677.43	-1.58723	0.10473	-15.1554	6.98038e-52	7.75912e-50
TRIB2	ENSG00000071575	1939.71	-1.64605	0.108639	-15.1516	7.39268e-52	8.18698e-50
HIST1H2BO	ENSG00000274641	4187.67	1.75011	0.115678	15.1291	1.04106e-51	1.14866e-49
TPGS2	ENSG00000134779	2234.92	1.42165	0.0939879	15.1259	1.09332e-51	1.20189e-49
HIST1H2AL	ENSG00000276903	685.624	1.92833	0.127542	15.1192	1.21036e-51	1.32568e-49
FADS3	ENSG00000221968	667.699	-1.57537	0.104355	-15.0963	1.71217e-51	1.86845e-49
CSRNP1	ENSG00000144655	924.314	-1.54508	0.102389	-15.0903	1.87508e-51	2.03879e-49
ZNF649	ENSG00000198093	10229.4	1.09886	0.0728463	15.0846	2.04497e-51	2.21546e-49
MAATS1	ENSG00000183833	143.82	-4.17975	0.278113	-15.029	4.74384e-51	5.12078e-49
CPA6	ENSG00000165078	219.528	-2.72593	0.181534	-15.0161	5.75832e-51	6.19351e-49
ECE1	ENSG00000117298	3014.66	1.23961	0.0826106	15.0054	6.76735e-51	7.25271e-49
FRAS1	ENSG00000138759	3563.6	-1.48182	0.0987712	-15.0025	7.06948e-51	7.54945e-49
LMAN1	ENSG00000074695	4551.49	1.43271	0.0958807	14.9427	1.73882e-50	1.85027e-48
SLC7A11	ENSG00000151012	2170.69	-1.46819	0.0983481	-14.9285	2.14919e-50	2.27882e-48
NHSL1	ENSG00000135540	2108.23	-1.86665	0.125071	-14.9247	2.27637e-50	2.40515e-48
OXR1	ENSG00000164830	6855.53	-1.15515	0.0774001	-14.9244	2.28727e-50	2.40816e-48
CEP78	ENSG00000148019	2322.1	1.25829	0.0843442	14.9185	2.49917e-50	2.62202e-48
ADD2	ENSG00000075340	3716	1.48325	0.0995432	14.9005	3.26945e-50	3.41817e-48
ADAMTSL3	ENSG00000156218	335.659	2.1575	0.144822	14.8976	3.41601e-50	3.55896e-48
SLC30A4	ENSG00000104154	8504.53	1.55346	0.104292	14.8953	3.53571e-50	3.67088e-48
RP13-554M15.7	ENSG00000280287	1233.99	-1.39063	0.0934567	-14.8799	4.45095e-50	4.60512e-48
ST6GALNAC5	ENSG00000117069	596.434	1.89884	0.12764	14.8765	4.68312e-50	4.82862e-48
SBSPON	ENSG00000164764	180.076	-3.56214	0.239591	-14.8676	5.35021e-50	5.49748e-48
TYMS	ENSG00000176890	2124.15	1.36456	0.0920505	14.8241	1.02357e-49	1.04814e-47
N4BP2	ENSG00000078177	3960.57	1.41906	0.0959129	14.7953	1.5705e-49	1.60271e-47
NUCKS1	ENSG00000069275	20383.8	1.18378	0.080048	14.7884	1.74112e-49	1.77079e-47
SI	ENSG00000090402	2911.73	2.41544	0.163554	14.7685	2.3397e-49	2.3715e-47
SCAMP5	ENSG00000198794	5665.83	1.11508	0.0755595	14.7577	2.74595e-49	2.77388e-47
GBP3	ENSG00000117226	183.162	-2.83151	0.192004	-14.7472	3.20915e-49	3.23087e-47
CTD-2568A17.3	ENSG00000167747	20896.1	1.51572	0.102839	14.7388	3.63262e-49	3.64493e-47
MME	ENSG00000196549	5980.73	-1.86277	0.126624	-14.711	5.48268e-49	5.48286e-47
TMEM33	ENSG00000109133	6344.39	1.0666	0.0725768	14.6962	6.82243e-49	6.77852e-47
TRPM8	ENSG00000144481	9077.86	1.62927	0.110864	14.6961	6.82363e-49	6.77852e-47
STARD13	ENSG00000133121	1008.56	-1.62223	0.110402	-14.6938	7.06322e-49	6.99329e-47
HIST2H4A	ENSG00000270882	7444.32	1.65774	0.112844	14.6905	7.41149e-49	7.3139e-47
HIST1H2AJ	ENSG00000276368	4695.09	1.56553	0.106674	14.6758	9.21101e-49	9.05981e-47
PRIM1	ENSG00000198056	1380.3	1.38729	0.0945635	14.6704	9.97001e-49	9.7742e-47
MYZAP	ENSG00000263155	605.371	-1.56965	0.10707	-14.6601	1.16149e-48	1.13496e-46
CEMIP	ENSG00000103888	543.736	2.05047	0.140153	14.6302	1.80229e-48	1.75538e-46
MAOA	ENSG00000189221	8573.45	-1.74452	0.119417	-14.6087	2.4735e-48	2.4013e-46
HIST1H2AM	ENSG00000278677	2208.2	1.6281	0.111468	14.606	2.57172e-48	2.48857e-46
KALRN	ENSG00000160145	7909.98	-1.64741	0.112792	-14.6057	2.58162e-48	2.4901e-46
YEATS4	ENSG00000127337	1159.05	1.43513	0.0982863	14.6016	2.7449e-48	2.63908e-46
KCTD12	ENSG00000178695	372.122	1.98061	0.135783	14.5866	3.41617e-48	3.27394e-46
CXCL11	ENSG00000169248	1792.28	-2.50986	0.172079	-14.5855	3.4743e-48	3.31901e-46
GDA	ENSG00000119125	3333.38	-1.75759	0.120543	-14.5806	3.73223e-48	3.55406e-46
HIST1H2BG	ENSG00000187990	6796.78	1.55733	0.106946	14.5619	4.90817e-48	4.65902e-46
BNC2	ENSG00000173068	855.016	-2.60443	0.178997	-14.5501	5.83037e-48	5.5169e-46
EPAS1	ENSG00000116016	2113.98	-1.60421	0.110325	-14.5408	6.68552e-48	6.30611e-46
PRICKLE1	ENSG00000139174	403.877	-2.44714	0.168449	-14.5275	8.11334e-48	7.62884e-46
CIPC	ENSG00000198894	3453.47	-1.11278	0.076607	-14.5259	8.30556e-48	7.78509e-46
SPTSSB	ENSG00000196542	983.829	2.518	0.173382	14.5228	8.68552e-48	8.1158e-46
SPRED2	ENSG00000198369	1040.13	1.39514	0.0965307	14.4528	2.40653e-47	2.24167e-45
PLD1	ENSG00000075651	343.904	-2.4561	0.169952	-14.4517	2.44693e-47	2.27222e-45
PRDM1	ENSG00000057657	731.973	2.67953	0.185427	14.4506	2.48394e-47	2.29945e-45
NUDT11	ENSG00000196368	262.62	-2.50487	0.173456	-14.441	2.85818e-47	2.63773e-45
TMEM51-AS1	ENSG00000175147	210.55	-2.50102	0.173231	-14.4375	3.00763e-47	2.76711e-45
LPIN1	ENSG00000134324	3705.86	-1.11747	0.0774156	-14.4346	3.13305e-47	2.87366e-45
HIST1H2AI	ENSG00000196747	7050.01	1.46698	0.101708	14.4235	3.68305e-47	3.36779e-45
C2orf72	ENSG00000204128	217.131	2.78108	0.192944	14.4139	4.2291e-47	3.85531e-45
MAFB	ENSG00000204103	2032.14	-1.46507	0.102087	-14.3512	1.04766e-46	9.52159e-45
TNC	ENSG00000041982	1807.93	1.55967	0.108682	14.3508	1.05289e-46	9.54015e-45
EPB41L4B	ENSG00000095203	4475.62	1.21918	0.0851173	14.3236	1.559e-46	1.40833e-44
2008-09-01	ENSG00000164402	923.592	1.42886	0.0997595	14.3231	1.5707e-46	1.41462e-44
CGN	ENSG00000143375	4120.82	-1.13934	0.0795609	-14.3203	1.633e-46	1.46632e-44
HIST1H2AE	ENSG00000277075	5186.39	1.44339	0.100872	14.3091	1.92086e-46	1.71963e-44
C9orf91	ENSG00000157693	2520.48	1.16119	0.0812023	14.2999	2.18975e-46	1.9545e-44
MARCKS	ENSG00000277443	6354.29	1.59498	0.111546	14.2988	2.22661e-46	1.98148e-44
ZNF697	ENSG00000143067	1529.57	-1.4068	0.0984387	-14.2911	2.48593e-46	2.20569e-44
PLS3	ENSG00000102024	1249.7	-1.26478	0.0885042	-14.2906	2.50443e-46	2.21553e-44
ARL5B	ENSG00000165997	2731.56	1.39774	0.097887	14.2791	2.95347e-46	2.60507e-44
ARHGAP29	ENSG00000137962	9875.29	1.04405	0.0731931	14.2643	3.65154e-46	3.21132e-44
CYP4F3	ENSG00000186529	177.197	-2.92276	0.205066	-14.2528	4.30661e-46	3.77631e-44
HIST2H4B	ENSG00000270276	7660.75	1.5891	0.111542	14.2467	4.69849e-46	4.10788e-44
ERGIC1	ENSG00000113719	10635.3	1.16199	0.0816279	14.2352	5.5409e-46	4.83027e-44
HIST1H2AH	ENSG00000274997	5691.98	1.77861	0.124958	14.2337	5.66238e-46	4.92182e-44
NAV2	ENSG00000166833	1054.29	-1.32128	0.092897	-14.223	6.59279e-46	5.71395e-44
RIN2	ENSG00000132669	1729.4	-1.185	0.0833578	-14.2158	7.30756e-46	6.31512e-44
HIST1H2BL	ENSG00000185130	2639.49	1.59187	0.11202	14.2106	7.87871e-46	6.78909e-44
HIPK2	ENSG00000064393	9795.45	1.26967	0.0893943	14.2031	8.76886e-46	7.53442e-44
GRIP2	ENSG00000144596	777.317	1.67601	0.118038	14.1989	9.30855e-46	7.97522e-44
HSD3B1	ENSG00000203857	122.782	-4.40012	0.309929	-14.1972	9.53615e-46	8.14687e-44
CSGALNACT1	ENSG00000147408	860.119	1.48363	0.104674	14.1738	1.33066e-45	1.13356e-43
BEND3	ENSG00000178409	2393.71	1.31617	0.0928884	14.1694	1.41763e-45	1.20422e-43
LRRC75A-AS1	ENSG00000175061	24060.9	1.69707	0.119804	14.1653	1.50191e-45	1.2722e-43
GALNT1	ENSG00000141429	2633.46	1.09307	0.077242	14.1513	1.83362e-45	1.54879e-43
PTMA	ENSG00000187514	13962.8	1.31352	0.0929607	14.1299	2.48574e-45	2.09369e-43
SEMA3C	ENSG00000075223	6267.47	-2.04523	0.145	-14.1051	3.53515e-45	2.96923e-43
SPATA20	ENSG00000006282	5481.69	1.17332	0.0832694	14.0907	4.33206e-45	3.62837e-43
HGD	ENSG00000113924	872.485	1.77742	0.126372	14.065	6.23438e-45	5.2071e-43
LRP1	ENSG00000123384	4483.37	1.46563	0.104242	14.0599	6.69857e-45	5.57922e-43
RFX5	ENSG00000143390	1647.91	1.12763	0.0802331	14.0544	7.23519e-45	6.00943e-43
TACC1	ENSG00000147526	10300.3	1.22246	0.0870041	14.0505	7.64454e-45	6.33184e-43
NINL	ENSG00000101004	2396.09	-1.41229	0.100593	-14.0397	8.90736e-45	7.35743e-43
TRAM2	ENSG00000065308	791.593	1.53236	0.109188	14.0342	9.63235e-45	7.93435e-43
NPY	ENSG00000122585	7227.98	4.05262	0.28903	14.0215	1.15201e-44	9.46328e-43
REXO2	ENSG00000076043	5229.43	1.13957	0.0813205	14.0134	1.29145e-44	1.05796e-42
SCN4B	ENSG00000177098	465.062	-1.85494	0.132569	-13.9923	1.73821e-44	1.42006e-42
DNASE1L3	ENSG00000163687	254.788	-2.83005	0.202528	-13.9736	2.25995e-44	1.84128e-42
IKZF2	ENSG00000030419	3900.27	-1.2443	0.0891459	-13.9581	2.80983e-44	2.28307e-42
STOX1	ENSG00000165730	324.97	-1.95683	0.140528	-13.9248	4.47605e-44	3.62706e-42
EPHB3	ENSG00000182580	806.575	1.59285	0.11445	13.9175	4.95872e-44	4.00732e-42
HIST1H3D	ENSG00000197409	2059.66	1.79165	0.128861	13.9038	6.01055e-44	4.84425e-42
PLPPR1	ENSG00000148123	410.1	1.84961	0.133265	13.8792	8.47127e-44	6.80912e-42
SHMT1	ENSG00000176974	3990.71	-1.00976	0.0729023	-13.8509	1.25659e-43	1.00732e-41
LAMB4	ENSG00000091128	282.443	-1.96705	0.142044	-13.8482	1.30502e-43	1.04336e-41
TMEM123	ENSG00000152558	16353.2	1.19791	0.0865907	13.8342	1.58541e-43	1.26415e-41
FAS	ENSG00000026103	8263.41	-1.16269	0.0840922	-13.8264	1.76619e-43	1.40455e-41
LRRN3	ENSG00000173114	737.676	-6.47811	0.468696	-13.8215	1.88976e-43	1.49883e-41
VLDLR	ENSG00000147852	3139.67	1.67332	0.121162	13.8107	2.19834e-43	1.73895e-41
SCNN1A	ENSG00000111319	122.305	-4.31381	0.31242	-13.8077	2.28957e-43	1.80634e-41
DLG5	ENSG00000151208	7097.45	-1.14774	0.0831415	-13.8046	2.39055e-43	1.88105e-41
FRRS1	ENSG00000156869	926.815	-1.27557	0.0929046	-13.7299	6.72124e-43	5.27485e-41
AOC1	ENSG00000002726	112.446	-4.6142	0.336773	-13.7012	9.98699e-43	7.8173e-41
PEX10	ENSG00000157911	2207.96	1.29367	0.0945479	13.6827	1.28808e-42	1.00561e-40
RP1-34B20.21	ENSG00000282988	5079.49	1.5889	0.116156	13.6791	1.35448e-42	1.0547e-40
TMEM87A	ENSG00000103978	3969.96	1.28567	0.0940044	13.6767	1.39904e-42	1.08657e-40
RP1-138B7.6	ENSG00000277611	175.047	-2.901	0.212343	-13.6619	1.71561e-42	1.32898e-40
MMP10	ENSG00000166670	189.762	3.81783	0.279487	13.6601	1.7563e-42	1.35698e-40
MAL2	ENSG00000147676	12588.2	1.26414	0.0928692	13.6121	3.3935e-42	2.61518e-40
CFAP20	ENSG00000070761	613.259	1.55352	0.114171	13.607	3.64087e-42	2.7986e-40
OAT	ENSG00000065154	574.267	-2.39999	0.176464	-13.6004	3.98111e-42	3.05229e-40
CCDC47	ENSG00000108588	2830.76	1.21748	0.089557	13.5944	4.32181e-42	3.30503e-40
FRMD6	ENSG00000139926	314.702	-2.43869	0.179399	-13.5937	4.36567e-42	3.33005e-40
FAM84A	ENSG00000162981	2938.96	1.3293	0.0978661	13.5828	5.06415e-42	3.85301e-40
HIST1H3F	ENSG00000277775	4308.53	1.42629	0.105284	13.5471	8.24709e-42	6.25879e-40
CALM1	ENSG00000198668	9074.73	0.930252	0.0687122	13.5384	9.2796e-42	7.02454e-40
STX3	ENSG00000166900	3858.49	-1.12842	0.083369	-13.5353	9.68308e-42	7.31146e-40
ARHGAP28	ENSG00000088756	5033.35	-1.55191	0.114729	-13.5268	1.08678e-41	8.18532e-40
C12orf79	ENSG00000257242	107.213	-3.86949	0.28626	-13.5174	1.23517e-41	9.2796e-40
NACC1	ENSG00000160877	3910.48	1.2451	0.092241	13.4983	1.60034e-41	1.19929e-39
LGI1	ENSG00000108231	399.273	2.1067	0.15611	13.495	1.67418e-41	1.25149e-39
HACD2	ENSG00000206527	12881.5	-1.3761	0.102015	-13.4892	1.81008e-41	1.34971e-39
DLX1	ENSG00000144355	716.632	1.65587	0.122872	13.4763	2.1558e-41	1.6035e-39
NPC1	ENSG00000141458	2776.69	-1.01628	0.0754817	-13.464	2.54898e-41	1.89124e-39
KDM7A	ENSG00000006459	2573.85	-1.33788	0.0995127	-13.4443	3.32569e-41	2.46143e-39
TTYH3	ENSG00000136295	2699.54	1.36925	0.101865	13.4418	3.44041e-41	2.54004e-39
ENPP1	ENSG00000197594	469.352	1.584	0.117901	13.435	3.77047e-41	2.77687e-39
GPER1	ENSG00000164850	213.057	-2.24791	0.16735	-13.4324	3.90559e-41	2.86932e-39
TMEM51	ENSG00000171729	560.222	-1.49059	0.111013	-13.4271	4.19495e-41	3.07434e-39
SNX1	ENSG00000028528	4628.24	0.979981	0.0730015	13.4241	4.36764e-41	3.19307e-39
CMTM4	ENSG00000183723	2652.32	1.18584	0.0883777	13.4178	4.75308e-41	3.46638e-39
H2AFJ	ENSG00000246705	2895.63	1.79524	0.133942	13.4031	5.7989e-41	4.2188e-39
HOTTIP	ENSG00000243766	3578.01	-1.00245	0.0749623	-13.3727	8.73169e-41	6.33705e-39
CYP4F22	ENSG00000171954	106.239	-4.7677	0.356899	-13.3587	1.05415e-40	7.63197e-39
RP11-34F20.7	ENSG00000274270	300.525	-1.9585	0.146651	-13.3548	1.11038e-40	8.01969e-39
GS1-72M22.1	ENSG00000272163	618.483	-1.55249	0.116366	-13.3414	1.32859e-40	9.57257e-39
C15orf59	ENSG00000205363	311.426	-1.97911	0.148488	-13.3284	1.58244e-40	1.13742e-38
ADRA2C	ENSG00000184160	237.16	-2.2909	0.172225	-13.3018	2.25914e-40	1.61991e-38
HIST1H3B	ENSG00000274267	8078.42	1.33804	0.100606	13.2997	2.32289e-40	1.66164e-38
RAD23A	ENSG00000179262	968.421	1.33621	0.10064	13.2771	3.14157e-40	2.24191e-38
RP11-456A18.1	ENSG00000237949	106.904	-4.78079	0.360213	-13.2721	3.36e-40	2.39208e-38
STC1	ENSG00000159167	1541.72	-1.18746	0.0895838	-13.2553	4.20675e-40	2.98779e-38
TDP1	ENSG00000042088	5122.73	-1.24928	0.0945431	-13.2138	7.30124e-40	5.17333e-38
FOSL2	ENSG00000075426	3674.52	-1.48122	0.112133	-13.2095	7.73761e-40	5.46955e-38
ZNF614	ENSG00000142556	9063.78	0.921992	0.0698111	13.207	7.99956e-40	5.64139e-38
DNM3	ENSG00000197959	126.887	-3.35317	0.253994	-13.2018	8.5719e-40	6.03078e-38
DAB2IP	ENSG00000136848	1778.4	1.22093	0.0926013	13.1848	1.07354e-39	7.53522e-38
NPHP3-ACAD11	ENSG00000274810	1471.26	-1.21381	0.0920641	-13.1844	1.07943e-39	7.55883e-38
ZNF589	ENSG00000164048	1358.97	-1.15981	0.088578	-13.0936	3.58076e-39	2.5016e-37
RPA1	ENSG00000132383	4651.64	1.04325	0.0797625	13.0794	4.31902e-39	3.01032e-37
SESN3	ENSG00000149212	53893.2	1.55494	0.118901	13.0776	4.42361e-39	3.07606e-37
A2ML1	ENSG00000166535	138.701	-3.0577	0.23407	-13.0632	5.34455e-39	3.70783e-37
HIST1H2BB	ENSG00000276410	842.078	1.99336	0.152658	13.0577	5.7461e-39	3.97718e-37
RP11-771K4.1	ENSG00000256232	343.75	2.53537	0.194326	13.0469	6.61537e-39	4.56827e-37
RP11-20G6.3	ENSG00000260566	411.651	-1.69833	0.130262	-13.0378	7.45472e-39	5.13603e-37
SSFA2	ENSG00000138434	3996.18	-0.985394	0.0755828	-13.0373	7.50898e-39	5.16152e-37
HSBP1	ENSG00000230989	3189.46	1.06113	0.0814275	13.0316	8.09328e-39	5.5504e-37
HIST1H3I	ENSG00000275379	1648.55	1.58539	0.121677	13.0295	8.32034e-39	5.69305e-37
NABP1	ENSG00000173559	451.028	-1.48656	0.114102	-13.0283	8.44528e-39	5.76535e-37
AGR3	ENSG00000173467	457.411	-2.47419	0.190132	-13.013	1.0325e-38	7.0325e-37
JUNB	ENSG00000171223	801.596	-1.3521	0.103925	-13.0104	1.06811e-38	7.25855e-37
ZNF525	ENSG00000203326	3460.34	-1.09089	0.0838791	-13.0055	1.1392e-38	7.72408e-37
KCNJ13	ENSG00000115474	96.9084	-4.51722	0.347514	-12.9987	1.2452e-38	8.42367e-37
RP11-161M6.4	ENSG00000261713	377.782	1.70348	0.131122	12.9915	1.36729e-38	9.22875e-37
CITED4	ENSG00000179862	136.172	-2.77924	0.213948	-12.9903	1.3896e-38	9.35817e-37
RHOC	ENSG00000155366	1731.24	-1.25708	0.0968023	-12.9861	1.46718e-38	9.85846e-37
SUCO	ENSG00000094975	3998.49	-0.967032	0.0745544	-12.9708	1.79083e-38	1.20062e-36
CASP7	ENSG00000165806	1072.4	1.2318	0.0949727	12.97	1.80945e-38	1.21039e-36
RP11-498C9.15	ENSG00000263731	1000.02	1.35194	0.104436	12.9451	2.50363e-38	1.67101e-36
HIST1H4B	ENSG00000124529	4634.36	1.43719	0.111084	12.9379	2.74957e-38	1.83106e-36
HLA-DRB5	ENSG00000198502	212.206	2.43025	0.187874	12.9355	2.83737e-38	1.88137e-36
RP11-1280N14.4	ENSG00000215630	798.676	-1.51489	0.117111	-12.9355	2.83769e-38	1.88137e-36
DPP4	ENSG00000197635	1088.41	-2.17397	0.168152	-12.9286	3.10521e-38	2.05418e-36
ZNF486	ENSG00000256229	648.722	-1.37248	0.106288	-12.9128	3.81104e-38	2.51554e-36
SGPP2	ENSG00000163082	453.75	-1.79357	0.138935	-12.9095	3.98114e-38	2.62203e-36
POLR3G	ENSG00000113356	427.641	-1.62208	0.125665	-12.908	4.05646e-38	2.66576e-36
HIF1A	ENSG00000100644	9740.94	-1.01297	0.0785451	-12.8967	4.69607e-38	3.07932e-36
POLB	ENSG00000070501	1367.57	1.30206	0.101075	12.8821	5.6747e-38	3.71289e-36
CYP4B1	ENSG00000142973	218.525	-2.81114	0.218295	-12.8777	6.00874e-38	3.92287e-36
HIST1H3H	ENSG00000278828	4293.08	1.52371	0.118326	12.8772	6.04735e-38	3.93947e-36
CUBN	ENSG00000107611	208.323	-2.69112	0.209346	-12.8549	8.06973e-38	5.2455e-36
USP32P2	ENSG00000233327	348.687	-2.09519	0.163003	-12.8537	8.19681e-38	5.31654e-36
IVNS1ABP	ENSG00000116679	6051.54	-1.07086	0.0834108	-12.8384	9.99102e-38	6.46626e-36
KIF3B	ENSG00000101350	2663.06	1.16402	0.0907116	12.8321	1.08332e-37	6.99621e-36
ANKRD20A3	ENSG00000132498	137.69	-2.73491	0.213156	-12.8306	1.10538e-37	7.12329e-36
WWTR1	ENSG00000018408	238.268	2.35906	0.183944	12.8249	1.18942e-37	7.64834e-36
SSTR1	ENSG00000139874	666.348	1.5116	0.117901	12.8208	1.2532e-37	8.04118e-36
TUSC3	ENSG00000104723	2296.04	1.0574	0.0824815	12.8198	1.27033e-37	8.13366e-36
PPP2R1B	ENSG00000137713	1839.53	1.07726	0.0840491	12.817	1.31692e-37	8.41397e-36
SRSF8	ENSG00000263465	2905.21	1.04662	0.0817097	12.809	1.45996e-37	9.2937e-36
TMEM154	ENSG00000170006	684.857	-1.72688	0.134818	-12.809	1.46083e-37	9.2937e-36
RP11-553L6.5	ENSG00000259976	8269.34	-0.982429	0.0768139	-12.7897	1.87119e-37	1.18791e-35
HIST1H1D	ENSG00000124575	2142.81	1.77384	0.138729	12.7863	1.95554e-37	1.23883e-35
KCNH2	ENSG00000055118	2109.17	-1.19972	0.0938378	-12.785	1.98884e-37	1.25726e-35
HIST1H2BF	ENSG00000197846	4380.04	1.45147	0.113617	12.7751	2.25746e-37	1.42406e-35
MPC2	ENSG00000143158	5224.5	1.22775	0.0961078	12.7747	2.26983e-37	1.42885e-35
ZBTB20	ENSG00000181722	21995.2	-0.960362	0.075239	-12.7641	2.59973e-37	1.63308e-35
CAMK2N1	ENSG00000162545	12011	-1.2684	0.0994887	-12.7492	3.15124e-37	1.97537e-35
ADGRA2	ENSG00000020181	162.113	-2.57538	0.202077	-12.7446	3.3425e-37	2.09088e-35
DUSP2	ENSG00000158050	1713.41	-1.83353	0.144057	-12.7278	4.14408e-37	2.58689e-35
AHNAK2	ENSG00000185567	1301.1	-1.3922	0.109445	-12.7206	4.54542e-37	2.83151e-35
RDH11	ENSG00000072042	12998	1.29588	0.101879	12.7198	4.58993e-37	2.8533e-35
ADAM7	ENSG00000069206	354.236	-2.01305	0.158452	-12.7045	5.5855e-37	3.46498e-35
GLCE	ENSG00000138604	460.542	-1.55922	0.122895	-12.6874	6.94524e-37	4.29958e-35
UPP1	ENSG00000183696	342.854	-1.92596	0.151958	-12.6742	8.21549e-37	5.07544e-35
HLA-DRB1	ENSG00000196126	260.062	2.08886	0.164955	12.6632	9.45689e-37	5.83032e-35
TMEM181	ENSG00000146433	3722.29	1.02208	0.0807299	12.6605	9.78609e-37	6.02086e-35
HSD17B2	ENSG00000086696	145.294	-2.73002	0.215681	-12.6577	1.01425e-36	6.22734e-35
HIST1H2BK	ENSG00000197903	3644.03	1.32606	0.104913	12.6397	1.27597e-36	7.81818e-35
HS6ST2	ENSG00000171004	2432.18	1.0609	0.0839499	12.6373	1.31554e-36	8.04415e-35
QPRT	ENSG00000103485	119.667	-3.34003	0.264555	-12.6251	1.53583e-36	9.372e-35
WRB	ENSG00000182093	904.675	1.18659	0.0940238	12.6201	1.63636e-36	9.96515e-35
XPR1	ENSG00000143324	2673.78	-1.01752	0.080648	-12.6168	1.70694e-36	1.03738e-34
RGS7BP	ENSG00000186479	201.894	-2.82426	0.224098	-12.6028	2.03858e-36	1.23642e-34
FAT4	ENSG00000196159	259.863	-2.01502	0.159935	-12.599	2.1389e-36	1.29464e-34
FAM188B	ENSG00000106125	360.176	-1.62308	0.128844	-12.5973	2.18612e-36	1.32055e-34
ARHGEF26	ENSG00000114790	2495.78	1.14175	0.0906569	12.5942	2.27282e-36	1.37015e-34
RBMS1	ENSG00000153250	511.723	1.59014	0.126372	12.583	2.61909e-36	1.57572e-34
MBTPS1	ENSG00000140943	4325.21	0.958361	0.0761728	12.5814	2.67242e-36	1.60458e-34
ATP6V0A2	ENSG00000185344	1197	1.1566	0.0919777	12.5748	2.9039e-36	1.74007e-34
CYP4F8	ENSG00000186526	1521.01	-2.02835	0.161489	-12.5603	3.48983e-36	2.08699e-34
ZSCAN12	ENSG00000158691	597.583	1.47041	0.11722	12.5441	4.28451e-36	2.55711e-34
PTGS1	ENSG00000095303	451.99	-1.92565	0.153542	-12.5416	4.42233e-36	2.63411e-34
XKR9	ENSG00000221947	390.762	-1.62843	0.129865	-12.5393	4.54842e-36	2.70383e-34
RRP1B	ENSG00000160208	3635.73	1.23045	0.0981663	12.5344	4.84199e-36	2.87262e-34
SUPT16H	ENSG00000092201	6639.82	0.876985	0.0699678	12.5341	4.85743e-36	2.87608e-34
HIST1H2BE	ENSG00000274290	2794.41	1.2667	0.101085	12.531	5.04966e-36	2.98399e-34
TRIM49D1	ENSG00000223417	93.1907	3.64786	0.291474	12.5152	6.16625e-36	3.63663e-34
TIMP2	ENSG00000035862	920.841	-1.28423	0.102679	-12.5072	6.8192e-36	4.0138e-34
HIST1H2AD	ENSG00000196866	3013.27	1.45893	0.116739	12.4974	7.71122e-36	4.52992e-34
PTK7	ENSG00000112655	2240.92	1.04809	0.0838871	12.494	8.04679e-36	4.71778e-34
TRIM49D2	ENSG00000233802	93.2135	3.64769	0.292016	12.4914	8.31567e-36	4.86588e-34
TSPAN3	ENSG00000140391	10777.8	-0.868605	0.0696447	-12.4719	1.06213e-35	6.20287e-34
PTK2B	ENSG00000120899	2132.91	-1.01465	0.081431	-12.4603	1.22921e-35	7.16464e-34
INMT-FAM188B	ENSG00000254959	334.685	-1.63308	0.131098	-12.457	1.28178e-35	7.45651e-34
PTGFR	ENSG00000122420	1364.27	1.98268	0.159347	12.4425	1.53585e-35	8.91715e-34
PHF8	ENSG00000172943	1743.64	0.997812	0.0802141	12.4394	1.59795e-35	9.25977e-34
LRRC8A	ENSG00000136802	1756.59	1.37837	0.110809	12.4392	1.60147e-35	9.26222e-34
LMO4	ENSG00000143013	470.383	1.55203	0.125178	12.3986	2.65978e-35	1.53318e-33
CCDC160	ENSG00000203952	172.076	-2.40951	0.194338	-12.3985	2.66118e-35	1.53318e-33
PLA1A	ENSG00000144837	8939.26	-1.13947	0.0919064	-12.3982	2.67405e-35	1.53763e-33
GPX3	ENSG00000211445	1244.34	1.89723	0.153073	12.3943	2.80566e-35	1.61021e-33
KIF26A	ENSG00000066735	167.96	2.2375	0.180627	12.3874	3.05682e-35	1.751e-33
NCKAP5	ENSG00000176771	733.694	-1.53279	0.124132	-12.3481	4.99047e-35	2.85316e-33
ATP6V1E1	ENSG00000131100	2024.69	1.14721	0.0930545	12.3284	6.37255e-35	3.63636e-33
EFCAB11	ENSG00000140025	1866.14	-1.03939	0.0843295	-12.3253	6.61861e-35	3.76958e-33
DPYSL5	ENSG00000157851	537.064	2.28682	0.185557	12.3241	6.72163e-35	3.82098e-33
RASSF8	ENSG00000123094	4200.46	1.14148	0.0926684	12.3179	7.25458e-35	4.11611e-33
RP11-386M24.8	ENSG00000272298	128.799	-2.59791	0.210926	-12.3167	7.36612e-35	4.17149e-33
FAM105A	ENSG00000145569	642.106	1.39721	0.113523	12.3077	8.23815e-35	4.6565e-33
CFAP69	ENSG00000105792	542.792	2.16386	0.175933	12.2994	9.12806e-35	5.14977e-33
SPG21	ENSG00000090487	2775.13	1.08158	0.0879416	12.2989	9.18259e-35	5.17078e-33
CDC14A	ENSG00000079335	696.676	-1.23428	0.10045	-12.2876	1.05656e-34	5.9384e-33
INSM1	ENSG00000173404	204.672	2.16806	0.176566	12.2791	1.17337e-34	6.58253e-33
HIST2H3C	ENSG00000203811	4807.99	1.38083	0.112497	12.2743	1.24416e-34	6.9666e-33
APOD	ENSG00000189058	1120.94	1.53184	0.124889	12.2657	1.38462e-34	7.7386e-33
ENOX1	ENSG00000120658	2010.46	1.13449	0.0925015	12.2646	1.40353e-34	7.82964e-33
HIST2H3A	ENSG00000203852	4773.54	1.37094	0.111852	12.2567	1.54742e-34	8.6163e-33
SPECC1L	ENSG00000100014	4207.12	0.857874	0.0700227	12.2514	1.65189e-34	9.18089e-33
SAPCD2	ENSG00000186193	6825.94	1.15267	0.0941056	12.2487	1.70648e-34	9.4667e-33
FAM151A	ENSG00000162391	91.291	-4.91653	0.401585	-12.2428	1.83558e-34	1.0164e-32
ATOX1	ENSG00000177556	1137.09	-1.28889	0.10528	-12.2425	1.84365e-34	1.01898e-32
ST3GAL6	ENSG00000064225	190.977	-2.1802	0.178162	-12.2372	1.96762e-34	1.08549e-32
OAS1	ENSG00000089127	399.116	-1.5401	0.126086	-12.2147	2.59569e-34	1.42935e-32
SNHG16	ENSG00000163597	7681.54	1.44461	0.118313	12.21	2.7472e-34	1.51e-32
TMC8	ENSG00000167895	126.962	-2.96544	0.242893	-12.2088	2.78954e-34	1.53046e-32
FAM64A	ENSG00000129195	844.622	1.48033	0.121331	12.2007	3.08127e-34	1.68742e-32
CSRP1	ENSG00000159176	4444.51	-0.997425	0.08178	-12.1965	3.24667e-34	1.77475e-32
PRKACB	ENSG00000142875	5893.98	1.01341	0.0831833	12.1829	3.83623e-34	2.0932e-32
HIST2H2AA3	ENSG00000183558	6987.79	1.35286	0.1111	12.177	4.12244e-34	2.24527e-32
SIDT2	ENSG00000149577	1432.52	-1.06712	0.0877324	-12.1634	4.86972e-34	2.64744e-32
RP11-1198D22.1	ENSG00000235558	545.984	-1.50088	0.123454	-12.1573	5.24372e-34	2.8456e-32
AKR1C3	ENSG00000196139	2438.97	-1.1944	0.098333	-12.1465	5.98683e-34	3.24297e-32
NHLRC3	ENSG00000188811	1404.1	-1.01968	0.0839631	-12.1444	6.13981e-34	3.31983e-32
HIST1H4L	ENSG00000275126	5072.3	1.08058	0.0890916	12.1288	7.4313e-34	4.01089e-32
GPRC5D	ENSG00000111291	105.558	-5.99523	0.494945	-12.1129	9.02171e-34	4.86051e-32
PIK3R1	ENSG00000145675	5346.55	-1.04712	0.0864826	-12.1079	9.59202e-34	5.15847e-32
PHLDA1	ENSG00000139289	403.398	-1.93948	0.160286	-12.1001	1.05437e-33	5.66011e-32
COL26A1	ENSG00000160963	233.646	2.03718	0.168442	12.0942	1.13299e-33	6.07127e-32
GMFB	ENSG00000197045	4157.28	0.965836	0.07997	12.0775	1.38921e-33	7.43092e-32
HIP1R	ENSG00000130787	2668.11	-1.30136	0.107754	-12.0772	1.39397e-33	7.44304e-32
TP53I11	ENSG00000175274	1083.94	1.50452	0.12463	12.0719	1.48641e-33	7.92248e-32
CBX6	ENSG00000183741	8406.66	1.02151	0.0846672	12.065	1.61733e-33	8.60492e-32
TRIM44	ENSG00000166326	2988.42	0.992666	0.0822816	12.0642	1.6315e-33	8.66491e-32
RP11-363E7.4	ENSG00000260912	952.268	-1.48186	0.122846	-12.0628	1.66124e-33	8.80721e-32
RALB	ENSG00000144118	1852.71	-1.10133	0.0913419	-12.0572	1.77648e-33	9.40148e-32
HIST2H2AA4	ENSG00000272196	3500.93	1.35551	0.112451	12.0542	1.84278e-33	9.71798e-32
HIST2H2AA4	ENSG00000203812	3500.93	1.35551	0.112451	12.0542	1.84278e-33	9.71798e-32
PLEKHG2	ENSG00000090924	200.993	2.13534	0.177226	12.0487	1.97098e-33	1.03758e-31
GUCA2A	ENSG00000197273	265.107	-2.20797	0.183288	-12.0465	2.02409e-33	1.06366e-31
SLC40A1	ENSG00000138449	1258.54	-1.20436	0.099982	-12.0458	2.0415e-33	1.07031e-31
LONRF1	ENSG00000154359	804.138	-1.14304	0.0948925	-12.0457	2.0439e-33	1.07031e-31
FAM198B	ENSG00000164125	11684.5	1.01104	0.0839959	12.0368	2.27585e-33	1.18969e-31
C6orf132	ENSG00000188112	905.123	1.14058	0.0947695	12.0353	2.31915e-33	1.21021e-31
CDH17	ENSG00000079112	134.285	-2.93813	0.244172	-12.033	2.38196e-33	1.24082e-31
MAN2A1	ENSG00000112893	656.76	1.22443	0.101809	12.0268	2.57018e-33	1.33654e-31
WBP1L	ENSG00000166272	1559.31	-1.06903	0.0889667	-12.016	2.92741e-33	1.51966e-31
CTD-2303H24.2	ENSG00000273018	497.083	-2.04854	0.170499	-12.0149	2.96559e-33	1.53682e-31
LNX2	ENSG00000139517	2985.15	1.02532	0.0853472	12.0135	3.01871e-33	1.56164e-31
FRMD3	ENSG00000172159	179.986	-2.27085	0.189261	-11.9985	3.61717e-33	1.868e-31
CCDC82	ENSG00000149231	1161.22	-1.54777	0.129109	-11.9881	4.10132e-33	2.11437e-31
NOS3	ENSG00000164867	89.8935	-4.28608	0.357778	-11.9797	4.53927e-33	2.33612e-31
PIK3AP1	ENSG00000155629	1493.18	-1.53642	0.128262	-11.9788	4.59103e-33	2.3587e-31
DNAJB4	ENSG00000162616	536.114	-1.47545	0.123236	-11.9726	4.94635e-33	2.53689e-31
HMGCR	ENSG00000113161	5003.62	0.866147	0.0723457	11.9723	4.9614e-33	2.54025e-31
MYO6	ENSG00000196586	36520.2	-0.909187	0.0760508	-11.955	6.11361e-33	3.12484e-31
ALS2CL	ENSG00000178038	276.816	-2.56847	0.21499	-11.9469	6.73699e-33	3.43759e-31
BRINP1	ENSG00000078725	873.445	1.27998	0.107176	11.9427	7.08541e-33	3.60921e-31
SLFN5	ENSG00000166750	1132.85	-1.08672	0.0911156	-11.9268	8.58289e-33	4.36458e-31
UNC5C	ENSG00000182168	135.221	-2.49065	0.209085	-11.9122	1.02301e-32	5.18788e-31
GDPD5	ENSG00000158555	497.074	-1.41253	0.11858	-11.9121	1.02366e-32	5.18788e-31
NIPAL1	ENSG00000163293	367.724	-1.51049	0.126885	-11.9044	1.12252e-32	5.67928e-31
CYB5B	ENSG00000103018	1619.65	0.972524	0.0817274	11.8996	1.18902e-32	6.00554e-31
IDH2	ENSG00000182054	19790.3	-0.951284	0.0800441	-11.8845	1.42502e-32	7.1854e-31
EVA1C	ENSG00000166979	375.408	-1.43769	0.121137	-11.8683	1.72986e-32	8.70782e-31
MAGED2	ENSG00000102316	4336.58	1.11593	0.0940471	11.8657	1.78466e-32	8.9686e-31
NECTIN3	ENSG00000177707	1301.08	1.466	0.123568	11.864	1.82169e-32	9.13934e-31
PMEPA1	ENSG00000124225	20555.9	1.42504	0.120242	11.8515	2.11357e-32	1.05859e-30
RAB17	ENSG00000124839	1999.86	-1.00327	0.0847594	-11.8367	2.52208e-32	1.26108e-30
TAGLN2	ENSG00000158710	790.332	-1.21174	0.10249	-11.823	2.96876e-32	1.48195e-30
RP11-316N24.2	ENSG00000279305	161.222	3.3088	0.279984	11.8178	3.15853e-32	1.57405e-30
CAP2	ENSG00000112186	243.778	-1.80686	0.15297	-11.8119	3.38969e-32	1.68644e-30
HIST2H2AC	ENSG00000184260	6772.96	1.36783	0.115825	11.8094	3.48903e-32	1.73298e-30
SPPL2A	ENSG00000138600	4518.33	-1.00099	0.084876	-11.7936	4.21356e-32	2.08938e-30
TTC7B	ENSG00000165914	1153.21	1.04191	0.0883716	11.7901	4.39029e-32	2.17341e-30
SREBF1	ENSG00000072310	8994.62	-0.963921	0.0818345	-11.7789	5.01333e-32	2.47775e-30
HSPG2	ENSG00000142798	26967.3	1.46473	0.124379	11.7763	5.1716e-32	2.55175e-30
CALB2	ENSG00000172137	83.0596	-4.94685	0.420091	-11.7757	5.21027e-32	2.56659e-30
FAM174B	ENSG00000185442	15014.3	-0.817506	0.0694951	-11.7635	6.01864e-32	2.95992e-30
BLNK	ENSG00000095585	509.041	-1.48632	0.126375	-11.7612	6.18553e-32	3.037e-30
MLPH	ENSG00000115648	3075.43	0.867037	0.0738004	11.7484	7.19692e-32	3.52779e-30
SRCIN1	ENSG00000277363	668.656	-1.3671	0.116406	-11.7442	7.56497e-32	3.70213e-30
CKS1B	ENSG00000173207	4299.41	1.01501	0.0864344	11.7431	7.66237e-32	3.74367e-30
PGR	ENSG00000082175	682.189	-1.59433	0.135919	-11.73	8.94789e-32	4.36461e-30
HIST1H2BJ	ENSG00000124635	5569.34	1.45994	0.124603	11.7168	1.04576e-31	5.0927e-30
DHRS3	ENSG00000162496	2017.87	1.00046	0.0854123	11.7133	1.08948e-31	5.29702e-30
GAS2L2	ENSG00000270765	97.6581	-3.40303	0.290618	-11.7096	1.13795e-31	5.5237e-30
E2F2	ENSG00000007968	1016.9	1.30966	0.112009	11.6924	1.39412e-31	6.75616e-30
FZD7	ENSG00000155760	244.911	-2.08974	0.178762	-11.69	1.4333e-31	6.93478e-30
PPARA	ENSG00000186951	1536.28	1.06817	0.0913923	11.6877	1.47247e-31	7.11282e-30
MAPK4	ENSG00000141639	283.096	2.44949	0.20965	11.6837	1.54398e-31	7.44622e-30
SLC7A2	ENSG00000003989	11769	0.853463	0.0730655	11.6808	1.59792e-31	7.69394e-30
SMCO4	ENSG00000166002	846.749	1.18393	0.101412	11.6744	1.72231e-31	8.27957e-30
CAND1	ENSG00000111530	11669.5	0.800267	0.0686195	11.6624	1.98423e-31	9.52334e-30
SERINC5	ENSG00000164300	7753.85	-0.883803	0.0757865	-11.6617	1.99894e-31	9.57855e-30
APELA	ENSG00000248329	197.4	2.33506	0.200274	11.6593	2.05655e-31	9.83888e-30
LAMB3	ENSG00000196878	114.624	-2.9201	0.2509	-11.6385	2.62531e-31	1.25399e-29
MAP1B	ENSG00000131711	1415.59	-1.17736	0.101283	-11.6245	3.09529e-31	1.47611e-29
ANKRD30B	ENSG00000180777	284.412	-2.24167	0.192859	-11.6234	3.13587e-31	1.49308e-29
PIM1	ENSG00000137193	2253.18	-1.12435	0.09674	-11.6224	3.17196e-31	1.50787e-29
FOXO1	ENSG00000150907	218.526	-1.82249	0.156812	-11.6221	3.18188e-31	1.51018e-29
CST2	ENSG00000170369	2206.99	-5.02684	0.432742	-11.6163	3.40714e-31	1.61453e-29
HIST2H3D	ENSG00000183598	2754.49	1.56241	0.134515	11.6152	3.45177e-31	1.63309e-29
LRRC10B	ENSG00000204950	78.3652	-4.25242	0.366951	-11.5885	4.71222e-31	2.22591e-29
ST6GAL1	ENSG00000073849	1112.29	-1.48257	0.127964	-11.5858	4.86138e-31	2.29275e-29
TMEM86A	ENSG00000151117	366.572	-1.49447	0.129126	-11.5737	5.59818e-31	2.63608e-29
TAP2	ENSG00000204267	687.762	1.31693	0.113812	11.5711	5.77336e-31	2.7143e-29
SIM2	ENSG00000159263	11427.8	1.00482	0.0868489	11.5697	5.86707e-31	2.75402e-29
CRIP2	ENSG00000182809	402.293	-1.47965	0.127906	-11.5683	5.96836e-31	2.79718e-29
RHOB	ENSG00000143878	2453.72	-0.873156	0.0754919	-11.5662	6.11079e-31	2.85945e-29
AC020571.3	ENSG00000229056	181.911	2.24021	0.193932	11.5515	7.25263e-31	3.38845e-29
CCDC14	ENSG00000175455	7745.43	-1.41836	0.122791	-11.551	7.29471e-31	3.4028e-29
ANXA4	ENSG00000196975	615.157	-1.33081	0.115346	-11.5375	8.53426e-31	3.97481e-29
PPM1K	ENSG00000163644	2426.74	1.14593	0.0993528	11.534	8.8946e-31	4.1362e-29
BBX	ENSG00000114439	6407.49	-0.929559	0.0806285	-11.5289	9.43263e-31	4.37958e-29
EYA2	ENSG00000064655	714.763	-1.22541	0.106361	-11.5213	1.03085e-30	4.77885e-29
FBXO10	ENSG00000147912	1550.39	-1.29969	0.112921	-11.5097	1.17836e-30	5.4542e-29
ELF1	ENSG00000120690	1493.54	-1.07656	0.0935522	-11.5076	1.20783e-30	5.58195e-29
ENDOD1	ENSG00000149218	4513.5	1.26152	0.109659	11.504	1.25953e-30	5.81194e-29
HIST1H2AG	ENSG00000196787	8523.08	1.42896	0.124275	11.4983	1.34469e-30	6.19531e-29
MTMR10	ENSG00000166912	837.1	-1.23143	0.107384	-11.4675	1.92157e-30	8.83953e-29
LEF1	ENSG00000138795	3271.33	0.960013	0.0837289	11.4657	1.9609e-30	9.00659e-29
KRT80	ENSG00000167767	657.387	-2.10148	0.183297	-11.4649	1.9801e-30	9.08082e-29
CLU	ENSG00000120885	8001.73	-0.97596	0.0851297	-11.4644	1.99164e-30	9.11977e-29
RP11-426L16.10	ENSG00000271810	546.902	-1.27238	0.111006	-11.4622	2.04305e-30	9.34085e-29
ALYREF	ENSG00000183684	2953.56	1.0291	0.0898203	11.4573	2.16072e-30	9.86375e-29
PPL	ENSG00000118898	663.207	-1.45403	0.126962	-11.4525	2.28516e-30	1.04159e-28
FHOD3	ENSG00000134775	1963.83	-1.31645	0.115052	-11.4423	2.57105e-30	1.17012e-28
RP11-384F7.2	ENSG00000239268	80.7373	-4.48734	0.392385	-11.436	2.76203e-30	1.25513e-28
TNFAIP3	ENSG00000118503	308.688	-1.77255	0.155263	-11.4164	3.46344e-30	1.57148e-28
RP11-1023L17.1	ENSG00000215158	2651.22	-1.64932	0.144586	-11.4072	3.84901e-30	1.74378e-28
RP11-212D19.4	ENSG00000255663	1385.06	0.980816	0.0859853	11.4068	3.86778e-30	1.74963e-28
HIST1H1E	ENSG00000168298	22387.9	1.11804	0.0981944	11.386	4.91065e-30	2.21803e-28
DCP1A	ENSG00000272886	2801.13	0.830298	0.0729513	11.3815	5.16807e-30	2.33078e-28
EGLN1	ENSG00000135766	2827.7	-0.889635	0.078264	-11.3671	6.09836e-30	2.74619e-28
TLE1	ENSG00000196781	1208.84	-1.33586	0.117572	-11.3621	6.4579e-30	2.90373e-28
PDS5A	ENSG00000121892	10172.3	0.796586	0.0701522	11.3551	6.99536e-30	3.14066e-28
SLC9A2	ENSG00000115616	2602.17	0.998316	0.0879756	11.3476	7.61879e-30	3.41544e-28
ABCA5	ENSG00000154265	1117.19	-1.42492	0.125575	-11.3472	7.65917e-30	3.4284e-28
CALM3	ENSG00000160014	17614.5	0.930206	0.0819985	11.3442	7.92624e-30	3.54264e-28
MOB1B	ENSG00000173542	2002.26	0.97656	0.0861444	11.3363	8.67235e-30	3.87033e-28
RIT1	ENSG00000143622	1135.03	-1.01491	0.0895503	-11.3334	8.96063e-30	3.99302e-28
HIST1H2AB	ENSG00000278463	1690.31	1.62575	0.14348	11.3308	9.23233e-30	4.10798e-28
RP11-26J3.4	ENSG00000276418	2856.5	0.894442	0.0789704	11.3263	9.72235e-30	4.31958e-28
HIST1H2BN	ENSG00000233822	2994.06	1.33342	0.117748	11.3243	9.9423e-30	4.41075e-28
GPAT3	ENSG00000138678	189.261	-2.09042	0.184681	-11.3191	1.05569e-29	4.67646e-28
NT5E	ENSG00000135318	167.619	-2.20755	0.195099	-11.3151	1.10526e-29	4.88881e-28
DNAH8	ENSG00000124721	131.998	2.74268	0.242429	11.3133	1.12726e-29	4.97876e-28
CHEK1	ENSG00000149554	2247.56	0.965264	0.0853861	11.3047	1.24379e-29	5.48534e-28
ACER2	ENSG00000177076	1581.13	-1.41319	0.125022	-11.3035	1.26062e-29	5.55138e-28
BMF	ENSG00000104081	1747.54	-1.11546	0.0987605	-11.2946	1.3955e-29	6.13536e-28
AC135048.13	ENSG00000261487	298.058	-1.56445	0.138515	-11.2945	1.39734e-29	6.13536e-28
RP11-1012A1.4	ENSG00000258466	1709.13	1.18531	0.104959	11.2931	1.41955e-29	6.22373e-28
PRUNE2	ENSG00000106772	20000.6	0.83176	0.0737631	11.2761	1.72217e-29	7.53946e-28
MSI1	ENSG00000135097	456.212	1.53239	0.135939	11.2726	1.79101e-29	7.82939e-28
IDH3B	ENSG00000101365	1646.77	1.09597	0.0972258	11.2724	1.79666e-29	7.8426e-28
SFT2D2	ENSG00000213064	3094.5	0.837262	0.0742858	11.2708	1.8285e-29	7.96997e-28
MCM2	ENSG00000073111	6816.93	1.0044	0.0891299	11.2689	1.86808e-29	8.13066e-28
HIST1H4K	ENSG00000273542	6109.73	1.2336	0.10955	11.2606	2.05273e-29	8.9213e-28
FFAR2	ENSG00000126262	247.045	1.78071	0.158173	11.258	2.11562e-29	9.18132e-28
AP000640.9	ENSG00000234964	165.583	2.14661	0.190808	11.2501	2.31269e-29	1.0022e-27
PGAP1	ENSG00000197121	571.732	1.60001	0.142262	11.2469	2.39859e-29	1.03792e-27
UGT2B17	ENSG00000197888	351.218	1.88401	0.167525	11.2462	2.4188e-29	1.04515e-27
TRANK1	ENSG00000168016	739.546	-1.30549	0.116154	-11.2394	2.61296e-29	1.12742e-27
GDF11	ENSG00000135414	3981.42	-0.98458	0.0877092	-11.2255	3.05655e-29	1.31691e-27
ARHGAP31	ENSG00000031081	111.029	-2.79743	0.249376	-11.2177	3.33741e-29	1.43586e-27
KHSRP	ENSG00000088247	3274.31	1.00339	0.0894932	11.2119	3.56613e-29	1.53205e-27
KIF5C	ENSG00000168280	6006.08	0.851467	0.0759687	11.2081	3.7198e-29	1.59578e-27
RP11-1035H13.3	ENSG00000260342	5856.41	1.21072	0.108056	11.2046	3.86959e-29	1.65766e-27
INHBB	ENSG00000163083	196.07	2.42156	0.216251	11.1979	4.17538e-29	1.78379e-27
MAML3	ENSG00000196782	5171.2	0.797771	0.0712431	11.1979	4.17596e-29	1.78379e-27
RXRA	ENSG00000186350	2561.48	-0.876448	0.0782735	-11.1973	4.20565e-29	1.79391e-27
ABCG1	ENSG00000160179	2836.89	-1.3441	0.120076	-11.1937	4.37685e-29	1.86427e-27
PXN	ENSG00000089159	3260.71	-1.16614	0.104197	-11.1917	4.47762e-29	1.90449e-27
RPS29	ENSG00000213741	5381.57	1.4208	0.126961	11.1908	4.52295e-29	1.92103e-27
PTGER4	ENSG00000171522	547.24	1.62995	0.145684	11.1882	4.65652e-29	1.97496e-27
CLSPN	ENSG00000092853	1130.58	1.14887	0.102708	11.1858	4.78402e-29	2.02616e-27
CACNA2D2	ENSG00000007402	185.559	1.97665	0.17675	11.1833	4.92233e-29	2.08179e-27
WNK3	ENSG00000196632	934	1.11364	0.0996611	11.1743	5.44771e-29	2.30073e-27
FAM107A	ENSG00000168309	182.784	-1.92646	0.17255	-11.1646	6.07497e-29	2.56203e-27
CAMKK1	ENSG00000004660	1789.54	-1.18863	0.106608	-11.1496	7.19359e-29	3.02951e-27
MAPK6	ENSG00000069956	4648.61	0.954581	0.085634	11.1472	7.3877e-29	3.10688e-27
SULT2A1	ENSG00000105398	81.6632	-5.47322	0.491111	-11.1446	7.60996e-29	3.19586e-27
YPEL5	ENSG00000119801	1656.69	-1.04606	0.0938643	-11.1443	7.63138e-29	3.20036e-27
ABAT	ENSG00000183044	278.943	1.72817	0.155259	11.1309	8.87375e-29	3.71616e-27
SPTLC3	ENSG00000172296	1173.83	-1.01004	0.0908176	-11.1216	9.84826e-29	4.1185e-27
STEAP2	ENSG00000157214	19192.5	0.94331	0.0848288	11.1202	1.00092e-28	4.17997e-27
ANKRD20A2	ENSG00000183148	111.772	-2.56025	0.230328	-11.1157	1.05222e-28	4.38808e-27
DOCK8	ENSG00000107099	221.443	-1.79499	0.161493	-11.115	1.06047e-28	4.41632e-27
DPY19L3	ENSG00000178904	2878.15	1.11779	0.100647	11.106	1.17278e-28	4.87722e-27
SPRED1	ENSG00000166068	128.064	2.25675	0.203235	11.1041	1.19772e-28	4.97401e-27
TMPRSS11E	ENSG00000087128	101.195	-3.17395	0.285849	-11.1036	1.20544e-28	4.99915e-27
C9orf152	ENSG00000188959	1997.51	0.984593	0.0887087	11.0992	1.26618e-28	5.24379e-27
SCN2A	ENSG00000136531	274.947	-1.80658	0.162796	-11.0972	1.29442e-28	5.35333e-27
C11orf24	ENSG00000171067	1585.1	1.10357	0.0995011	11.0911	1.38637e-28	5.72566e-27
TRGJ1	ENSG00000211690	72.8574	3.6979	0.333738	11.0803	1.56398e-28	6.45029e-27
MBTPS2	ENSG00000012174	1974.44	1.01409	0.091573	11.0742	1.67431e-28	6.89581e-27
ADAMTS16	ENSG00000145536	83.1089	-3.17302	0.28656	-11.0728	1.69977e-28	6.99105e-27
PPP2CA	ENSG00000113575	4901.97	0.829772	0.0749428	11.0721	1.7141e-28	7.03243e-27
IL1RAP	ENSG00000196083	478.26	1.36234	0.123043	11.072	1.71454e-28	7.03243e-27
GLYATL1	ENSG00000166840	905.867	-1.45167	0.131126	-11.0708	1.73873e-28	7.1219e-27
TM4SF1	ENSG00000169908	945.18	1.17667	0.106337	11.0655	1.84444e-28	7.54456e-27
RP11-497H16.5	ENSG00000196302	497.56	-1.38035	0.12483	-11.0578	2.00972e-28	8.20936e-27
TDP2	ENSG00000111802	2920.47	1.06924	0.0967032	11.0569	2.03004e-28	8.28105e-27
C1orf21	ENSG00000116667	2665.33	-0.930277	0.0841391	-11.0564	2.04091e-28	8.31407e-27
FLVCR1	ENSG00000162769	1197.15	0.984123	0.0892478	11.0269	2.83593e-28	1.1537e-26
ANXA5	ENSG00000164111	2278.75	1.50738	0.136705	11.0265	2.84669e-28	1.15651e-26
RPS6KB2	ENSG00000175634	5368.65	0.912424	0.0828182	11.0172	3.15779e-28	1.28116e-26
TEC	ENSG00000135605	355.432	-1.48839	0.135355	-10.9962	3.98698e-28	1.61537e-26
HIST1H4J	ENSG00000197238	6521.85	1.22186	0.111164	10.9915	4.20008e-28	1.69941e-26
HIST1H4A	ENSG00000278637	1506.77	1.428	0.13	10.9846	4.53081e-28	1.83076e-26
PRKG2	ENSG00000138669	289.522	2.29051	0.208544	10.9833	4.59793e-28	1.85537e-26
TRPC7	ENSG00000069018	77.2472	-4.06136	0.370161	-10.9719	5.21767e-28	2.10261e-26
RND3	ENSG00000115963	115.988	-2.4833	0.226479	-10.9648	5.64248e-28	2.27074e-26
CNGA1	ENSG00000198515	138.187	-2.12723	0.194056	-10.9619	5.82434e-28	2.34077e-26
TRIM54	ENSG00000138100	193.518	-2.17081	0.198169	-10.9543	6.33541e-28	2.54275e-26
HIST1H2BC	ENSG00000180596	8669.49	1.03973	0.0951336	10.9292	8.36123e-28	3.35133e-26
ANXA9	ENSG00000143412	86.7074	-2.97019	0.271947	-10.9219	9.05596e-28	3.62493e-26
FOXM1	ENSG00000111206	4723.08	1.07154	0.0981322	10.9194	9.31295e-28	3.72282e-26
MRGPRX4	ENSG00000179817	85.7867	-4.65784	0.426612	-10.9182	9.43307e-28	3.7658e-26
NECTIN1	ENSG00000110400	1229.71	1.14635	0.104998	10.9178	9.47288e-28	3.77665e-26
CRYZ	ENSG00000116791	508.087	-1.58387	0.14515	-10.9119	1.01096e-27	4.02514e-26
RABEP1	ENSG00000029725	3877.66	0.824819	0.0757349	10.8909	1.27416e-27	5.0663e-26
SLC43A2	ENSG00000167703	843.039	1.09887	0.100928	10.8876	1.32095e-27	5.24539e-26
AMFR	ENSG00000159461	3591.34	0.843458	0.0775327	10.8787	1.45566e-27	5.77264e-26
SFRP1	ENSG00000104332	344.464	1.4719	0.135312	10.8778	1.4705e-27	5.82375e-26
PTPN3	ENSG00000070159	17790.6	-0.807465	0.0742504	-10.8749	1.51831e-27	6.00517e-26
ANXA13	ENSG00000104537	105.942	-6.74433	0.620359	-10.8717	1.57303e-27	6.21338e-26
ANKRD18B	ENSG00000230453	985.653	1.0532	0.0968798	10.8712	1.58137e-27	6.23807e-26
TSKU	ENSG00000182704	1587.37	1.15195	0.10599	10.8685	1.62846e-27	6.41535e-26
GAD1	ENSG00000128683	186.786	-2.38255	0.21934	-10.8623	1.74246e-27	6.85542e-26
LAPTM4B	ENSG00000104341	270.815	1.61292	0.148499	10.8615	1.7592e-27	6.91218e-26
DLEU2	ENSG00000231607	3029.2	-1.22163	0.112609	-10.8484	2.02941e-27	7.96344e-26
JUP	ENSG00000173801	12268.9	-0.988208	0.0911291	-10.844	2.12848e-27	8.34124e-26
SLC9A3	ENSG00000066230	245.311	2.10187	0.193855	10.8425	2.1647e-27	8.47208e-26
VAT1	ENSG00000108828	2437.08	-0.872503	0.0805165	-10.8363	2.31585e-27	9.05181e-26
ACP6	ENSG00000162836	1016.39	0.991336	0.091519	10.832	2.42715e-27	9.47442e-26
IFNGR1	ENSG00000027697	1972.35	-0.935105	0.0863501	-10.8292	2.50247e-27	9.75571e-26
TRIP13	ENSG00000071539	1167.74	1.02437	0.0946145	10.8267	2.57126e-27	1.00108e-25
INPP1	ENSG00000151689	415.44	-1.33063	0.122913	-10.8258	2.5987e-27	1.01045e-25
GUSBP3	ENSG00000253203	716.052	-1.25512	0.115952	-10.8245	2.63392e-27	1.02282e-25
SPECC1L-ADORA2A	ENSG00000258555	2573.84	0.801217	0.0741202	10.8097	3.09688e-27	1.20104e-25
BZW1	ENSG00000082153	4770.2	0.817257	0.0756361	10.8051	3.25535e-27	1.26086e-25
FAM214B	ENSG00000005238	530.023	-1.46806	0.135905	-10.8021	3.36329e-27	1.30098e-25
LTA4H	ENSG00000111144	2444.62	0.993949	0.0921074	10.7912	3.78826e-27	1.46347e-25
EFNB3	ENSG00000108947	186.209	1.91119	0.177326	10.7778	4.38139e-27	1.69043e-25
PTPRM	ENSG00000173482	1175.44	-1.39984	0.129902	-10.7761	4.46549e-27	1.72065e-25
HIST1H4C	ENSG00000197061	8560.23	1.13782	0.105633	10.7714	4.69795e-27	1.8079e-25
2009-09-01	ENSG00000184640	9448.91	1.03849	0.0964182	10.7707	4.73513e-27	1.81986e-25
SALL2	ENSG00000165821	615.956	1.14699	0.106522	10.7676	4.89514e-27	1.87894e-25
PRRT3	ENSG00000163704	730.521	1.16634	0.108337	10.7659	4.98849e-27	1.91232e-25
INCENP	ENSG00000149503	1965.71	1.1407	0.10596	10.7653	5.01782e-27	1.9211e-25
HSD17B6	ENSG00000025423	531.493	1.67895	0.155967	10.7648	5.04625e-27	1.92951e-25
LGALS17A	ENSG00000226025	162.393	-2.18932	0.203389	-10.7642	5.08145e-27	1.94049e-25
RIPK2	ENSG00000104312	1539.6	0.915216	0.0850336	10.763	5.14665e-27	1.96288e-25
AKAP2	ENSG00000241978	590.196	1.9177	0.178216	10.7605	5.28555e-27	2.01329e-25
DNAH1	ENSG00000114841	518.158	-1.24173	0.115548	-10.7464	6.15947e-27	2.34318e-25
PF4	ENSG00000163737	162.683	-7.95597	0.74074	-10.7406	6.56398e-27	2.49389e-25
TRIM3	ENSG00000110171	513.36	1.28533	0.119683	10.7394	6.64798e-27	2.5226e-25
SORD	ENSG00000140263	2266.19	1.11175	0.103613	10.7298	7.37345e-27	2.79434e-25
CDKN1A	ENSG00000124762	3576.61	-1.61995	0.151066	-10.7234	7.90345e-27	2.99141e-25
MIR22HG	ENSG00000186594	398.595	-1.76336	0.164477	-10.721	8.11565e-27	3.06784e-25
ARAP2	ENSG00000047365	2165.98	-1.16669	0.108848	-10.7185	8.33047e-27	3.14507e-25
UBE2S	ENSG00000108106	3726.17	1.13042	0.105479	10.717	8.46693e-27	3.19256e-25
MTHFR	ENSG00000177000	4372.73	-0.817578	0.0763076	-10.7142	8.72688e-27	3.28643e-25
MMS22L	ENSG00000146263	1483.28	0.936445	0.0874329	10.7104	9.09215e-27	3.41968e-25
LTBP1	ENSG00000049323	2233.93	1.44524	0.13509	10.6984	1.03575e-26	3.88896e-25
TUBB2A	ENSG00000137267	576.729	1.30812	0.122273	10.6983	1.03659e-26	3.88896e-25
SLC5A1	ENSG00000100170	70.0029	-4.21928	0.394683	-10.6903	1.13003e-26	4.23423e-25
NFKBIA	ENSG00000100906	2595.75	-0.865301	0.0810283	-10.679	1.27637e-26	4.77656e-25
PRKCH	ENSG00000027075	2541.38	0.841284	0.0788273	10.6725	1.36896e-26	5.11664e-25
SPATA17	ENSG00000162814	87.4145	-2.95737	0.277122	-10.6717	1.38054e-26	5.15349e-25
SMPD3	ENSG00000103056	589.177	1.82335	0.170911	10.6684	1.43056e-26	5.33355e-25
NUP160	ENSG00000030066	2397.12	0.864421	0.081041	10.6665	1.4608e-26	5.43952e-25
USP53	ENSG00000145390	1651.89	-1.16772	0.109523	-10.6619	1.53452e-26	5.70692e-25
LA16c-312E8.5	ENSG00000284395	89.6708	3.04086	0.285369	10.6559	1.63724e-26	6.08137e-25
UCA1	ENSG00000214049	72.3077	-3.55239	0.333649	-10.6471	1.79922e-26	6.67475e-25
MYRFL	ENSG00000166268	113.022	-2.66139	0.250193	-10.6373	1.99772e-26	7.40197e-25
RNF152	ENSG00000176641	4677.72	1.60111	0.150544	10.6355	2.03744e-26	7.5398e-25
MMD	ENSG00000108960	550.863	1.18726	0.111683	10.6306	2.14671e-26	7.93433e-25
ENTPD7	ENSG00000198018	1072.36	1.09128	0.102748	10.621	2.38031e-26	8.78686e-25
WNT16	ENSG00000002745	312.353	-2.32561	0.219183	-10.6104	2.66718e-26	9.8244e-25
DERA	ENSG00000023697	578.779	-1.11117	0.104725	-10.6103	2.66794e-26	9.8244e-25
KB-431C1.4	ENSG00000246263	407.912	-1.31063	0.123632	-10.601	2.94778e-26	1.08415e-24
COX7A2	ENSG00000112695	2438.69	0.891766	0.0841933	10.5919	3.24961e-26	1.19369e-24
LYST	ENSG00000143669	933.022	-1.34997	0.127481	-10.5896	3.33097e-26	1.22208e-24
UTRN	ENSG00000152818	17396.7	1.28063	0.120953	10.5879	3.39101e-26	1.24258e-24
TRAF3IP2	ENSG00000056972	1074.91	-1.30714	0.123498	-10.5843	3.52546e-26	1.29027e-24
PLA2G12A	ENSG00000123739	1165.99	1.03923	0.0981967	10.5831	3.56897e-26	1.30303e-24
PPM1E	ENSG00000175175	2508.04	1.03821	0.0981005	10.5831	3.56905e-26	1.30303e-24
MAPK1	ENSG00000100030	3702.14	0.804255	0.0760544	10.5747	3.90265e-26	1.42309e-24
REEP3	ENSG00000165476	6506.94	0.943372	0.0892127	10.5744	3.91642e-26	1.42637e-24
DAAM1	ENSG00000100592	3261.69	0.843038	0.0797416	10.5721	4.01291e-26	1.45973e-24
PALM2-AKAP2	ENSG00000157654	603.337	1.83293	0.17352	10.5632	4.41174e-26	1.60286e-24
TMOD1	ENSG00000136842	201.823	-2.15403	0.204104	-10.5536	4.89123e-26	1.77491e-24
ABCA12	ENSG00000144452	569.068	-1.70391	0.161564	-10.5464	5.27951e-26	1.91348e-24
CDKL5	ENSG00000008086	1621.95	1.43145	0.135766	10.5435	5.44111e-26	1.96967e-24
SYNJ1	ENSG00000159082	1609.35	-0.882253	0.0836988	-10.5408	5.60162e-26	2.02532e-24
ACSL1	ENSG00000151726	11347.8	-0.835902	0.0793194	-10.5384	5.74493e-26	2.07463e-24
FREM2	ENSG00000150893	1988.29	1.21022	0.114867	10.5359	5.9045e-26	2.12968e-24
CTC-459F4.2	ENSG00000261824	2375.99	1.41642	0.134496	10.5314	6.19294e-26	2.23103e-24
IGFL1	ENSG00000188293	68.4008	-5.09274	0.484176	-10.5184	7.1103e-26	2.55842e-24
TGM4	ENSG00000163810	498.859	3.82639	0.363863	10.516	7.28821e-26	2.61929e-24
GPRIN2	ENSG00000204175	2486.39	1.24215	0.118223	10.5068	8.03429e-26	2.88395e-24
AC060834.2	ENSG00000197320	93.0099	-2.6897	0.256304	-10.4942	9.18846e-26	3.2943e-24
RP11-141M1.3	ENSG00000230490	93.4291	-3.13655	0.298924	-10.4928	9.32394e-26	3.33886e-24
APMAP	ENSG00000101474	2417.1	0.846521	0.0806938	10.4905	9.5495e-26	3.41555e-24
DIP2C	ENSG00000151240	3957.66	-0.77555	0.0739598	-10.4861	1.00068e-25	3.57482e-24
TMEM169	ENSG00000163449	150.47	-2.3877	0.227801	-10.4815	1.05081e-25	3.74944e-24
DAAM2	ENSG00000146122	75.1671	-3.20145	0.305643	-10.4745	1.13133e-25	4.03194e-24
SEMA4F	ENSG00000135622	362.656	1.37544	0.131339	10.4725	1.15555e-25	4.11335e-24
REV3L	ENSG00000009413	5695.32	-1.29807	0.123956	-10.4721	1.16049e-25	4.12603e-24
NAV3	ENSG00000067798	540.483	-1.53695	0.146786	-10.4707	1.17781e-25	4.18261e-24
ESRP1	ENSG00000104413	7756.84	0.830026	0.0793688	10.4578	1.34911e-25	4.78525e-24
HIST1H2BH	ENSG00000275713	853.283	1.39109	0.133024	10.4575	1.35452e-25	4.79874e-24
SYT9	ENSG00000170743	94.5383	2.86712	0.27419	10.4567	1.36541e-25	4.8316e-24
NXPE3	ENSG00000144815	2003.73	-0.887391	0.0849096	-10.451	1.44962e-25	5.12352e-24
COPS6	ENSG00000168090	2326.23	0.925857	0.088648	10.4442	1.55772e-25	5.49911e-24
CHURC1	ENSG00000258289	2092.91	-0.81088	0.0776534	-10.4423	1.58911e-25	5.60331e-24
MYOF	ENSG00000138119	526.145	-1.51788	0.145469	-10.4344	1.72709e-25	6.08266e-24
GRAMD1B	ENSG00000023171	769.126	-1.19471	0.114633	-10.4221	1.96664e-25	6.91818e-24
STX12	ENSG00000117758	2136.03	-0.835234	0.0801932	-10.4153	2.11198e-25	7.42072e-24
SULT1C2	ENSG00000198203	81.2346	-4.90977	0.471481	-10.4135	2.15174e-25	7.55154e-24
CHRNA5	ENSG00000169684	859.168	1.00687	0.0967243	10.4097	2.23875e-25	7.84771e-24
SH3BGRL3	ENSG00000142669	782.257	1.11915	0.107582	10.4027	2.40958e-25	8.43664e-24
RP11-399O19.9	ENSG00000261438	399.67	-1.30792	0.125822	-10.395	2.61186e-25	9.13418e-24
ERCC4	ENSG00000175595	794.098	-1.04822	0.100967	-10.3817	3.00251e-25	1.04881e-23
CUX2	ENSG00000111249	437.802	1.38359	0.133308	10.3789	3.09289e-25	1.07912e-23
CEBPD	ENSG00000221869	348.014	-1.48533	0.1432	-10.3724	3.31037e-25	1.15365e-23
STAM2	ENSG00000115145	1722.56	0.889363	0.0857458	10.3721	3.3222e-25	1.15643e-23
MFSD12	ENSG00000161091	494.334	1.35965	0.131113	10.3701	3.39109e-25	1.17903e-23
HLA-DMB	ENSG00000242574	1081.32	1.09085	0.105202	10.369	3.42927e-25	1.19093e-23
NETO1	ENSG00000166342	3240.62	1.31548	0.126899	10.3664	3.52621e-25	1.22317e-23
AFF1	ENSG00000172493	22314	0.729404	0.0704089	10.3595	3.78756e-25	1.3123e-23
RPS15A	ENSG00000134419	7907.86	1.32046	0.127484	10.3578	3.85579e-25	1.3344e-23
PRR15L	ENSG00000167183	880.532	-1.17438	0.11341	-10.3551	3.96631e-25	1.37106e-23
LRRC49	ENSG00000137821	1222.99	-0.925538	0.0894774	-10.3438	4.46424e-25	1.5414e-23
PITPNA	ENSG00000174238	5268.49	-0.754411	0.0729843	-10.3366	4.81201e-25	1.65956e-23
GPBP1L1	ENSG00000159592	9188.94	-0.755462	0.0731504	-10.3275	5.29151e-25	1.82283e-23
IL33	ENSG00000137033	155.357	-2.69768	0.261284	-10.3247	5.44912e-25	1.87496e-23
ALAD	ENSG00000148218	825.824	-1.01957	0.0987582	-10.3239	5.49429e-25	1.88833e-23
RNF24	ENSG00000101236	1741.45	-1.19609	0.115895	-10.3204	5.69651e-25	1.95558e-23
NTN4	ENSG00000074527	520.14	1.72209	0.166891	10.3187	5.80315e-25	1.98991e-23
EIF2AK2	ENSG00000055332	7008	0.745225	0.072352	10.3	7.04656e-25	2.41351e-23
UGT2B10	ENSG00000109181	102.917	2.85842	0.277695	10.2934	7.54863e-25	2.58251e-23
TESK2	ENSG00000070759	1767.44	0.876586	0.085251	10.2824	8.45906e-25	2.89068e-23
GPR85	ENSG00000164604	690.112	1.11475	0.108462	10.2778	8.87449e-25	3.02918e-23
SEMA6A	ENSG00000092421	2802.65	1.06488	0.103632	10.2756	9.07472e-25	3.09399e-23
MRGPRX3	ENSG00000179826	110.182	-2.6665	0.259766	-10.265	1.01292e-24	3.44959e-23
UGP2	ENSG00000169764	1451.69	-1.03479	0.100889	-10.2568	1.10358e-24	3.75404e-23
STK3	ENSG00000104375	2719.07	-0.892937	0.0871381	-10.2474	1.21593e-24	4.13153e-23
WDR13	ENSG00000101940	976.019	-0.960581	0.0937696	-10.2441	1.25844e-24	4.27113e-23
RP5-956O18.2	ENSG00000227006	61.8479	-5.06616	0.494784	-10.2391	1.32407e-24	4.48877e-23
DPYSL3	ENSG00000113657	1439.75	0.944661	0.0922807	10.2368	1.35617e-24	4.5924e-23
KAT6A	ENSG00000083168	7406.72	0.685203	0.0669393	10.2362	1.36518e-24	4.61769e-23
EDA	ENSG00000158813	175.338	2.10618	0.205814	10.2334	1.40467e-24	4.74588e-23
SELENBP1	ENSG00000143416	3294.15	-1.23492	0.120911	-10.2135	1.72588e-24	5.82456e-23
ATP8B4	ENSG00000104043	327.034	1.4617	0.143203	10.2072	1.84189e-24	6.20904e-23
STEAP1	ENSG00000164647	4280.04	1.05236	0.103155	10.2018	1.9469e-24	6.55567e-23
CLOCK	ENSG00000134852	3416.75	0.750124	0.0735575	10.1978	2.02836e-24	6.82226e-23
ACOT11	ENSG00000162390	355.735	-1.402	0.137502	-10.1962	2.06153e-24	6.92605e-23
ZNF710	ENSG00000140548	1402.82	0.927056	0.0910525	10.1816	2.39686e-24	8.0436e-23
SFXN1	ENSG00000164466	2538.96	0.874341	0.0858775	10.1813	2.40438e-24	8.05979e-23
GRAMD4	ENSG00000075240	589.393	-1.14995	0.112962	-10.18	2.43478e-24	8.15257e-23
ARFGEF1	ENSG00000066777	15176.3	-0.810007	0.079661	-10.1682	2.75014e-24	9.19821e-23
RP11-785G3.1	ENSG00000240048	158.533	2.95613	0.291216	10.151	3.2796e-24	1.09568e-22
STAMBPL1	ENSG00000138134	1232.24	-0.964048	0.0950424	-10.1433	3.54737e-24	1.18381e-22
NID1	ENSG00000116962	222.146	-2.00193	0.19744	-10.1394	3.69331e-24	1.23114e-22
CERKL	ENSG00000188452	78.4907	-2.95512	0.291574	-10.1351	3.86139e-24	1.28574e-22
LRP6	ENSG00000070018	4814.54	0.718753	0.0709197	10.1347	3.87437e-24	1.28863e-22
DSC2	ENSG00000134755	8944.15	0.834359	0.0823741	10.1289	4.11225e-24	1.36623e-22
CSRP2	ENSG00000175183	623.645	1.3426	0.132582	10.1265	4.21456e-24	1.39866e-22
BARX2	ENSG00000043039	69.3152	-3.08376	0.304551	-10.1256	4.25329e-24	1.40995e-22
NQO1	ENSG00000181019	335.582	-1.28145	0.126588	-10.123	4.36858e-24	1.44657e-22
GBE1	ENSG00000114480	3183.1	-0.816123	0.0806369	-10.121	4.45978e-24	1.47513e-22
ITM2B	ENSG00000136156	6397.34	-0.93292	0.0921897	-10.1196	4.52441e-24	1.49485e-22
UHRF1	ENSG00000276043	1674.47	0.965139	0.0953819	10.1187	4.56518e-24	1.50666e-22
CHAF1B	ENSG00000159259	2082.56	0.919504	0.0908896	10.1167	4.65755e-24	1.53545e-22
HS6ST3	ENSG00000185352	118.61	-2.13086	0.210662	-10.1151	4.73624e-24	1.55967e-22
NEU3	ENSG00000162139	1093.92	1.00908	0.0997751	10.1135	4.81273e-24	1.58312e-22
C2orf69	ENSG00000178074	1009.95	1.00228	0.0991085	10.113	4.83979e-24	1.59027e-22
LINC00689	ENSG00000231419	58.5037	-3.93007	0.38865	-10.1121	4.88146e-24	1.6022e-22
CKAP4	ENSG00000136026	1659.58	0.970587	0.0961154	10.0981	5.62967e-24	1.84575e-22
CRYL1	ENSG00000165475	1073.14	-1.00478	0.0995376	-10.0945	5.84131e-24	1.91248e-22
PROSER1	ENSG00000120685	2127.57	-0.864801	0.085671	-10.0944	5.84597e-24	1.91248e-22
DSP	ENSG00000096696	5616.07	0.697897	0.0692862	10.0727	7.29699e-24	2.38456e-22
CELSR3	ENSG00000008300	1727.86	-0.878621	0.0872826	-10.0664	7.77727e-24	2.53873e-22
MT1E	ENSG00000169715	458.849	-1.75543	0.174426	-10.0641	7.96343e-24	2.59667e-22
USP32P3	ENSG00000189423	142.82	-2.00548	0.199282	-10.0635	8.01047e-24	2.60916e-22
FAM46C	ENSG00000183508	608.31	-1.48691	0.147803	-10.06	8.29638e-24	2.69935e-22
TRPM7	ENSG00000092439	6043.41	-0.692141	0.0688143	-10.0581	8.46243e-24	2.75038e-22
GLYATL2	ENSG00000156689	143.296	-2.12667	0.211584	-10.0512	9.0746e-24	2.94614e-22
MALAT1	ENSG00000251562	1.42712e+06	-0.921284	0.0916935	-10.0474	9.42996e-24	3.05819e-22
GATC	ENSG00000257218	1720.44	0.837823	0.0834022	10.0456	9.60756e-24	3.11241e-22
ANGPT2	ENSG00000091879	78.0402	-2.8929	0.28805	-10.043	9.86028e-24	3.19083e-22
GLRX	ENSG00000173221	848.735	-1.11268	0.110947	-10.029	1.13643e-23	3.67357e-22
RP11-513I15.6	ENSG00000225339	237.834	-1.48745	0.148348	-10.0268	1.16268e-23	3.75435e-22
ARHGAP24	ENSG00000138639	582.493	-1.12685	0.112389	-10.0263	1.16761e-23	3.76621e-22
ADGRF5	ENSG00000069122	299.603	-2.22975	0.222524	-10.0203	1.24173e-23	4.00098e-22
CROT	ENSG00000005469	2340.39	1.17698	0.117464	10.0199	1.246e-23	4.0104e-22
YPEL3	ENSG00000090238	295.337	-1.38256	0.13809	-10.012	1.34952e-23	4.33891e-22
GREM1	ENSG00000166923	640.992	1.13841	0.113738	10.009	1.39172e-23	4.46981e-22
FLNA	ENSG00000196924	5440.72	0.954342	0.0953851	10.0052	1.44671e-23	4.64142e-22
RPA2	ENSG00000117748	1515.09	0.954266	0.0953854	10.0043	1.45891e-23	4.67555e-22
ANKRD50	ENSG00000151458	2301.39	-0.922927	0.0922587	-10.0037	1.46827e-23	4.7005e-22
ST6GAL2	ENSG00000144057	172.814	1.71853	0.171912	9.99656	1.57783e-23	5.04586e-22
FAM83D	ENSG00000101447	2324.26	1.10591	0.110639	9.99567	1.59203e-23	5.08582e-22
ODC1	ENSG00000115758	9162.77	0.813974	0.0814383	9.99498	1.60315e-23	5.11587e-22
CCDC71L	ENSG00000253276	228.939	-1.89787	0.190012	-9.9882	1.71676e-23	5.47259e-22
CHKA	ENSG00000110721	3102.9	-1.03762	0.103934	-9.98346	1.80069e-23	5.73402e-22
ADCY1	ENSG00000164742	2455.87	0.836154	0.0838034	9.97756	1.91102e-23	6.07887e-22
MPP1	ENSG00000130830	744.591	-0.984152	0.0986466	-9.97654	1.9309e-23	6.13558e-22
ERN1	ENSG00000178607	1587.31	-0.913166	0.0915455	-9.975	1.96102e-23	6.22468e-22
C1QTNF1	ENSG00000173918	365.76	-1.46626	0.147073	-9.9696	2.0707e-23	6.56587e-22
RP11-1415C14.4	ENSG00000254701	1120.1	-1.08314	0.108683	-9.96611	2.1446e-23	6.79298e-22
ANAPC4	ENSG00000053900	596.339	-1.10329	0.110732	-9.96357	2.20012e-23	6.96145e-22
TICRR	ENSG00000140534	3142.72	0.974276	0.0977933	9.9626	2.22166e-23	7.02217e-22
ARL4C	ENSG00000188042	469.514	-1.15511	0.11596	-9.96127	2.25163e-23	7.1094e-22
MID1	ENSG00000101871	3176.6	0.857893	0.0861728	9.95549	2.38636e-23	7.52684e-22
IMMP2L	ENSG00000184903	1019.27	-0.978975	0.0983652	-9.95245	2.46047e-23	7.75243e-22
NT5DC2	ENSG00000168268	4202.14	1.01574	0.102138	9.94474	2.6588e-23	8.36851e-22
RP11-61L23.2	ENSG00000253882	69.1842	-3.05067	0.307094	-9.93399	2.96158e-23	9.31171e-22
SLC22A23	ENSG00000137266	2794.24	0.983423	0.0990934	9.9242	3.26701e-23	1.02612e-21
IRS2	ENSG00000185950	2927.15	0.958077	0.0965877	9.91925	3.43329e-23	1.07722e-21
IRAK2	ENSG00000134070	476.353	-1.23305	0.124321	-9.9183	3.46614e-23	1.08638e-21
ZNF577	ENSG00000161551	9503.68	0.749588	0.0755995	9.91526	3.57341e-23	1.11883e-21
HIST1H2BD	ENSG00000158373	10472.3	1.00076	0.100948	9.91362	3.63246e-23	1.13613e-21
KIF7	ENSG00000166813	769.456	0.968919	0.0977627	9.91092	3.73179e-23	1.16598e-21
MYO1G	ENSG00000136286	99.7145	2.40789	0.243146	9.90306	4.03724e-23	1.2601e-21
SLC39A7	ENSG00000112473	6744.02	0.78684	0.0794578	9.90262	4.05527e-23	1.26441e-21
TGFBR3	ENSG00000069702	289.724	-1.50112	0.151612	-9.90106	4.11868e-23	1.28284e-21
GPCPD1	ENSG00000125772	2299.14	-0.901866	0.0910902	-9.9008	4.12949e-23	1.28487e-21
PHLPP1	ENSG00000081913	1537.37	0.827001	0.0835756	9.89525	4.3652e-23	1.3568e-21
EPDR1	ENSG00000086289	2375.97	0.994222	0.100503	9.89245	4.48895e-23	1.39381e-21
FUS	ENSG00000089280	1979.42	0.937055	0.0947577	9.88896	4.64835e-23	1.44181e-21
CDK2	ENSG00000123374	1745.57	0.912433	0.0923181	9.88357	4.90537e-23	1.51995e-21
IGFBP7	ENSG00000163453	118.525	-2.7389	0.277144	-9.88256	4.95508e-23	1.53377e-21
FTX	ENSG00000230590	3874.84	-1.14698	0.116097	-9.87954	5.10677e-23	1.57908e-21
MGLL	ENSG00000074416	1353.41	1.20389	0.121869	9.87862	5.1537e-23	1.59195e-21
TXNRD1	ENSG00000198431	23192.6	-0.70382	0.0713346	-9.86647	5.81772e-23	1.79521e-21
RP11-40A7.2	ENSG00000283526	365.367	1.40949	0.142958	9.85948	6.23725e-23	1.92268e-21
PNPLA7	ENSG00000130653	448.47	1.45131	0.14721	9.85873	6.28411e-23	1.93513e-21
IL2RG	ENSG00000147168	62.4698	-3.23112	0.327827	-9.85616	6.44669e-23	1.98315e-21
MDK	ENSG00000110492	5439.97	0.986593	0.100166	9.84957	6.88377e-23	2.11543e-21
TES	ENSG00000135269	1355.56	0.894927	0.0908972	9.84548	7.16934e-23	2.20093e-21
MEF2C	ENSG00000081189	252.467	-1.45105	0.147414	-9.84333	7.32475e-23	2.24633e-21
ADORA1	ENSG00000163485	102.607	-2.30141	0.233827	-9.84237	7.39504e-23	2.26556e-21
FAM189A2	ENSG00000135063	164.377	-1.95105	0.198263	-9.84073	7.51657e-23	2.30044e-21
HSPB8	ENSG00000152137	222.939	-1.54482	0.156996	-9.83988	7.58008e-23	2.31751e-21
MCM10	ENSG00000065328	1888.53	0.88104	0.0895637	9.83702	7.79891e-23	2.38197e-21
HJURP	ENSG00000123485	3004	1.00841	0.102588	9.82976	8.38174e-23	2.55737e-21
SCO1	ENSG00000133028	1837.75	0.877764	0.0894938	9.8081	1.03909e-22	3.16715e-21
P3H2	ENSG00000090530	871.098	-1.39477	0.142279	-9.80308	1.09204e-22	3.32515e-21
XPOT	ENSG00000184575	7664.33	0.728589	0.0743355	9.80136	1.11079e-22	3.37883e-21
HERC5	ENSG00000138646	266.022	1.66518	0.169912	9.80026	1.12291e-22	3.4122e-21
EPS8	ENSG00000151491	3768.74	-0.974722	0.099481	-9.79807	1.14757e-22	3.48359e-21
RP11-247L20.4	ENSG00000259071	120.117	-2.08561	0.213043	-9.78966	1.24711e-22	3.78192e-21
ACVR1B	ENSG00000135503	3652.53	-0.749961	0.0766282	-9.78701	1.28024e-22	3.87846e-21
ARHGAP18	ENSG00000146376	555.791	-1.12089	0.114535	-9.78644	1.28743e-22	3.8963e-21
ACSL3	ENSG00000123983	17083.2	0.929307	0.0950214	9.77997	1.37248e-22	4.14951e-21
EDN2	ENSG00000127129	88.7265	-2.61918	0.267915	-9.77618	1.4249e-22	4.30362e-21
ZCCHC24	ENSG00000165424	656.678	-1.114	0.114028	-9.76957	1.52095e-22	4.58911e-21
UGT1A6	ENSG00000167165	56.0534	-3.61013	0.369538	-9.7693	1.52505e-22	4.59684e-21
HIST1H2AK	ENSG00000275221	562.214	1.56959	0.160669	9.76909	1.52826e-22	4.60185e-21
COPS8	ENSG00000198612	1379.5	0.885102	0.0906572	9.76318	1.61999e-22	4.87318e-21
RP11-497H16.8	ENSG00000253333	457.184	-1.20533	0.123519	-9.75823	1.701e-22	5.11172e-21
ZADH2	ENSG00000180011	1370.69	1.08779	0.111485	9.75733	1.71618e-22	5.15217e-21
CDCA8	ENSG00000134690	1913.36	1.28111	0.131494	9.74276	1.98092e-22	5.94096e-21
ODZ4	ENSG00000149256	126.615	-1.9121	0.196282	-9.7416	2.00376e-22	6.00344e-21
KCTD2	ENSG00000180901	1205.45	0.966313	0.0991958	9.74147	2.00636e-22	6.00523e-21
LASP1	ENSG00000002834	560.87	-1.56565	0.160752	-9.73951	2.04541e-22	6.11597e-21
OSBPL1A	ENSG00000141447	1387.99	-0.854713	0.0878608	-9.72804	2.28973e-22	6.83968e-21
NEFM	ENSG00000104722	189.704	-2.03314	0.209038	-9.72614	2.33277e-22	6.9613e-21
SEC61B	ENSG00000106803	985.989	0.921191	0.0947397	9.72339	2.39659e-22	7.1446e-21
SCARB2	ENSG00000138760	23225.6	0.834552	0.0858659	9.71925	2.49621e-22	7.43417e-21
RP11-13K12.1	ENSG00000267506	95.1049	-2.56397	0.263879	-9.71647	2.56527e-22	7.63224e-21
NEURL1	ENSG00000107954	226.026	-2.03184	0.209134	-9.71551	2.58941e-22	7.69643e-21
HABP2	ENSG00000148702	73.9122	3.06265	0.315246	9.71512	2.5995e-22	7.71251e-21
WWC2	ENSG00000151718	531.473	1.25814	0.129504	9.7151	2.59998e-22	7.71251e-21
GMNN	ENSG00000112312	1512.82	1.00087	0.103043	9.71314	2.65043e-22	7.85437e-21
GULP1	ENSG00000144366	3136.97	-0.955993	0.0984479	-9.71065	2.71602e-22	8.04077e-21
CENPO	ENSG00000138092	2065.83	0.861937	0.0888403	9.70209	2.95399e-22	8.73663e-21
COL6A1	ENSG00000142156	691.314	1.14997	0.118531	9.70188	2.95996e-22	8.74563e-21
MCC	ENSG00000171444	608.978	-1.18561	0.122236	-9.69931	3.0353e-22	8.95937e-21
MRPS6	ENSG00000243927	965.666	-1.0409	0.107386	-9.69308	3.2264e-22	9.51405e-21
MT1X	ENSG00000187193	501.856	-1.85607	0.191544	-9.69003	3.32421e-22	9.79282e-21
LRP1B	ENSG00000168702	63.2467	-5.76579	0.595726	-9.6786	3.71784e-22	1.09416e-20
SLC9A3R2	ENSG00000065054	462.895	1.089	0.112559	9.67495	3.85264e-22	1.13272e-20
MIA2	ENSG00000150527	2180.77	-0.74567	0.0770987	-9.67163	3.97984e-22	1.16897e-20
PASK	ENSG00000115687	990.296	1.26456	0.130812	9.667	4.16415e-22	1.22191e-20
RANBP10	ENSG00000141084	2002.95	-0.930884	0.0963007	-9.66643	4.18731e-22	1.2275e-20
LRFN4	ENSG00000173621	2455.71	-1.30444	0.135002	-9.6624	4.3554e-22	1.27552e-20
TRGV10	ENSG00000211694	65.9609	2.9488	0.305689	9.64642	5.09035e-22	1.4893e-20
FAF2	ENSG00000113194	4302.76	0.738815	0.0765934	9.64594	5.11426e-22	1.49483e-20
CALD1	ENSG00000122786	2705.07	0.840301	0.0871654	9.6403	5.4031e-22	1.57771e-20
NBPF1	ENSG00000219481	3561.35	0.90755	0.094153	9.6391	5.46661e-22	1.5947e-20
KANSL1L	ENSG00000144445	1034.67	-0.942639	0.0977997	-9.63847	5.50016e-22	1.60293e-20
KBTBD11	ENSG00000176595	994.486	0.986618	0.102376	9.63719	5.56924e-22	1.62148e-20
GABBR2	ENSG00000136928	194.079	1.64329	0.170655	9.62933	6.01229e-22	1.74877e-20
SLC16A14	ENSG00000163053	959.074	0.915008	0.0951157	9.61995	6.58639e-22	1.91389e-20
PJA1	ENSG00000181191	422.051	1.15878	0.120473	9.61863	6.67117e-22	1.93665e-20
TLDC2	ENSG00000101342	63.9704	-3.17197	0.329833	-9.61692	6.78324e-22	1.96727e-20
CD164	ENSG00000135535	15131.5	0.85981	0.089499	9.60692	7.47501e-22	2.1658e-20
UGT2B11	ENSG00000213759	69.182	4.07293	0.424095	9.60381	7.70403e-22	2.22999e-20
NBL1	ENSG00000158747	776.674	-1.13803	0.118514	-9.60254	7.79996e-22	2.25558e-20
MAML2	ENSG00000184384	1927.17	-0.994373	0.103681	-9.59066	8.75262e-22	2.52862e-20
HNRNPF	ENSG00000169813	12848.2	0.661833	0.0690442	9.58564	9.1882e-22	2.6519e-20
CTD-2008A1.2	ENSG00000259479	716.15	1.15654	0.120668	9.58448	9.29238e-22	2.67938e-20
RHBDL3	ENSG00000141314	161.419	-2.24355	0.234326	-9.5745	1.02354e-21	2.94845e-20
NRAS	ENSG00000213281	2695.25	0.887598	0.0927106	9.57386	1.02987e-21	2.96381e-20
CENPN	ENSG00000166451	1605.53	0.960911	0.10041	9.56983	1.07079e-21	3.07862e-20
FAM13A	ENSG00000138640	3915.8	-0.766139	0.0800607	-9.56947	1.07454e-21	3.08643e-20
TRIM38	ENSG00000112343	66.4901	-2.87158	0.3005	-9.55602	1.22369e-21	3.51147e-20
ICK	ENSG00000112144	1244.96	1.01818	0.106604	9.55107	1.28365e-21	3.68e-20
SSU72	ENSG00000160075	4173.82	0.756729	0.0792548	9.54806	1.32149e-21	3.78485e-20
DNAJC9	ENSG00000213551	2343.36	0.88714	0.0929155	9.54781	1.32467e-21	3.79034e-20
EML4	ENSG00000143924	9143.03	-0.655215	0.0686468	-9.54472	1.36472e-21	3.90119e-20
RP11-1415C14.3	ENSG00000253816	1220.2	-1.07533	0.112703	-9.54125	1.41123e-21	4.0303e-20
DNAH5	ENSG00000039139	1646.87	1.23115	0.129099	9.53647	1.4778e-21	4.21638e-20
RARRES3	ENSG00000133321	218.211	-1.46637	0.153797	-9.53445	1.50685e-21	4.29516e-20
FAM134B	ENSG00000154153	1824.27	1.16477	0.122199	9.53179	1.54597e-21	4.40247e-20
2007-09-01	ENSG00000122545	2941.32	0.771484	0.0810015	9.52431	1.66144e-21	4.72681e-20
SNTA1	ENSG00000101400	391.834	1.23717	0.12991	9.52331	1.67756e-21	4.76813e-20
LMAN1L	ENSG00000140506	69.7345	-3.15992	0.331875	-9.52142	1.70826e-21	4.85078e-20
CYP2W1	ENSG00000073067	86.4496	-2.52583	0.265315	-9.52013	1.72961e-21	4.90674e-20
RP11-725K16.4	ENSG00000255282	56.8154	3.58382	0.376457	9.51985	1.73433e-21	4.91546e-20
UBE2T	ENSG00000077152	1296.46	1.14003	0.119767	9.51874	1.75299e-21	4.96365e-20
BRMS1L	ENSG00000100916	738.339	0.989799	0.104005	9.51687	1.78482e-21	5.04899e-20
EIF4G2	ENSG00000110321	50739.9	0.757576	0.0796451	9.5119	1.87208e-21	5.29084e-20
RP11-98J23.2	ENSG00000198237	556.818	-1.14036	0.119946	-9.50732	1.95646e-21	5.5241e-20
ANKMY2	ENSG00000106524	698.501	-1.00918	0.106153	-9.50688	1.96461e-21	5.54187e-20
BEX1	ENSG00000133169	194.977	1.58341	0.166557	9.50674	1.96727e-21	5.54414e-20
FAM95B1	ENSG00000223839	80.3234	-2.56164	0.26948	-9.50584	1.98442e-21	5.5872e-20
CMTM6	ENSG00000091317	6714.57	0.995652	0.104806	9.49994	2.10021e-21	5.90766e-20
TRAF1	ENSG00000056558	559.176	-1.23467	0.129985	-9.49857	2.12788e-21	5.97987e-20
PGM5	ENSG00000154330	113.687	-2.25796	0.237725	-9.49822	2.13514e-21	5.99462e-20
KIF23	ENSG00000137807	2231.74	0.845261	0.0889974	9.49759	2.14805e-21	6.02521e-20
CXADR	ENSG00000154639	9154.35	-0.810217	0.0853553	-9.49229	2.26007e-21	6.33349e-20
CTC-459F4.1	ENSG00000261770	1211.85	1.49623	0.157676	9.48926	2.32672e-21	6.51416e-20
SH3BP4	ENSG00000130147	860.474	1.36164	0.14352	9.48747	2.36714e-21	6.62113e-20
RP11-294O2.2	ENSG00000248771	79.3513	2.62144	0.276664	9.47517	2.66318e-21	7.44222e-20
FOXA2	ENSG00000125798	50.6539	-4.02644	0.424963	-9.47481	2.67242e-21	7.46107e-20
NFE2L2	ENSG00000116044	1563.42	-1.25539	0.132614	-9.4665	2.89381e-21	8.07161e-20
PLA2G2F	ENSG00000158786	66.4685	-3.47965	0.367755	-9.46189	3.0243e-21	8.42775e-20
NSMF	ENSG00000165802	2125.05	0.822241	0.0869349	9.45813	3.13513e-21	8.72846e-20
TFF1	ENSG00000160182	54.0504	3.99244	0.422334	9.45328	3.28361e-21	9.13332e-20
CYP1A1	ENSG00000140465	127.677	-2.22949	0.236068	-9.44428	3.57868e-21	9.94481e-20
MARCKSL1	ENSG00000175130	6357.2	0.852997	0.0904186	9.43386	3.9525e-21	1.09734e-19
SLC29A1	ENSG00000112759	1680.7	0.93826	0.0994799	9.43165	4.03689e-21	1.11973e-19
RDX	ENSG00000137710	10184.2	-0.735358	0.0779959	-9.42816	4.1733e-21	1.1565e-19
PDE4DIP	ENSG00000178104	5595.07	-0.66951	0.0710148	-9.42775	4.18976e-21	1.15998e-19
MRPS10	ENSG00000048544	1048.48	0.953204	0.101164	9.42237	4.41016e-21	1.21987e-19
FAM103A1	ENSG00000169612	867.216	0.975099	0.103563	9.41549	4.70876e-21	1.30126e-19
HIVEP2	ENSG00000010818	2732.94	-0.934808	0.0993538	-9.40888	5.01466e-21	1.38452e-19
ACADM	ENSG00000117054	2159.56	-0.793182	0.0843116	-9.40775	5.06882e-21	1.39818e-19
ERO1A	ENSG00000197930	5021.87	-0.808749	0.0860105	-9.40292	5.30715e-21	1.46257e-19
TTC3	ENSG00000182670	20806.3	0.732339	0.0779309	9.39728	5.59916e-21	1.54163e-19
ENTPD3	ENSG00000168032	144.243	-1.8074	0.192478	-9.39017	5.99026e-21	1.64779e-19
TMEM41A	ENSG00000163900	711.202	0.995604	0.106045	9.38849	6.08682e-21	1.67281e-19
AGBL1	ENSG00000273540	70.532	5.08838	0.542206	9.38458	6.31673e-21	1.7344e-19
RP11-213H15.3	ENSG00000248323	58.4353	-3.20845	0.342194	-9.37612	6.84442e-21	1.87757e-19
IRF2BPL	ENSG00000119669	4082.54	-0.734416	0.0783344	-9.3754	6.89159e-21	1.88877e-19
PIK3IP1	ENSG00000100100	108.307	-2.21468	0.236316	-9.37169	7.13823e-21	1.95458e-19
MYO1H	ENSG00000174527	71.5978	-3.4651	0.369786	-9.37057	7.2145e-21	1.97366e-19
SMOC2	ENSG00000112562	498.191	1.71937	0.183543	9.36769	7.41351e-21	2.02625e-19
CTTNBP2	ENSG00000077063	575.731	-1.38432	0.147787	-9.36696	7.46514e-21	2.0385e-19
MTERF4	ENSG00000122085	1971.41	0.866183	0.0925256	9.36155	7.85744e-21	2.14366e-19
RASEF	ENSG00000165105	3979.16	0.671457	0.0717451	9.35893	8.05509e-21	2.19558e-19
SCARF2	ENSG00000244486	203.888	1.61693	0.172771	9.35882	8.06306e-21	2.19575e-19
SLC2A3	ENSG00000059804	70.5258	3.16746	0.338514	9.35693	8.20859e-21	2.23335e-19
MAP3K14	ENSG00000006062	730.504	-0.944575	0.100993	-9.35289	8.52848e-21	2.31827e-19
LGALS3	ENSG00000131981	166.376	-1.77536	0.189869	-9.35042	8.73003e-21	2.3709e-19
AC005336.4	ENSG00000267056	133.324	-1.90288	0.203546	-9.34864	8.87778e-21	2.40884e-19
CFTR	ENSG00000001626	186.167	-2.22931	0.238466	-9.34854	8.88628e-21	2.40896e-19
SLC12A2	ENSG00000064651	7918.88	-0.999947	0.10698	-9.34705	9.01241e-21	2.44094e-19
ERCC6L	ENSG00000186871	1064.58	1.07883	0.115568	9.33507	1.00923e-20	2.73094e-19
SEPP1	ENSG00000250722	3916.91	-0.91853	0.0983979	-9.33486	1.01129e-20	2.73405e-19
FOXP1	ENSG00000114861	7121.2	0.78873	0.0845944	9.32366	1.12395e-20	3.03589e-19
TANC1	ENSG00000115183	11228.1	0.911289	0.0977672	9.32101	1.15239e-20	3.1099e-19
CDKN3	ENSG00000100526	1190.71	1.18747	0.12743	9.31867	1.17811e-20	3.17642e-19
BHLHE40	ENSG00000134107	1325.32	-0.94918	0.101859	-9.31854	1.17949e-20	3.1773e-19
MATN2	ENSG00000132561	368.774	-1.74134	0.186954	-9.31426	1.22808e-20	3.30519e-19
IGBP1	ENSG00000089289	836.119	1.00334	0.107733	9.3132	1.24038e-20	3.33531e-19
BMPR1A	ENSG00000107779	2601.45	0.851226	0.0914132	9.31186	1.25613e-20	3.37463e-19
COL5A2	ENSG00000204262	1402.51	3.288	0.35346	9.30234	1.37388e-20	3.68766e-19
SMOC1	ENSG00000198732	50.3637	-3.71306	0.399376	-9.29715	1.44267e-20	3.86881e-19
GSG2	ENSG00000177602	804.079	1.14447	0.123107	9.29654	1.45086e-20	3.88729e-19
SMARCD1	ENSG00000066117	2916.49	0.720238	0.0774872	9.29493	1.47304e-20	3.94318e-19
DSG2	ENSG00000046604	5256.48	1.07159	0.115312	9.29298	1.50021e-20	4.01133e-19
TMED3	ENSG00000166557	9805.42	-0.694858	0.0747728	-9.29292	1.50118e-20	4.01133e-19
BRI3BP	ENSG00000184992	3800	0.684513	0.0736802	9.29032	1.53819e-20	4.10657e-19
RP11-589F5.4	ENSG00000253366	534.008	-1.10895	0.119381	-9.28917	1.55503e-20	4.1478e-19
AF127936.9	ENSG00000235609	753.279	-1.03703	0.111654	-9.2879	1.57365e-20	4.19373e-19
KIF22	ENSG00000079616	4716.05	1.14449	0.123234	9.28707	1.58595e-20	4.22276e-19
RP11-379B18.5	ENSG00000241288	181.062	-1.79963	0.193848	-9.28371	1.63679e-20	4.35424e-19
SLC20A1	ENSG00000144136	1685.55	0.859759	0.0926563	9.27901	1.71056e-20	4.54643e-19
SPIDR	ENSG00000164808	2953.47	0.696094	0.0751278	9.26547	1.9422e-20	5.15752e-19
RGS7	ENSG00000182901	423.292	-1.7835	0.192534	-9.26333	1.9816e-20	5.25748e-19
ABLIM3	ENSG00000173210	1146.49	0.906192	0.0978335	9.26259	1.99524e-20	5.28898e-19
CCDC6	ENSG00000108091	3328.49	0.734806	0.0793432	9.26111	2.02313e-20	5.35815e-19
STEAP3	ENSG00000115107	1588.54	-0.880157	0.0950634	-9.25863	2.07067e-20	5.47922e-19
RP11-110G21.1	ENSG00000228801	361.813	-1.398	0.151	-9.25822	2.07869e-20	5.49557e-19
GPR137B	ENSG00000077585	400.248	-1.51231	0.163421	-9.25406	2.16122e-20	5.70871e-19
KLHL11	ENSG00000178502	1335.64	0.792419	0.0856514	9.25167	2.21003e-20	5.83249e-19
ATE1	ENSG00000107669	1570.47	0.736062	0.0796184	9.24488	2.35515e-20	6.20998e-19
ZNF823	ENSG00000197933	981.813	-0.845335	0.0914397	-9.24472	2.35851e-20	6.21338e-19
SPAG5	ENSG00000076382	8087.03	0.979879	0.106046	9.24016	2.46132e-20	6.47852e-19
XIAP	ENSG00000101966	4393.27	-0.724825	0.0784627	-9.23782	2.51566e-20	6.61573e-19
CDC42BPG	ENSG00000171219	2590.4	-0.733121	0.0793627	-9.2376	2.52093e-20	6.62375e-19
RUSC1	ENSG00000160753	1334.11	0.982816	0.106433	9.23415	2.60333e-20	6.83426e-19
SRI	ENSG00000075142	2487.36	0.754911	0.0818035	9.22834	2.74854e-20	7.20914e-19
GFOD2	ENSG00000141098	2016.75	-0.787229	0.0853537	-9.22313	2.8855e-20	7.56173e-19
TFAM	ENSG00000108064	3372.19	0.790045	0.0856774	9.22115	2.9393e-20	7.69598e-19
TRPV6	ENSG00000165125	1261.62	-1.23661	0.134131	-9.21939	2.98781e-20	7.81615e-19
EIF4E3	ENSG00000163412	677.468	-0.999628	0.108438	-9.21843	3.01486e-20	7.88e-19
MCM4	ENSG00000104738	13646	0.789076	0.0856367	9.21422	3.13549e-20	8.18814e-19
ALDH1B1	ENSG00000137124	2141.32	0.993154	0.107819	9.21128	3.22264e-20	8.40838e-19
CTXN3	ENSG00000205279	63.3771	-3.00077	0.326103	-9.20191	3.51634e-20	9.1667e-19
TBC1D20	ENSG00000125875	3790.1	-0.720206	0.0783024	-9.19775	3.65527e-20	9.52058e-19
RGS19	ENSG00000171700	240.896	1.39893	0.152163	9.19362	3.79854e-20	9.88513e-19
ZNF677	ENSG00000197928	1142.59	0.873824	0.09505	9.1933	3.80968e-20	9.90549e-19
ANKRD20A1	ENSG00000196774	86.0035	-2.31292	0.251685	-9.18976	3.93736e-20	1.02286e-18
MCM7	ENSG00000166508	7862.06	0.829339	0.0903162	9.18262	4.20736e-20	1.09205e-18
CXCL1	ENSG00000163739	48.4737	-3.95575	0.431059	-9.17681	4.44037e-20	1.15153e-18
KIAA1524	ENSG00000163507	1515.37	0.930076	0.101392	9.17311	4.59581e-20	1.19081e-18
GHRHR	ENSG00000106128	387.754	-1.24322	0.135559	-9.17113	4.6809e-20	1.21181e-18
CCNE2	ENSG00000175305	1234.31	1.1237	0.122582	9.16691	4.86773e-20	1.25908e-18
UXS1	ENSG00000115652	1114.44	-0.980173	0.106943	-9.16539	4.93679e-20	1.27584e-18
PRKCA	ENSG00000154229	4050.94	-0.859865	0.0938241	-9.16466	4.97056e-20	1.28346e-18
HRH1	ENSG00000196639	204.259	-1.45808	0.15911	-9.16399	5.00127e-20	1.29028e-18
MSI2	ENSG00000153944	7290.6	-0.781401	0.08528	-9.16277	5.05802e-20	1.30379e-18
CASK	ENSG00000147044	2874.98	0.760297	0.08298	9.16242	5.07483e-20	1.307e-18
H1F0	ENSG00000189060	14101.9	0.762875	0.0832692	9.16155	5.11595e-20	1.31645e-18
KCNG3	ENSG00000171126	543.308	-1.23781	0.135128	-9.16026	5.17741e-20	1.33112e-18
CADPS2	ENSG00000081803	1727.08	-0.831696	0.0908314	-9.15648	5.36164e-20	1.37731e-18
RP11-156E6.1	ENSG00000259623	1224.62	0.805236	0.0880185	9.14848	5.77395e-20	1.48195e-18
LY75-CD302	ENSG00000248672	271.529	1.3379	0.14631	9.14427	6.00353e-20	1.53955e-18
KCNK3	ENSG00000171303	4893.97	-1.012	0.110683	-9.1433	6.05776e-20	1.55213e-18
CDH4	ENSG00000179242	110.346	2.03322	0.222581	9.13472	6.55761e-20	1.67876e-18
H2AFX	ENSG00000188486	7374.55	0.840633	0.0920333	9.134	6.6012e-20	1.68847e-18
VEGFB	ENSG00000173511	1303.92	-0.848682	0.0929285	-9.13264	6.68505e-20	1.70846e-18
PARP4	ENSG00000102699	2261.55	-0.710952	0.0778484	-9.13252	6.69219e-20	1.70882e-18
CTB-161M19.3	ENSG00000197744	470.59	1.24621	0.136549	9.12649	7.07557e-20	1.80518e-18
ZNF385B	ENSG00000144331	3683.83	0.775766	0.0850076	9.12584	7.11822e-20	1.81451e-18
SDC1	ENSG00000115884	11740.1	-0.830143	0.0909871	-9.12375	7.25712e-20	1.84834e-18
MLEC	ENSG00000110917	31440.6	-0.668641	0.0733071	-9.1211	7.43685e-20	1.8925e-18
ARSB	ENSG00000113273	167.87	1.5544	0.170518	9.11578	7.81091e-20	1.986e-18
AP1S2	ENSG00000182287	1091.88	-0.886789	0.097282	-9.11565	7.81975e-20	1.98656e-18
KREMEN1	ENSG00000183762	1257.55	-0.873152	0.0958929	-9.10549	8.58751e-20	2.17975e-18
ZNF844	ENSG00000223547	1331.48	0.851734	0.0935429	9.10528	8.60462e-20	2.18225e-18
HIST1H4H	ENSG00000158406	2616.87	0.979737	0.10764	9.10198	8.87006e-20	2.24766e-18
PTGER2	ENSG00000125384	321.588	1.40382	0.154318	9.09695	9.2901e-20	2.3521e-18
TOR1A	ENSG00000136827	2552.31	0.716285	0.0787657	9.09386	9.55796e-20	2.41787e-18
KBTBD6	ENSG00000165572	1056.01	0.80319	0.0883241	9.09367	9.57499e-20	2.42013e-18
HOXA11	ENSG00000005073	178.282	1.53238	0.168639	9.08672	1.02069e-19	2.57768e-18
AC010091.1	ENSG00000233491	101.791	2.19286	0.241333	9.08641	1.0236e-19	2.58283e-18
FAM83H	ENSG00000180921	4581.14	0.705028	0.077655	9.07899	1.09592e-19	2.76298e-18
AFAP1	ENSG00000196526	921.53	0.906255	0.0998424	9.07685	1.11759e-19	2.81525e-18
TUBG1	ENSG00000131462	1455.93	1.11823	0.123209	9.07585	1.12791e-19	2.83887e-18
GLUD2	ENSG00000182890	294.822	1.33957	0.147614	9.0748	1.1389e-19	2.8641e-18
DTL	ENSG00000143476	1497.51	0.902062	0.0994079	9.07435	1.1436e-19	2.87352e-18
CCDC144B	ENSG00000154874	1056.23	-1.29132	0.142355	-9.0711	1.17821e-19	2.958e-18
PGM2L1	ENSG00000165434	239.823	-1.31161	0.144604	-9.07038	1.18608e-19	2.97524e-18
MYBL2	ENSG00000101057	4469.07	1.14681	0.126439	9.07003	1.18989e-19	2.98232e-18
SPRY4	ENSG00000187678	69.4634	3.68032	0.405851	9.06817	1.21038e-19	3.03112e-18
SF3B3	ENSG00000189091	7041.68	0.616073	0.0679421	9.06761	1.21656e-19	3.04405e-18
RAD51AP1	ENSG00000111247	1180.6	0.993386	0.109584	9.06504	1.24563e-19	3.11417e-18
RP11-146D12.2	ENSG00000240240	63.4947	-2.82134	0.311251	-9.06452	1.25154e-19	3.12634e-18
OGDH	ENSG00000105953	10978.9	-0.656655	0.0724612	-9.06216	1.2789e-19	3.19202e-18
METRNL	ENSG00000176845	946.321	-1.18214	0.130461	-9.06129	1.28914e-19	3.21488e-18
H1FX	ENSG00000184897	3072.28	0.877432	0.0968527	9.05946	1.31103e-19	3.26676e-18
PARD3B	ENSG00000116117	1881.64	-0.908537	0.10033	-9.05553	1.35909e-19	3.38369e-18
GLIS3	ENSG00000107249	127.602	-1.99412	0.220291	-9.0522	1.40114e-19	3.48548e-18
SPCS3	ENSG00000129128	3735.15	-0.827177	0.0914143	-9.04866	1.44735e-19	3.59743e-18
RP11-768G7.1	ENSG00000240393	52.6649	-5.49764	0.607618	-9.04785	1.45817e-19	3.62131e-18
UBA7	ENSG00000182179	176.128	-1.5625	0.172715	-9.04668	1.47378e-19	3.65706e-18
REL	ENSG00000162924	986.694	-0.91316	0.100962	-9.04457	1.50252e-19	3.72528e-18
CLCN3	ENSG00000109572	17562.6	-0.583571	0.064541	-9.04186	1.54026e-19	3.81568e-18
RP11-344A16.2	ENSG00000261219	134.511	-1.77514	0.196365	-9.03997	1.56715e-19	3.87909e-18
ZNF641	ENSG00000167528	1117.13	-1.02837	0.113782	-9.0381	1.59419e-19	3.94276e-18
KPNA2	ENSG00000182481	8465.25	0.966399	0.106948	9.03613	1.62312e-19	4.01099e-18
ATL3	ENSG00000184743	35122.8	-0.624114	0.0690768	-9.03507	1.63892e-19	4.04667e-18
DHTKD1	ENSG00000181192	2690.61	0.8316	0.0920668	9.03257	1.67681e-19	4.13683e-18
IQGAP1	ENSG00000140575	11225.7	0.612472	0.0678309	9.0294	1.72615e-19	4.25504e-18
XDH	ENSG00000158125	2075.13	-1.25509	0.139064	-9.02528	1.79234e-19	4.41455e-18
NANP	ENSG00000170191	613.088	-1.02618	0.113716	-9.024	1.81339e-19	4.46273e-18
NELFCD	ENSG00000101158	4018.41	0.67086	0.0743501	9.02299	1.83021e-19	4.50041e-18
SLC17A4	ENSG00000146039	1667.2	-1.17147	0.129953	-9.01456	1.97661e-19	4.85643e-18
SLITRK6	ENSG00000184564	468.293	-1.20923	0.134165	-9.01301	2.00485e-19	4.92177e-18
AURKA	ENSG00000087586	3564.1	1.02898	0.114254	9.00612	2.13466e-19	5.23614e-18
MGAT5B	ENSG00000167889	407.197	1.19608	0.132812	9.00577	2.14152e-19	5.24865e-18
ZMAT3	ENSG00000172667	654.451	-0.889228	0.0987434	-9.00545	2.14789e-19	5.25994e-18
FNBP1L	ENSG00000137942	11805.9	-0.624153	0.0693601	-8.99873	2.28351e-19	5.58749e-18
KRAS	ENSG00000133703	4062.19	0.747247	0.0830629	8.99616	2.33755e-19	5.71506e-18
MCM6	ENSG00000076003	3733.71	0.704446	0.0783381	8.99238	2.41926e-19	5.91e-18
FAM213B	ENSG00000157870	843.729	1.00562	0.111908	8.98612	2.56113e-19	6.25145e-18
NSG1	ENSG00000168824	148.169	2.00087	0.222729	8.98344	2.62422e-19	6.40023e-18
PPM1H	ENSG00000111110	4803.64	0.790363	0.0879867	8.98276	2.64069e-19	6.43514e-18
NECTIN2	ENSG00000130202	4950.46	0.829286	0.0923323	8.98153	2.67022e-19	6.50181e-18
C8orf37	ENSG00000156172	301.913	1.15979	0.129247	8.97345	2.87374e-19	6.99168e-18
TMEM173	ENSG00000184584	96.9959	-2.46092	0.274255	-8.9731	2.8829e-19	7.00825e-18
HS3ST3B1	ENSG00000125430	324.091	-1.85157	0.206437	-8.96915	2.9881e-19	7.25811e-18
MRPS27	ENSG00000113048	1855.84	0.850401	0.0949466	8.95662	3.34794e-19	8.12554e-18
C3orf52	ENSG00000114529	405.738	1.21724	0.135931	8.95484	3.40244e-19	8.25112e-18
TLR3	ENSG00000164342	634.777	-1.20162	0.134197	-8.95415	3.42371e-19	8.29599e-18
KIF16B	ENSG00000089177	6425.44	-0.731052	0.0816716	-8.95112	3.51908e-19	8.52017e-18
TMTC4	ENSG00000125247	1916.5	0.878395	0.0981594	8.94866	3.59813e-19	8.7045e-18
GS1-358P8.4	ENSG00000260822	527.587	1.26631	0.141523	8.94774	3.62819e-19	8.77014e-18
CREBL2	ENSG00000111269	1202.74	0.815223	0.0911156	8.94712	3.64866e-19	8.81249e-18
PTPRB	ENSG00000127329	123.61	-1.90155	0.212601	-8.94419	3.74685e-19	9.04234e-18
F2RL1	ENSG00000164251	1256.35	1.01387	0.113377	8.94243	3.807e-19	9.17326e-18
RP11-341G5.3	ENSG00000248698	51.3001	-3.65956	0.409236	-8.94242	3.80724e-19	9.17326e-18
RP11-298A10.3	ENSG00000283537	60.4266	-3.05776	0.341947	-8.94221	3.81448e-19	9.18333e-18
HIST1H1C	ENSG00000187837	22812.8	1.0849	0.121367	8.93903	3.92589e-19	9.43672e-18
ARPC1B	ENSG00000130429	396.577	-1.3584	0.151963	-8.93903	3.92605e-19	9.43672e-18
ZNF264	ENSG00000083844	3382.25	0.690459	0.0773104	8.931	4.2216e-19	1.0139e-17
TBL1X	ENSG00000101849	2597.07	0.826258	0.0925617	8.92657	4.39431e-19	1.05453e-17
POLQ	ENSG00000051341	2584.29	0.735549	0.0825142	8.91422	4.91265e-19	1.17797e-17
NBEAP1	ENSG00000258590	1123.29	1.40931	0.15811	8.91347	4.94582e-19	1.18498e-17
NOV	ENSG00000136999	476.279	1.61655	0.181511	8.90605	5.28823e-19	1.266e-17
ORC1	ENSG00000085840	648.107	1.04802	0.117677	8.90587	5.29673e-19	1.26702e-17
S1PR3	ENSG00000213694	432.794	-3.45139	0.387578	-8.90503	5.33734e-19	1.27572e-17
STARD3NL	ENSG00000010270	3388.82	0.808632	0.0908154	8.90413	5.38067e-19	1.28504e-17
VOPP1	ENSG00000154978	1691.27	-1.04916	0.11792	-8.89724	5.72512e-19	1.36622e-17
ITGB4	ENSG00000132470	287.592	-1.50047	0.168687	-8.89497	5.84371e-19	1.3934e-17
HIST1H4E	ENSG00000276966	5474.87	1.02327	0.115135	8.88759	6.24468e-19	1.48783e-17
B3GALNT1	ENSG00000169255	1681.64	0.804087	0.0904771	8.8872	6.26705e-19	1.49197e-17
DGKH	ENSG00000102780	1135.77	0.908517	0.102248	8.88545	6.36636e-19	1.5144e-17
2003-09-01	ENSG00000100167	1240.39	1.33636	0.150401	8.88529	6.3755e-19	1.51537e-17
BMP8B	ENSG00000116985	397.795	1.05697	0.119001	8.882	6.56667e-19	1.55957e-17
AC002456.2	ENSG00000223969	250.225	-1.44152	0.162299	-8.88185	6.57604e-19	1.56056e-17
CDK17	ENSG00000059758	1224.6	0.923011	0.103943	8.88	6.68627e-19	1.58546e-17
SH3TC1	ENSG00000125089	1432.95	-0.854837	0.0962703	-8.87955	6.71301e-19	1.59054e-17
CCR2	ENSG00000121807	50.1953	-5.42075	0.610487	-8.87938	6.72326e-19	1.5917e-17
CDC27	ENSG00000004897	7147.56	0.667093	0.0751511	8.87669	6.88782e-19	1.62937e-17
P2RX7	ENSG00000089041	103.054	-2.03094	0.228803	-8.87637	6.90777e-19	1.6328e-17
CLDN4	ENSG00000189143	6957.72	-0.716659	0.0807592	-8.87402	7.05528e-19	1.66635e-17
RAB4A	ENSG00000168118	1643.86	0.865761	0.0975911	8.87131	7.22885e-19	1.706e-17
FKBP1B	ENSG00000119782	67.0768	2.58418	0.291302	8.87114	7.24026e-19	1.70734e-17
GLO1	ENSG00000124767	9109.04	0.809969	0.0914895	8.85314	8.50923e-19	2.005e-17
TGIF1	ENSG00000177426	804.774	0.915953	0.103594	8.84176	9.42262e-19	2.21847e-17
TSPAN8	ENSG00000127324	729.712	1.32878	0.150393	8.83535	9.9785e-19	2.3475e-17
SKA1	ENSG00000154839	1152.4	1.23385	0.139673	8.83384	1.01141e-18	2.37752e-17
RGS16	ENSG00000143333	45.3896	-3.47404	0.393523	-8.82804	1.06529e-18	2.50221e-17
LGALS8	ENSG00000116977	3540.49	0.948271	0.107417	8.82791	1.06654e-18	2.50318e-17
HIST3H2BB	ENSG00000196890	358.988	1.34839	0.152777	8.82587	1.08611e-18	2.54711e-17
POPDC3	ENSG00000132429	61.8463	-2.76226	0.313235	-8.81851	1.15997e-18	2.71819e-17
PSRC1	ENSG00000134222	895.842	1.14536	0.129905	8.81692	1.17651e-18	2.7548e-17
GRPR	ENSG00000126010	3090.75	0.681359	0.0772849	8.81619	1.18418e-18	2.7706e-17
MUC20	ENSG00000176945	227.687	-1.58304	0.179597	-8.81441	1.20313e-18	2.81273e-17
FBXL7	ENSG00000183580	591.722	-0.98858	0.112188	-8.81185	1.23101e-18	2.87566e-17
PRSS16	ENSG00000112812	421.014	-1.26983	0.144162	-8.80832	1.27036e-18	2.96527e-17
TJP3	ENSG00000105289	376.892	-1.25322	0.142283	-8.80792	1.27492e-18	2.97358e-17
RP11-300J18.3	ENSG00000258867	109.681	2.12272	0.241044	8.80636	1.2927e-18	3.01271e-17
RCOR3	ENSG00000117625	2765.18	-0.724248	0.0822659	-8.80374	1.32329e-18	3.0796e-17
MALL	ENSG00000144063	113.721	2.09776	0.238281	8.80373	1.32346e-18	3.0796e-17
MICAL3	ENSG00000243156	2287.08	0.721487	0.0819925	8.79942	1.37521e-18	3.19752e-17
LAMC2	ENSG00000058085	783.694	-0.941146	0.106966	-8.79853	1.38626e-18	3.2207e-17
RP11-141M1.1	ENSG00000227911	59.0263	-3.20953	0.364866	-8.79646	1.41194e-18	3.27782e-17
KIF4A	ENSG00000090889	4831.18	0.96525	0.109743	8.79555	1.4235e-18	3.3021e-17
SLC25A15	ENSG00000102743	551.064	1.02249	0.116256	8.79519	1.42802e-18	3.31001e-17
HMGA1	ENSG00000137309	3198.68	0.952141	0.108279	8.79342	1.45069e-18	3.35995e-17
PCDHB5	ENSG00000113209	413.406	1.20991	0.137686	8.78748	1.52949e-18	3.53973e-17
HAGLR	ENSG00000224189	93.6841	2.0418	0.232356	8.78739	1.53073e-18	3.53986e-17
SLC44A5	ENSG00000137968	736.713	1.39577	0.158843	8.78707	1.53507e-18	3.54716e-17
UBALD2	ENSG00000185262	1018.44	0.92863	0.105731	8.78297	1.59211e-18	3.67613e-17
FAM65C	ENSG00000042062	74.7292	2.32399	0.264671	8.78067	1.62498e-18	3.74912e-17
CCDC167	ENSG00000198937	531.019	0.981458	0.111803	8.77846	1.65728e-18	3.82069e-17
FGFR3	ENSG00000068078	658.067	1.13047	0.128818	8.77568	1.69878e-18	3.91088e-17
FURIN	ENSG00000140564	7485.32	-0.713281	0.0812795	-8.77566	1.69902e-18	3.91088e-17
ATP10A	ENSG00000206190	353.706	1.10512	0.125974	8.77256	1.74643e-18	4.01692e-17
ZYG11A	ENSG00000203995	53.8693	3.27294	0.37321	8.76969	1.79156e-18	4.11757e-17
ZDHHC6	ENSG00000023041	927.286	0.854594	0.0974843	8.76647	1.84349e-18	4.23366e-17
SNX5	ENSG00000089006	5642.31	0.653316	0.0745257	8.76633	1.84585e-18	4.23581e-17
DEGS1	ENSG00000143753	2968.81	0.88819	0.101325	8.76573	1.8557e-18	4.25516e-17
PTPRN2	ENSG00000155093	1149.39	1.51903	0.17332	8.7643	1.87934e-18	4.30607e-17
MIR137HG	ENSG00000225206	104.23	2.2142	0.252753	8.76032	1.94705e-18	4.45779e-17
PIGP	ENSG00000185808	1678.65	0.764442	0.0873196	8.75454	2.04945e-18	4.68864e-17
SBK1	ENSG00000188322	402.627	1.35816	0.155209	8.75053	2.12362e-18	4.8546e-17
ELOVL7	ENSG00000164181	2036.33	0.842456	0.0964593	8.7338	2.46264e-18	5.62532e-17
ABCC5	ENSG00000114770	4057.88	-0.799413	0.0915592	-8.73111	2.52192e-18	5.75634e-17
KCNMB2	ENSG00000197584	52.0781	3.22678	0.369784	8.72612	2.63568e-18	6.00848e-17
SMC6	ENSG00000163029	1210.05	-0.905944	0.10382	-8.72608	2.63641e-18	6.00848e-17
RP11-142C4.5	ENSG00000254786	237.044	-1.61565	0.185228	-8.7225	2.72114e-18	6.19687e-17
KLRG1	ENSG00000139187	95.031	2.06447	0.236793	8.71846	2.82017e-18	6.41749e-17
SORBS3	ENSG00000120896	211.598	1.51788	0.174258	8.71054	3.02425e-18	6.87666e-17
CDCA5	ENSG00000146670	4679.33	0.883796	0.10158	8.70045	3.30567e-18	7.51085e-17
RP11-50E11.3	ENSG00000226200	574.704	-0.970241	0.111565	-8.69664	3.41845e-18	7.7612e-17
SHISA2	ENSG00000180730	193.995	1.92822	0.221849	8.69158	3.57431e-18	8.10891e-17
CEP350	ENSG00000135837	12552.9	-0.895365	0.10302	-8.6912	3.58638e-18	8.13013e-17
HSBP1L1	ENSG00000226742	1043.67	-0.788746	0.0907699	-8.6895	3.64024e-18	8.24598e-17
PA2G4	ENSG00000170515	5683.41	0.806503	0.092816	8.68926	3.64809e-18	8.2575e-17
FKBP10	ENSG00000141756	2107.44	0.855957	0.0985144	8.68865	3.66779e-18	8.29581e-17
CBFB	ENSG00000067955	1445.59	0.780268	0.0898668	8.68249	3.87201e-18	8.7511e-17
PLK1	ENSG00000166851	1187.56	1.20394	0.138683	8.68121	3.91563e-18	8.84301e-17
CCNA2	ENSG00000145386	3363.77	1.12674	0.129802	8.68045	3.94191e-18	8.89564e-17
HNRNPA1	ENSG00000135486	26328.9	0.754628	0.0869714	8.67674	4.07286e-18	9.18359e-17
TAF11	ENSG00000064995	797.159	0.866296	0.0998421	8.67666	4.07566e-18	9.18359e-17
RP11-343H19.2	ENSG00000259827	254.55	-1.79974	0.207435	-8.67621	4.09187e-18	9.21317e-17
C1orf74	ENSG00000162757	443.027	-0.994822	0.114702	-8.67309	4.20535e-18	9.46157e-17
FZD4	ENSG00000174804	16529.2	1.31911	0.152097	8.67284	4.21491e-18	9.47594e-17
NDUFC2-KCTD14	ENSG00000259112	616.859	0.937434	0.108095	8.67235	4.23285e-18	9.50913e-17
KLK2	ENSG00000167751	62411	1.06962	0.123391	8.66851	4.37811e-18	9.82807e-17
KIAA1551	ENSG00000174718	1498.57	-1.3891	0.160251	-8.6683	4.38625e-18	9.83895e-17
HMGN2P5	ENSG00000234664	114.971	2.0034	0.231369	8.65889	4.76365e-18	1.06775e-16
CYP4Z1	ENSG00000186160	73.4916	-2.96529	0.34264	-8.65424	4.9622e-18	1.11142e-16
HERC3	ENSG00000138641	1787.45	0.723937	0.083671	8.65219	5.05212e-18	1.13072e-16
LONP2	ENSG00000102910	5556.7	0.610557	0.0706226	8.64536	5.36374e-18	1.19956e-16
RP11-597D13.9	ENSG00000248429	956.732	0.983331	0.113755	8.6443	5.41379e-18	1.20985e-16
COCH	ENSG00000100473	245.881	1.3065	0.151182	8.6419	5.5285e-18	1.23456e-16
TMEM9B	ENSG00000175348	1351.58	-0.814467	0.0942725	-8.6395	5.64574e-18	1.2598e-16
CTD-2258A20.4	ENSG00000246898	113.507	-1.77898	0.206223	-8.6265	6.32578e-18	1.41049e-16
NR1H4	ENSG00000012504	60.1488	-2.68253	0.310981	-8.62603	6.35175e-18	1.41523e-16
CPSF2	ENSG00000165934	4655.97	0.633939	0.0734931	8.62583	6.363e-18	1.41668e-16
AC073046.4	ENSG00000237883	136.318	-1.63838	0.190014	-8.62241	6.55618e-18	1.4586e-16
FAM3C	ENSG00000196937	3190.04	-0.726081	0.0842102	-8.62224	6.56561e-18	1.45962e-16
PPP3CA	ENSG00000138814	13604.1	0.847004	0.0982379	8.62197	6.58135e-18	1.46203e-16
HMGCS1	ENSG00000112972	11198	0.622889	0.0722521	8.62105	6.63456e-18	1.47275e-16
BBS4	ENSG00000140463	1015.15	1.28297	0.148834	8.62016	6.68621e-18	1.48312e-16
EBF3	ENSG00000108001	134.181	1.62209	0.18822	8.61806	6.80971e-18	1.50939e-16
FAM19A4	ENSG00000163377	51.6231	-3.00718	0.34898	-8.61707	6.86915e-18	1.52144e-16
EXO1	ENSG00000174371	1327.97	0.948248	0.110116	8.61132	7.22224e-18	1.59846e-16
TNS1	ENSG00000079308	87.9611	-2.50773	0.29138	-8.60638	7.54023e-18	1.66761e-16
ENTPD5	ENSG00000187097	1070.8	0.858807	0.0998158	8.60392	7.70374e-18	1.70251e-16
DLGAP1	ENSG00000170579	106.58	1.89036	0.219765	8.60172	7.85271e-18	1.73415e-16
GATA6	ENSG00000141448	166.147	1.84514	0.21455	8.60002	7.96988e-18	1.75873e-16
UBE2C	ENSG00000175063	1765.49	0.971209	0.11295	8.59855	8.07295e-18	1.78016e-16
SCAPER	ENSG00000140386	3023.95	-0.822784	0.0957352	-8.59437	8.37225e-18	1.8448e-16
FHDC1	ENSG00000137460	856.671	0.930462	0.108337	8.58859	8.80469e-18	1.93865e-16
PEX3	ENSG00000034693	883.722	-0.832007	0.09692	-8.58447	9.12563e-18	2.00784e-16
ABCA1	ENSG00000165029	757.802	-1.04206	0.121392	-8.58429	9.13963e-18	2.00944e-16
KLRC4-KLRK1	ENSG00000255819	46.4326	-3.31815	0.386572	-8.58352	9.20155e-18	2.02157e-16
ARSK	ENSG00000164291	893.972	-0.802139	0.0934568	-8.583	9.24323e-18	2.02923e-16
RP11-903H12.5	ENSG00000259171	83.3411	2.11511	0.24661	8.57675	9.75919e-18	2.14094e-16
SEPHS1	ENSG00000086475	3710.55	0.657882	0.0767486	8.57191	1.01782e-17	2.23122e-16
SMPD4	ENSG00000136699	2672.98	0.795596	0.0928372	8.56979	1.0367e-17	2.27095e-16
TSPAN15	ENSG00000099282	3019.84	-0.856149	0.0999263	-8.56781	1.05473e-17	2.30876e-16
ATMIN	ENSG00000166454	3005.99	0.733169	0.0856089	8.56416	1.08864e-17	2.38124e-16
VAMP8	ENSG00000118640	117.296	-1.93629	0.226202	-8.56001	1.12862e-17	2.46688e-16
CDC45	ENSG00000093009	1980.76	0.840645	0.0982407	8.55699	1.15855e-17	2.52962e-16
TRIM68	ENSG00000167333	565.09	0.998916	0.116738	8.55694	1.15902e-17	2.52962e-16
TMED8	ENSG00000100580	711.651	0.910429	0.106433	8.55401	1.18881e-17	2.59274e-16
DNAJA1	ENSG00000086061	9820.19	0.594039	0.069507	8.54647	1.2691e-17	2.76585e-16
TUBB	ENSG00000196230	36367.7	0.823254	0.0964332	8.53704	1.37699e-17	2.9988e-16
CDCP1	ENSG00000163814	6039.28	-0.698423	0.0818213	-8.53596	1.39002e-17	3.02496e-16
RFC3	ENSG00000133119	1581.88	0.807843	0.0946921	8.53126	1.44766e-17	3.1481e-16
C12orf49	ENSG00000111412	4680.97	-0.620825	0.0727885	-8.52916	1.47414e-17	3.20288e-16
SSBP2	ENSG00000145687	441.936	-1.24788	0.146309	-8.52909	1.47499e-17	3.20288e-16
PTGES3	ENSG00000110958	6801.16	0.763222	0.0895015	8.52748	1.49567e-17	3.24542e-16
CAPN2	ENSG00000162909	4360.5	-0.902553	0.105851	-8.52661	1.50704e-17	3.26773e-16
PLCB2	ENSG00000137841	523.462	-1.09124	0.128014	-8.52435	1.53666e-17	3.32955e-16
LSM11	ENSG00000155858	261.022	1.29298	0.151691	8.52378	1.54434e-17	3.34375e-16
ITSN1	ENSG00000205726	3526.08	0.656666	0.077066	8.52083	1.58417e-17	3.42753e-16
SCAMP3	ENSG00000116521	1066.8	0.839145	0.0984848	8.52056	1.5879e-17	3.4331e-16
PHF6	ENSG00000156531	6103.02	-0.57932	0.0679949	-8.52004	1.59498e-17	3.44592e-16
RP11-437J2.3	ENSG00000280660	144.993	1.94907	0.22883	8.51755	1.6297e-17	3.51839e-16
WDR66	ENSG00000158023	188.247	-1.37005	0.160907	-8.5145	1.67313e-17	3.60955e-16
CDC20	ENSG00000117399	1980.86	1.18467	0.139151	8.51352	1.68732e-17	3.63753e-16
CAB39	ENSG00000135932	4516.27	0.628615	0.0738595	8.51096	1.72495e-17	3.71598e-16
TMEM136	ENSG00000181264	875.727	0.812476	0.0954846	8.50898	1.75477e-17	3.77748e-16
CCNF	ENSG00000162063	1851.77	1.09119	0.128298	8.5051	1.81434e-17	3.90293e-16
GDAP1	ENSG00000104381	2785.33	0.70151	0.0825064	8.50249	1.85572e-17	3.98906e-16
CPM	ENSG00000135678	111.185	2.01566	0.237171	8.49876	1.91621e-17	4.11613e-16
XXbac-BPG246D15.9	ENSG00000250264	259.575	1.20159	0.141403	8.49766	1.93456e-17	4.15256e-16
ARNT2	ENSG00000172379	1118.69	0.771312	0.0907913	8.49544	1.97179e-17	4.22945e-16
APOF	ENSG00000175336	46.8061	4.4708	0.526755	8.48745	2.11229e-17	4.52758e-16
ADRB1	ENSG00000043591	797.169	0.844796	0.099599	8.48197	2.21406e-17	4.7423e-16
HERC6	ENSG00000138642	831.2	0.91858	0.108376	8.47582	2.33421e-17	4.99607e-16
IFI44	ENSG00000137965	113.585	-1.95941	0.231235	-8.47369	2.37733e-17	5.08473e-16
BACE1	ENSG00000186318	1153.16	0.77552	0.0915352	8.47236	2.40463e-17	5.13944e-16
FAM131B	ENSG00000159784	496.984	-1.24596	0.147093	-8.4706	2.44124e-17	5.21396e-16
CPEB3	ENSG00000107864	737.156	-0.892378	0.105381	-8.46814	2.49345e-17	5.32168e-16
CBLC	ENSG00000142273	143.434	1.5383	0.18166	8.46803	2.4957e-17	5.32267e-16
RIC8A	ENSG00000177963	2313.9	0.782806	0.092466	8.46587	2.54245e-17	5.41853e-16
CADPS	ENSG00000163618	3363.05	-1.20845	0.14281	-8.46198	2.62867e-17	5.59829e-16
NTF3	ENSG00000185652	163.332	-1.70263	0.201628	-8.44441	3.05575e-17	6.5032e-16
KCNK1	ENSG00000135750	425.121	-1.14101	0.135283	-8.43426	3.33294e-17	7.08807e-16
GTF3C6	ENSG00000155115	3589.59	0.739655	0.0877041	8.43354	3.35374e-17	7.12724e-16
NCAM1	ENSG00000149294	93.3496	2.02174	0.239823	8.43013	3.45282e-17	7.33259e-16
PCYOX1	ENSG00000116005	2549.92	0.661942	0.0785302	8.42914	3.48213e-17	7.38958e-16
IFIT2	ENSG00000119922	214.124	-1.31047	0.155539	-8.42535	3.59673e-17	7.62736e-16
CALHM2	ENSG00000138172	209.525	-1.50073	0.178126	-8.42513	3.60355e-17	7.63642e-16
PLA2G4C-AS1	ENSG00000269420	97.1331	2.21861	0.263337	8.42499	3.60795e-17	7.64033e-16
RNF43	ENSG00000108375	1630.37	-0.708729	0.0841706	-8.42015	3.75987e-17	7.9564e-16
RMND5A	ENSG00000153561	5863.44	0.654049	0.0776844	8.41931	3.78708e-17	8.00832e-16
ERBB3	ENSG00000065361	2910.79	-0.679983	0.080802	-8.41542	3.91476e-17	8.27245e-16
FTL	ENSG00000087086	7152.12	0.818254	0.0972345	8.41527	3.91999e-17	8.27766e-16
HAUS2	ENSG00000137814	657.323	0.985896	0.117232	8.40977	4.10825e-17	8.66907e-16
NEO1	ENSG00000067141	1592.53	0.799225	0.0950438	8.40901	4.13479e-17	8.71893e-16
MBNL2	ENSG00000139793	1625.71	-1.29377	0.153879	-8.40768	4.18191e-17	8.81207e-16
ZNF850	ENSG00000267041	2098.42	0.745545	0.0886885	8.40632	4.23059e-17	8.90838e-16
GJB1	ENSG00000169562	2699.93	-0.720788	0.0858481	-8.39608	4.61625e-17	9.71361e-16
YPEL2	ENSG00000175155	1477.91	-0.681698	0.0813791	-8.37682	5.43763e-17	1.14339e-15
CD55	ENSG00000196352	417.227	1.1118	0.13277	8.37384	5.57694e-17	1.17186e-15
DEPDC1B	ENSG00000035499	2009.93	0.981071	0.117189	8.3717	5.6795e-17	1.19257e-15
PRKD3	ENSG00000115825	919.493	0.93064	0.111182	8.37039	5.7429e-17	1.20504e-15
MSRB2	ENSG00000148450	847.714	-0.801189	0.0957713	-8.36564	5.97876e-17	1.25365e-15
LMX1A	ENSG00000162761	115.721	-1.91384	0.228795	-8.36488	6.01759e-17	1.26091e-15
MRPL45	ENSG00000278845	2247.68	0.717273	0.0857818	8.3616	6.1872e-17	1.29554e-15
RP11-603J24.9	ENSG00000257411	1663.62	0.784788	0.0938857	8.35897	6.32699e-17	1.32389e-15
SCNN1B	ENSG00000168447	63.1992	-2.65727	0.317939	-8.35778	6.39088e-17	1.33632e-15
ZDHHC8P	ENSG00000133519	447.814	-0.945995	0.113189	-8.35768	6.39632e-17	1.33652e-15
CCNJ	ENSG00000107443	697.991	0.819292	0.0980509	8.35578	6.50016e-17	1.35727e-15
TLCD2	ENSG00000185561	225.065	-1.3712	0.164115	-8.3551	6.53778e-17	1.36417e-15
THRSP	ENSG00000151365	47.3122	-3.52343	0.421718	-8.35495	6.54613e-17	1.36496e-15
GRIK2	ENSG00000164418	64.934	-2.57482	0.308231	-8.35352	6.62581e-17	1.38062e-15
RP11-794P6.1	ENSG00000255428	41.4261	-3.46631	0.415037	-8.35179	6.72348e-17	1.39999e-15
ACSM3	ENSG00000005187	1134.34	-0.935053	0.112045	-8.34536	7.09951e-17	1.47726e-15
EFR3A	ENSG00000132294	8453.13	-0.605819	0.0726137	-8.34303	7.24095e-17	1.50565e-15
STYX	ENSG00000198252	1065.56	0.849949	0.10189	8.34183	7.31493e-17	1.51997e-15
RTKN2	ENSG00000182010	1393.62	0.92521	0.110928	8.34066	7.38773e-17	1.53358e-15
GCNT3	ENSG00000140297	81.1899	-2.15135	0.257936	-8.34061	7.39068e-17	1.53358e-15
POC1A	ENSG00000164087	944.87	0.882749	0.105917	8.33432	7.79467e-17	1.61629e-15
XXbac-BPG181M17.5	ENSG00000248993	325.871	1.12672	0.135208	8.33321	7.86804e-17	1.63037e-15
SSX2IP	ENSG00000117155	1435.5	0.748254	0.0898019	8.33227	7.93076e-17	1.64223e-15
CALHM4	ENSG00000164451	301.948	-1.63436	0.19623	-8.32878	8.16825e-17	1.69023e-15
P4HB	ENSG00000185624	29310.8	0.843253	0.10125	8.32838	8.19529e-17	1.69466e-15
RGS17	ENSG00000091844	684.976	1.08923	0.130787	8.32827	8.20337e-17	1.69516e-15
NCAPH	ENSG00000121152	2305.22	0.737309	0.0885453	8.32691	8.29783e-17	1.71349e-15
SC5D	ENSG00000109929	8741.89	-0.774593	0.0931065	-8.31943	8.83853e-17	1.82389e-15
OMA1	ENSG00000162600	926.608	-0.825681	0.0992622	-8.31818	8.93223e-17	1.84195e-15
ZNF627	ENSG00000198551	878.687	0.844239	0.1015	8.31764	8.97354e-17	1.84919e-15
CD109	ENSG00000156535	558.132	1.43845	0.173002	8.31463	9.2042e-17	1.89542e-15
LRRN1	ENSG00000175928	1623.92	-0.702168	0.0845137	-8.30833	9.7057e-17	1.99732e-15
SNX22	ENSG00000157734	444.605	1.25788	0.151439	8.30619	9.88275e-17	2.03235e-15
CALCOCO1	ENSG00000012822	1398.83	-0.708089	0.0853059	-8.30059	1.036e-16	2.12903e-15
MKI67	ENSG00000148773	13060.9	0.848156	0.102205	8.2986	1.05345e-16	2.1634e-15
COQ7	ENSG00000167186	1006.88	0.796707	0.0960082	8.29832	1.05597e-16	2.16709e-15
PKIA	ENSG00000171033	2127.36	0.739417	0.0891244	8.29646	1.07257e-16	2.19965e-15
SMO	ENSG00000128602	501.526	0.921365	0.111083	8.29436	1.09173e-16	2.23741e-15
USP32P1	ENSG00000188933	54.0082	-2.66483	0.321317	-8.29344	1.10018e-16	2.25318e-15
CCDC144A	ENSG00000170160	242.719	-1.58316	0.190908	-8.29276	1.10649e-16	2.26456e-15
PLEKHA6	ENSG00000143850	1037.98	-0.779454	0.0940073	-8.29141	1.11911e-16	2.28882e-15
CMTM3	ENSG00000140931	148.578	1.49182	0.179947	8.29034	1.12928e-16	2.30804e-15
SNAP23	ENSG00000092531	1478.44	0.769882	0.0929208	8.28535	1.1776e-16	2.40515e-15
UBE2SP1	ENSG00000233966	775.671	1.18521	0.143085	8.28325	1.19856e-16	2.44629e-15
P3H3	ENSG00000110811	427.319	0.989531	0.119476	8.28222	1.20896e-16	2.46584e-15
KLF13	ENSG00000169926	2429.99	-0.897557	0.108403	-8.27982	1.23357e-16	2.51432e-15
HDHD3	ENSG00000119431	878.654	-0.952124	0.115001	-8.2793	1.239e-16	2.52366e-15
ANKRD29	ENSG00000154065	699.237	1.1084	0.133884	8.27881	1.24411e-16	2.53234e-15
GALNT12	ENSG00000119514	59.0879	2.59185	0.313124	8.27739	1.25909e-16	2.5611e-15
POU6F1	ENSG00000184271	102.437	1.80297	0.217835	8.27678	1.26548e-16	2.57235e-15
ESPN	ENSG00000187017	57.7586	-2.70297	0.326645	-8.27496	1.28502e-16	2.61028e-15
NADK2	ENSG00000152620	3119.2	0.790102	0.0954866	8.27448	1.29014e-16	2.61891e-15
ATP2B4	ENSG00000058668	441.035	0.961414	0.116217	8.27255	1.31125e-16	2.65994e-15
TPD52	ENSG00000076554	10095.5	0.743216	0.0898595	8.27086	1.32995e-16	2.69606e-15
HN1	ENSG00000189159	1985.09	0.917051	0.110914	8.26811	1.36099e-16	2.75711e-15
NUCB2	ENSG00000070081	3703.49	-1.0322	0.124854	-8.26726	1.37069e-16	2.77488e-15
DBN1	ENSG00000113758	2673.09	1.06108	0.12839	8.26453	1.40249e-16	2.83733e-15
AGT	ENSG00000135744	48.2373	-3.38074	0.409158	-8.26268	1.42443e-16	2.87978e-15
DLGAP4	ENSG00000080845	1952.67	-0.787718	0.0953858	-8.25823	1.47844e-16	2.98694e-15
KIAA1683	ENSG00000130518	436.768	-1.20341	0.145777	-8.25514	1.51729e-16	3.06336e-15
SLC26A1	ENSG00000145217	210.904	1.41031	0.170847	8.25481	1.52142e-16	3.06962e-15
TGM5	ENSG00000104055	41.279	-3.7076	0.449169	-8.25436	1.5272e-16	3.07922e-15
TUBB2B	ENSG00000137285	326.907	1.132	0.137163	8.2529	1.54596e-16	3.11495e-15
PRC1	ENSG00000198901	4311.77	0.970968	0.117702	8.24939	1.59205e-16	3.20564e-15
ZWINT	ENSG00000122952	2116.1	1.00593	0.121987	8.24624	1.63455e-16	3.28901e-15
MAP2K1	ENSG00000169032	1661	0.678418	0.0823031	8.24292	1.68064e-16	3.37949e-15
MR1	ENSG00000153029	219.763	-1.2842	0.155866	-8.23911	1.73492e-16	3.48628e-15
HNRNPA1P7	ENSG00000215492	1462.07	0.777851	0.0944481	8.23575	1.7844e-16	3.58329e-15
ELOA	ENSG00000011007	4820.53	0.654967	0.0795532	8.23307	1.82479e-16	3.66195e-15
RP11-618G20.1	ENSG00000258964	577.498	-0.908745	0.1105	-8.22391	1.96977e-16	3.95025e-15
PDK3	ENSG00000067992	416.01	0.997072	0.121247	8.22345	1.97726e-16	3.9626e-15
DYNLL2	ENSG00000264364	8387.42	0.54326	0.0660782	8.22147	2.0102e-16	4.02591e-15
HMGCS2	ENSG00000134240	96.1755	2.63581	0.320708	8.21874	2.05645e-16	4.11579e-15
CRYAB	ENSG00000109846	39.6801	-3.566	0.433914	-8.21823	2.06531e-16	4.13077e-15
GAS1	ENSG00000180447	49.9558	-3.22439	0.392354	-8.21806	2.06815e-16	4.13368e-15
SLC43A1	ENSG00000149150	305.4	1.37138	0.166877	8.21793	2.07038e-16	4.13536e-15
RTN4	ENSG00000115310	8018.41	0.795388	0.0968196	8.21516	2.11888e-16	4.22941e-15
NR2F2	ENSG00000185551	3191.63	0.739289	0.0900435	8.21036	2.20534e-16	4.39906e-15
COX15	ENSG00000014919	2022.87	0.744061	0.0906383	8.20912	2.22811e-16	4.44151e-15
SERPINH1	ENSG00000149257	525.702	1.02171	0.124482	8.20772	2.25431e-16	4.49075e-15
S100A10	ENSG00000197747	3587.71	0.797275	0.097175	8.20453	2.31486e-16	4.60829e-15
RALGPS1	ENSG00000136828	1929.15	-0.676926	0.0825338	-8.2018	2.36809e-16	4.71113e-15
MGAT4B	ENSG00000161013	4644.58	0.618655	0.0754318	8.20151	2.37391e-16	4.71956e-15
BCAM	ENSG00000187244	6018.82	1.13382	0.138249	8.20124	2.37919e-16	4.72692e-15
AC005154.6	ENSG00000196295	779.486	-0.79786	0.0972983	-8.20015	2.40093e-16	4.76695e-15
GPC6	ENSG00000183098	725.689	1.11691	0.136216	8.19957	2.41249e-16	4.78671e-15
NR2F6	ENSG00000160113	2505.44	0.700946	0.0855061	8.19762	2.45193e-16	4.86175e-15
CDCA2	ENSG00000184661	1878.93	0.897881	0.109533	8.19739	2.45656e-16	4.86771e-15
APOH	ENSG00000091583	56.0637	3.04364	0.371551	8.19171	2.57532e-16	5.09965e-15
HID1	ENSG00000167861	3086.97	0.778396	0.0950258	8.19141	2.58178e-16	5.10906e-15
PAICS	ENSG00000128050	12412.3	0.701919	0.085754	8.18526	2.71713e-16	5.37335e-15
RP11-467L19.16	ENSG00000278626	276.041	1.5463	0.189018	8.18069	2.82217e-16	5.57737e-15
ADSS	ENSG00000035687	1564.6	0.886535	0.108388	8.17929	2.85526e-16	5.63905e-15
TMSB4X	ENSG00000205542	6978.86	-0.731835	0.0895082	-8.17617	2.93003e-16	5.78289e-15
ALDH1A1	ENSG00000165092	2631.85	0.992659	0.121462	8.1726	3.01816e-16	5.9529e-15
PDIA5	ENSG00000065485	1254.18	0.911997	0.11165	8.16836	3.12599e-16	6.16152e-15
C9orf47	ENSG00000186354	48.8099	-3.65434	0.447391	-8.16812	3.1323e-16	6.16988e-15
CYP3A5	ENSG00000106258	46.91	-3.65618	0.44798	-8.16148	3.30955e-16	6.51474e-15
HLTF	ENSG00000071794	6254.55	0.56105	0.0687565	8.15996	3.35147e-16	6.59052e-15
PTPRJ	ENSG00000149177	6322.73	-0.658903	0.0807486	-8.15992	3.35246e-16	6.59052e-15
DGKG	ENSG00000058866	295.485	-1.61783	0.19837	-8.15563	3.47352e-16	6.82383e-15
ADGRL1	ENSG00000072071	5543.67	0.695864	0.0853239	8.15556	3.4757e-16	6.82383e-15
SDCBP	ENSG00000137575	6474.33	-0.659582	0.080921	-8.15094	3.61112e-16	7.08504e-15
CNOT1	ENSG00000125107	15534.6	0.556213	0.0682499	8.14966	3.64961e-16	7.15587e-15
WDR91	ENSG00000105875	372.054	-1.04152	0.127804	-8.14935	3.65883e-16	7.16925e-15
SNU13	ENSG00000100138	2707.05	0.737496	0.0905345	8.14603	3.76081e-16	7.36425e-15
SMAD6	ENSG00000137834	402.874	-1.27205	0.156236	-8.14186	3.89247e-16	7.61707e-15
CTC-429C10.4	ENSG00000269235	970.656	-1.00318	0.123218	-8.14152	3.90334e-16	7.63334e-15
ANLN	ENSG00000011426	5114.67	0.870056	0.106882	8.14032	3.94226e-16	7.70442e-15
RP11-90K6.1	ENSG00000239482	101.026	2.48205	0.304963	8.13884	3.99071e-16	7.79401e-15
RP11-48O20.4	ENSG00000224259	43.1165	-5.69722	0.700063	-8.13816	4.01338e-16	7.83316e-15
PROCR	ENSG00000101000	346.997	1.07874	0.132656	8.13188	4.22681e-16	8.24434e-15
RBBP4	ENSG00000162521	9963.49	0.636544	0.0782975	8.12981	4.2996e-16	8.38086e-15
ATP1B3	ENSG00000069849	2380.23	-0.662523	0.0814966	-8.12946	4.31221e-16	8.39995e-15
FBXO25	ENSG00000147364	5634.68	0.550765	0.0677536	8.12895	4.33035e-16	8.4298e-15
NARS2	ENSG00000137513	1989.19	0.726465	0.0893909	8.12683	4.40678e-16	8.57301e-15
SLC9A9	ENSG00000181804	209.824	-1.34863	0.166	-8.12432	4.4989e-16	8.74654e-15
CCNB1	ENSG00000134057	5957.36	0.985937	0.121391	8.12196	4.58706e-16	8.91212e-15
ANKH	ENSG00000154122	1450.92	0.81673	0.100561	8.12171	4.59665e-16	8.92496e-15
KIAA1143	ENSG00000163807	3715.1	0.594714	0.073263	8.11752	4.75798e-16	9.23222e-15
LIMS1	ENSG00000169756	6080.27	-0.640053	0.0788598	-8.11635	4.80426e-16	9.31597e-15
CALU	ENSG00000128595	7666.19	0.74591	0.091919	8.11486	4.86344e-16	9.42461e-15
SLC45A4	ENSG00000022567	830.762	-0.76899	0.0948439	-8.10795	5.14789e-16	9.96937e-15
SLC3A1	ENSG00000138079	816.81	0.936619	0.115566	8.10463	5.2906e-16	1.02391e-14
SHROOM3	ENSG00000138771	10500.1	-0.534651	0.0659848	-8.10263	5.3782e-16	1.04019e-14
SEMA4B	ENSG00000185033	2341.9	-0.758662	0.0936455	-8.10143	5.4318e-16	1.04988e-14
CCDC88C	ENSG00000015133	1470.43	0.712494	0.0879571	8.10047	5.47455e-16	1.05746e-14
PTMAP5	ENSG00000214182	258.808	1.38585	0.171163	8.09666	5.64871e-16	1.09039e-14
LRRC2	ENSG00000163827	82.0404	-2.02229	0.249836	-8.09445	5.75222e-16	1.10966e-14
NCAPG	ENSG00000109805	3909.41	0.925772	0.114418	8.09118	5.90918e-16	1.1392e-14
S100A13	ENSG00000189171	230.397	-1.20953	0.149499	-8.09057	5.93879e-16	1.14417e-14
ACSS2	ENSG00000131069	2330.65	0.866285	0.107075	8.09047	5.94332e-16	1.14431e-14
CRISP3	ENSG00000096006	37628	-0.746484	0.0922693	-8.09027	5.95311e-16	1.14546e-14
EBF1	ENSG00000164330	353.786	-1.00992	0.124933	-8.08365	6.28554e-16	1.20864e-14
RP11-414J4.2	ENSG00000261606	93.7608	-2.34297	0.289881	-8.08252	6.34421e-16	1.21914e-14
SLC25A18	ENSG00000182902	113.123	1.92515	0.238238	8.08079	6.43469e-16	1.23573e-14
FUCA1	ENSG00000179163	1478.49	-0.727627	0.0900606	-8.07931	6.51364e-16	1.25009e-14
CERS2	ENSG00000143418	5831.78	0.602595	0.0745925	8.07849	6.55728e-16	1.25766e-14
PCMT1	ENSG00000120265	3252.23	0.57945	0.0717366	8.07747	6.61245e-16	1.26679e-14
ASF1B	ENSG00000105011	1015.49	0.971086	0.120222	8.07745	6.61335e-16	1.26679e-14
TSPAN1	ENSG00000117472	1262.73	-1.02853	0.127347	-8.07662	6.65864e-16	1.27465e-14
FLT4	ENSG00000037280	156.748	1.53887	0.190569	8.07511	6.74177e-16	1.28974e-14
CTD-2410N18.4	ENSG00000273345	555.76	0.846607	0.104913	8.06958	7.05432e-16	1.34867e-14
BNIPL	ENSG00000163141	58.393	-2.5237	0.312856	-8.06665	7.22525e-16	1.38046e-14
AC002407.3	ENSG00000283638	112.675	-1.89442	0.235105	-8.05776	7.77045e-16	1.48368e-14
MDFI	ENSG00000112559	201.296	1.52338	0.189097	8.05609	7.87704e-16	1.50307e-14
IL18R1	ENSG00000115604	53.6494	-2.78275	0.3456	-8.05194	8.14929e-16	1.55403e-14
CELF6	ENSG00000140488	82.6196	-1.94949	0.24212	-8.05175	8.16213e-16	1.55549e-14
SRF	ENSG00000112658	1235	0.844059	0.104836	8.05121	8.19823e-16	1.56137e-14
RP11-347C12.2	ENSG00000183604	1368.88	-0.782916	0.0972481	-8.0507	8.23188e-16	1.56678e-14
LATS2	ENSG00000150457	1019.32	0.79006	0.0981391	8.05041	8.25187e-16	1.56959e-14
ICAM1	ENSG00000090339	461.057	-0.952009	0.118279	-8.04887	8.35627e-16	1.58843e-14
C5orf51	ENSG00000205765	2905.9	0.807704	0.100388	8.04585	8.56504e-16	1.62709e-14
PCDHB8	ENSG00000120322	532.072	0.99564	0.1238	8.04233	8.81468e-16	1.67345e-14
RNASE4	ENSG00000258818	81.0743	1.97154	0.245185	8.04103	8.90861e-16	1.6902e-14
KNSTRN	ENSG00000128944	2757.49	0.924449	0.115028	8.03671	9.22827e-16	1.74974e-14
AL592528.1	ENSG00000205424	43.6175	-2.99256	0.372563	-8.03237	9.56114e-16	1.81171e-14
KPNB1	ENSG00000108424	27465	0.539437	0.0671795	8.02978	9.76473e-16	1.84911e-14
MEGF11	ENSG00000157890	47.7249	-3.1403	0.391088	-8.02966	9.77446e-16	1.84979e-14
SAT1	ENSG00000130066	2981.36	-0.889157	0.110784	-8.02607	1.00644e-15	1.90346e-14
TMPRSS4	ENSG00000137648	155.799	1.45099	0.180806	8.02513	1.01423e-15	1.91696e-14
TEF	ENSG00000167074	820.874	-0.90388	0.112693	-8.02071	1.05133e-15	1.98584e-14
CCDC88A	ENSG00000115355	282.369	1.39162	0.173507	8.02054	1.05281e-15	1.98737e-14
CNTNAP3	ENSG00000106714	169.218	1.32891	0.165705	8.01972	1.05988e-15	1.99947e-14
TMEM178A	ENSG00000152154	41.374	3.85222	0.480425	8.01836	1.07167e-15	2.02044e-14
WDR77	ENSG00000116455	1580.8	0.696157	0.0868519	8.01545	1.09732e-15	2.06748e-14
KLF4	ENSG00000136826	519.957	-1.35654	0.169273	-8.01392	1.11105e-15	2.09203e-14
TFF3	ENSG00000160180	133.747	1.63886	0.204656	8.00787	1.16709e-15	2.19616e-14
KLRK1	ENSG00000213809	43.3414	-3.13789	0.391993	-8.00498	1.19487e-15	2.24703e-14
PCLAF	ENSG00000166803	1215.52	0.969893	0.121165	8.00476	1.19695e-15	2.24954e-14
ANKRD34B	ENSG00000189127	38.5673	-3.89024	0.486401	-7.998	1.26455e-15	2.37509e-14
FANCI	ENSG00000140525	6572.47	0.688109	0.0860368	7.99785	1.26611e-15	2.37652e-14
PLEKHM1P	ENSG00000214176	813.713	-1.02821	0.128563	-7.99768	1.2678e-15	2.37775e-14
MT2A	ENSG00000125148	355.614	-1.31053	0.163864	-7.99763	1.26835e-15	2.37775e-14
RFX2	ENSG00000087903	84.7398	1.99825	0.249882	7.99678	1.27714e-15	2.39272e-14
RCC2	ENSG00000179051	8093.88	0.731642	0.0914957	7.99647	1.28039e-15	2.39731e-14
BLM	ENSG00000197299	1471.55	0.713187	0.0892595	7.99004	1.349e-15	2.52418e-14
CHAF1A	ENSG00000167670	1714.34	0.702309	0.0879098	7.98898	1.3606e-15	2.5443e-14
PREP	ENSG00000085377	501.192	-1.52494	0.190962	-7.98553	1.39922e-15	2.61488e-14
RPS6KL1	ENSG00000198208	561.995	-0.970897	0.121636	-7.98199	1.43992e-15	2.68926e-14
B3GALT5	ENSG00000183778	1178.47	0.788247	0.0987574	7.98165	1.44385e-15	2.69491e-14
FKBP2	ENSG00000173486	4129.49	-0.593133	0.0743364	-7.97904	1.47479e-15	2.75095e-14
CYB561D1	ENSG00000174151	667.101	-0.889155	0.111463	-7.97711	1.49802e-15	2.79254e-14
RP11-575B7.2	ENSG00000229332	51.9592	3.11245	0.390405	7.97236	1.55676e-15	2.90023e-14
DYNC1LI2	ENSG00000135720	2886.06	0.608121	0.0762938	7.97077	1.57683e-15	2.93579e-14
CLDN1	ENSG00000163347	108.829	-1.76995	0.222145	-7.96757	1.61825e-15	3.01104e-14
RP11-356M20.1	ENSG00000259674	50.7979	-2.86093	0.359103	-7.96686	1.62755e-15	3.02646e-14
HMGB3	ENSG00000029993	1446.67	1.00436	0.126148	7.96171	1.69672e-15	3.15311e-14
PTMS	ENSG00000159335	4362.12	0.629919	0.0791765	7.95588	1.77867e-15	3.30336e-14
RP11-40C6.2	ENSG00000219928	60.667	2.3864	0.300381	7.94456	1.94887e-15	3.6172e-14
GOLT1A	ENSG00000174567	106.367	-1.65071	0.207845	-7.94201	1.98939e-15	3.69011e-14
LINC00346	ENSG00000255874	248.119	1.32487	0.166867	7.93965	2.02751e-15	3.75851e-14
AC068831.18	ENSG00000284946	4993.66	0.895513	0.112835	7.93649	2.07983e-15	3.8531e-14
CTC-459F4.3	ENSG00000267575	1208.43	0.740395	0.0933292	7.93316	2.13647e-15	3.95558e-14
RPRD1A	ENSG00000141425	7250.88	0.53945	0.0680035	7.93268	2.1447e-15	3.96836e-14
PLLP	ENSG00000102934	93.6546	-1.84542	0.232667	-7.9316	2.16335e-15	4.00039e-14
TWF2	ENSG00000247596	783.368	-0.964062	0.12167	-7.92358	2.30763e-15	4.26455e-14
RPS6KA5	ENSG00000100784	1229.89	-0.7199	0.0908723	-7.92211	2.33516e-15	4.31277e-14
NOTCH2	ENSG00000134250	12507.2	0.800017	0.101008	7.9203	2.3693e-15	4.37311e-14
ANKRD49	ENSG00000168876	835.835	-0.770259	0.097265	-7.91918	2.39081e-15	4.4101e-14
PKIG	ENSG00000168734	156.573	-1.52341	0.192486	-7.91435	2.48551e-15	4.57931e-14
HNRNPA1L2	ENSG00000139675	838.471	0.830548	0.104942	7.91434	2.48561e-15	4.57931e-14
ESRP2	ENSG00000103067	3596.62	0.605671	0.0765454	7.91257	2.52121e-15	4.64204e-14
APLN	ENSG00000171388	702.524	1.06876	0.135081	7.91195	2.53391e-15	4.66255e-14
CD14	ENSG00000170458	88.0732	-1.94944	0.246469	-7.90948	2.58463e-15	4.75296e-14
FAM46A	ENSG00000112773	97.5368	-1.80742	0.22853	-7.90887	2.59731e-15	4.77333e-14
CCNB1IP1	ENSG00000100814	877.472	1.01604	0.128492	7.90739	2.62841e-15	4.82753e-14
RASSF5	ENSG00000266094	1372.85	-0.686105	0.0867961	-7.90479	2.68385e-15	4.92632e-14
LINC00842	ENSG00000223477	112.867	1.75566	0.222134	7.90361	2.70948e-15	4.96836e-14
RP11-347C18.3	ENSG00000253878	207.351	1.25464	0.158743	7.90358	2.71007e-15	4.96836e-14
ETHE1	ENSG00000105755	259.824	1.15313	0.146043	7.89587	2.88305e-15	5.28224e-14
ZNF260	ENSG00000254004	2405.46	0.637002	0.080697	7.89375	2.93237e-15	5.36931e-14
C5orf66	ENSG00000224186	156.494	-1.36698	0.173331	-7.88651	3.10755e-15	5.68658e-14
SYNE2	ENSG00000054654	10606.2	-1.14647	0.145378	-7.88614	3.11669e-15	5.69983e-14
PREX2	ENSG00000046889	1314.77	-0.771128	0.0977892	-7.88562	3.12985e-15	5.7204e-14
UGT1A5	ENSG00000240224	39.7313	-3.334	0.422843	-7.88472	3.15229e-15	5.75789e-14
ABCC3	ENSG00000108846	248.222	-1.22917	0.155957	-7.88146	3.23573e-15	5.90669e-14
LRR1	ENSG00000165501	663.305	1.00565	0.127646	7.87848	3.314e-15	6.04587e-14
C11orf95	ENSG00000188070	1084.34	0.855074	0.10854	7.87798	3.32719e-15	6.06623e-14
BRD7	ENSG00000166164	1919.24	0.786068	0.099789	7.8773	3.34531e-15	6.09557e-14
CCDC80	ENSG00000091986	81.5707	2.05439	0.260863	7.87537	3.39749e-15	6.18686e-14
PRKCI	ENSG00000163558	2711.87	0.619993	0.078743	7.87363	3.44506e-15	6.26967e-14
SH3GLB2	ENSG00000148341	4279.87	-0.64347	0.0817577	-7.87045	3.53374e-15	6.42714e-14
SLC35F5	ENSG00000115084	8256.03	0.64079	0.0814309	7.86912	3.57155e-15	6.49196e-14
C11orf53	ENSG00000150750	184.318	-1.44002	0.183	-7.86897	3.57583e-15	6.49581e-14
PLEKHO1	ENSG00000023902	114.915	1.91476	0.243345	7.86851	3.589e-15	6.51576e-14
PLCXD2	ENSG00000240891	210.301	1.19897	0.152392	7.86768	3.61287e-15	6.55513e-14
RP11-128L5.1	ENSG00000253266	35.2021	-4.89471	0.622261	-7.86602	3.66113e-15	6.63865e-14
NDEL1	ENSG00000166579	2080.43	-0.662456	0.084255	-7.86251	3.76504e-15	6.82293e-14
PACSIN2	ENSG00000100266	4692.11	-0.659051	0.0838319	-7.86159	3.79303e-15	6.86949e-14
CTC-523E23.5	ENSG00000269086	560.091	1.08414	0.137934	7.85986	3.8457e-15	6.96067e-14
SPTB	ENSG00000070182	328.584	-1.04653	0.133153	-7.8596	3.85371e-15	6.97094e-14
EZH1	ENSG00000108799	876.618	-0.772018	0.0982758	-7.85563	3.97775e-15	7.19097e-14
EHBP1	ENSG00000115504	4613.48	0.774335	0.0985748	7.8553	3.98817e-15	7.20546e-14
REEP4	ENSG00000168476	432.794	0.957813	0.122058	7.8472	4.25423e-15	7.68151e-14
TUBA3D	ENSG00000075886	187.859	-1.3552	0.172713	-7.84657	4.27572e-15	7.71565e-14
SPATA5	ENSG00000145375	1320.76	0.686779	0.0875283	7.84637	4.28263e-15	7.72346e-14
MCM5	ENSG00000100297	2927.97	0.737264	0.0939743	7.84539	4.31621e-15	7.77932e-14
TTLL6	ENSG00000170703	237.758	-1.16956	0.149168	-7.84052	4.48671e-15	8.08175e-14
SRPRA	ENSG00000182934	4783.36	0.637376	0.0813071	7.83913	4.53685e-15	8.16715e-14
SERPINA1	ENSG00000197249	116.354	-1.80466	0.230227	-7.83859	4.55637e-15	8.19735e-14
SCIN	ENSG00000006747	1405.52	0.700376	0.0893716	7.83667	4.62634e-15	8.31823e-14
IGIP	ENSG00000182700	704.797	-0.834169	0.106473	-7.83457	4.70463e-15	8.45391e-14
KLHDC3	ENSG00000124702	1366.59	0.712487	0.0909599	7.83298	4.76431e-15	8.55602e-14
CTC-526N19.1	ENSG00000277013	102.053	1.67452	0.213785	7.83275	4.77325e-15	8.56692e-14
KIF20A	ENSG00000112984	9539.29	1.06622	0.13614	7.83181	4.8089e-15	8.62573e-14
SIDT1	ENSG00000072858	156.758	1.41625	0.180891	7.82931	4.90552e-15	8.79376e-14
FBXL18	ENSG00000155034	478.633	0.858901	0.109767	7.82475	5.08665e-15	9.113e-14
RELN	ENSG00000189056	311.548	1.09004	0.139357	7.82189	5.20364e-15	9.317e-14
RP11-79H23.3	ENSG00000261618	164.851	-1.52026	0.194365	-7.82165	5.21339e-15	9.32888e-14
PPM1L	ENSG00000163590	863.091	0.794606	0.101597	7.82115	5.23446e-15	9.36098e-14
FANCG	ENSG00000221829	1453.44	0.853888	0.109204	7.81917	5.31707e-15	9.50304e-14
BUB1	ENSG00000169679	3837.53	0.913093	0.116792	7.81813	5.3614e-15	9.57653e-14
NUP62	ENSG00000213024	3158.77	0.670016	0.0857183	7.81648	5.43205e-15	9.69694e-14
ZBTB44	ENSG00000196323	6940.64	0.594738	0.0761001	7.81522	5.48691e-15	9.78902e-14
PANK1	ENSG00000152782	460.518	0.897412	0.114833	7.81491	5.50013e-15	9.80676e-14
PPIH	ENSG00000171960	689.781	0.854095	0.109317	7.81302	5.58323e-15	9.949e-14
ARHGAP6	ENSG00000047648	4167.99	0.711252	0.0910615	7.81068	5.6879e-15	1.01295e-13
SLC25A40	ENSG00000075303	1301.18	0.811804	0.103964	7.8085	5.78705e-15	1.02999e-13
RP11-174G17.3	ENSG00000280222	166.252	1.58381	0.202851	7.80779	5.82003e-15	1.03525e-13
GLIPR2	ENSG00000122694	125.066	1.80921	0.231777	7.80583	5.91117e-15	1.05083e-13
IER5L	ENSG00000188483	92.2953	-2.07199	0.265554	-7.80252	6.06831e-15	1.07813e-13
ECT2	ENSG00000114346	7360.34	0.936161	0.12	7.80131	6.12658e-15	1.08783e-13
SESN1	ENSG00000080546	2241.28	0.632236	0.0810497	7.80059	6.16179e-15	1.09343e-13
PLEKHA3	ENSG00000116095	1692.42	0.705039	0.0904265	7.79681	6.34898e-15	1.12598e-13
HLA-DRB6	ENSG00000229391	64.9554	2.31224	0.29662	7.79531	6.42498e-15	1.13879e-13
CBX3	ENSG00000122565	7890.68	0.57292	0.0735105	7.79371	6.50677e-15	1.1526e-13
SPTLC1	ENSG00000090054	1123.35	0.674958	0.0866133	7.79277	6.55561e-15	1.16056e-13
HUNK	ENSG00000142149	401.438	1.15404	0.148103	7.79211	6.58983e-15	1.16593e-13
VSTM2L	ENSG00000132821	1290.31	1.08059	0.138711	7.79022	6.6891e-15	1.1828e-13
NFIL3	ENSG00000165030	602.063	-1.07691	0.13825	-7.78959	6.72259e-15	1.18801e-13
KIAA0513	ENSG00000135709	262.147	-1.15874	0.148759	-7.78939	6.73354e-15	1.18925e-13
DCLK1	ENSG00000133083	722.234	-1.31403	0.16872	-7.78826	6.79391e-15	1.1992e-13
MINOS1	ENSG00000173436	1192.02	-0.704749	0.0904974	-7.7875	6.8346e-15	1.20567e-13
SSRP1	ENSG00000149136	9109.59	0.658234	0.084528	7.78718	6.85222e-15	1.20807e-13
CCDC85A	ENSG00000055813	35.9568	-3.58195	0.46019	-7.78364	7.04683e-15	1.24165e-13
SHROOM2	ENSG00000146950	2784.91	0.760635	0.0977257	7.78337	7.06175e-15	1.24354e-13
RP5-1091N2.12	ENSG00000285171	35.8065	-3.40013	0.436915	-7.78214	7.13084e-15	1.25497e-13
BICD2	ENSG00000185963	1866.79	0.670434	0.0861626	7.78103	7.19337e-15	1.26523e-13
METTL7A	ENSG00000185432	4695.27	-0.701455	0.0901582	-7.78027	7.2372e-15	1.27219e-13
ADCY9	ENSG00000162104	928.573	-0.833379	0.107117	-7.7801	7.24662e-15	1.2731e-13
GRIA2	ENSG00000120251	3565.1	-1.02186	0.131377	-7.77803	7.36603e-15	1.29332e-13
ZNF432	ENSG00000256087	3678.6	0.728944	0.0937475	7.7756	7.50899e-15	1.31764e-13
SKA2	ENSG00000182628	5196.17	0.941576	0.121129	7.77333	7.64521e-15	1.34076e-13
CTD-2119F7.2	ENSG00000224578	824.701	0.804791	0.103538	7.77292	7.66971e-15	1.34427e-13
AIF1L	ENSG00000126878	5060.41	-0.637292	0.0820114	-7.77078	7.80073e-15	1.36643e-13
GNAI1	ENSG00000127955	2827.23	0.690192	0.0888229	7.77043	7.82205e-15	1.36936e-13
CBR3	ENSG00000159231	873.964	0.803359	0.103436	7.76675	8.05263e-15	1.4089e-13
CTD-2515H24.2	ENSG00000276772	152.173	-1.5386	0.198206	-7.76267	8.31611e-15	1.45348e-13
SHOC2	ENSG00000108061	2497.81	-0.612616	0.0789184	-7.76265	8.31711e-15	1.45348e-13
PPT2	ENSG00000221988	176.962	1.31587	0.169692	7.75443	8.87427e-15	1.54994e-13
ZNF765	ENSG00000196417	2329.66	-0.760946	0.0981691	-7.75138	9.08978e-15	1.58665e-13
CTSD	ENSG00000117984	2988.66	-0.686451	0.08858	-7.7495	9.22529e-15	1.60937e-13
WDR12	ENSG00000138442	1685.44	0.762708	0.0984216	7.74939	9.23321e-15	1.60981e-13
MTHFD1L	ENSG00000120254	2374.41	-0.650751	0.0840258	-7.74465	9.58421e-15	1.67003e-13
LFNG	ENSG00000106003	74.2632	2.15864	0.278924	7.73915	1.00082e-14	1.74188e-13
OBSL1	ENSG00000124006	1921.85	0.619623	0.0800635	7.73915	1.00082e-14	1.74188e-13
ZNF827	ENSG00000151612	2028.08	0.614987	0.0794733	7.73828	1.0077e-14	1.75283e-13
PER1	ENSG00000179094	470.988	-0.858972	0.111088	-7.73238	1.05552e-14	1.83494e-13
HNRNPA3	ENSG00000170144	6675.84	0.646283	0.0836332	7.72759	1.09603e-14	1.90427e-13
ZC3H12A	ENSG00000163874	498.832	1.12717	0.145938	7.72363	1.13062e-14	1.96322e-13
CENPU	ENSG00000151725	2938.09	0.897469	0.116275	7.71849	1.17719e-14	2.04289e-13
RP11-834C11.4	ENSG00000250742	90.9543	1.89046	0.245057	7.71434	1.21608e-14	2.10916e-13
SHISA3	ENSG00000178343	224.544	1.39861	0.1814	7.71009	1.25733e-14	2.17945e-13
RP11-115H13.1	ENSG00000273906	448.544	0.982835	0.127542	7.70598	1.29847e-14	2.24946e-13
KLK4	ENSG00000167749	4181.61	0.924448	0.119986	7.70464	1.31208e-14	2.27172e-13
MINOS1-NBL1	ENSG00000270136	614.813	-0.806507	0.104795	-7.69603	1.40356e-14	2.42869e-13
CST4	ENSG00000101441	39.5942	-4.26725	0.554599	-7.6943	1.42271e-14	2.46041e-13
KCNC4	ENSG00000116396	520.658	-1.26814	0.164862	-7.69215	1.44679e-14	2.5006e-13
RP11-768G7.2	ENSG00000241213	37.9884	-5.50781	0.716084	-7.69156	1.45349e-14	2.51073e-13
AUTS2	ENSG00000158321	441.825	-1.23976	0.161191	-7.69127	1.45678e-14	2.51496e-13
IFT140	ENSG00000187535	2201.03	-0.636702	0.0827891	-7.69065	1.46394e-14	2.52586e-13
RP11-424C20.2	ENSG00000256663	326.316	1.04233	0.135668	7.683	1.55409e-14	2.67986e-13
ASF1A	ENSG00000111875	1051.3	0.719053	0.093597	7.68244	1.56092e-14	2.6901e-13
PCDH19	ENSG00000165194	245.624	1.16243	0.151373	7.67927	1.60002e-14	2.75589e-13
B3GALNT2	ENSG00000162885	896.654	0.825221	0.107492	7.67704	1.62803e-14	2.80251e-13
AGBL5	ENSG00000084693	834.598	0.764307	0.0996029	7.67354	1.67312e-14	2.87847e-13
STX6	ENSG00000135823	3360.17	-0.693491	0.0903958	-7.67172	1.69706e-14	2.918e-13
ACOXL	ENSG00000153093	465.028	0.983675	0.128244	7.67035	1.71522e-14	2.94751e-13
GIT1	ENSG00000108262	4836.28	0.767104	0.100022	7.66932	1.7291e-14	2.96967e-13
AFMID	ENSG00000183077	2045.07	-0.750789	0.0979414	-7.6657	1.77865e-14	3.05301e-13
TARSL2	ENSG00000185418	811.169	0.734761	0.0958658	7.66447	1.79567e-14	3.08045e-13
RP11-136K7.3	ENSG00000253985	58.8934	-2.874	0.375008	-7.66383	1.80473e-14	3.09422e-13
LAMP5	ENSG00000125869	37.6596	-3.47968	0.454057	-7.66354	1.80875e-14	3.09934e-13
TLE4	ENSG00000106829	170.667	-1.45738	0.190253	-7.66021	1.85632e-14	3.17904e-13
MAP2K6	ENSG00000108984	7675.61	-0.559537	0.0730761	-7.65691	1.90462e-14	3.25987e-13
CTBP1-AS1	ENSG00000196810	936.029	0.777195	0.101545	7.65372	1.95252e-14	3.33995e-13
KCNJ16	ENSG00000153822	33.7239	-5.06463	0.661919	-7.65143	1.98755e-14	3.39793e-13
HECTD4	ENSG00000173064	9019.77	0.562346	0.0735356	7.64726	2.053e-14	3.50781e-13
SNRNP200	ENSG00000144028	29581.2	0.560405	0.0733064	7.6447	2.09439e-14	3.5765e-13
ZWILCH	ENSG00000174442	2140.08	0.732622	0.0958605	7.64259	2.12894e-14	3.63341e-13
CTA-363E6.8	ENSG00000279747	114.186	-1.76742	0.231388	-7.63835	2.20032e-14	3.75309e-13
EXPH5	ENSG00000110723	3766.2	0.665189	0.0870978	7.63726	2.21898e-14	3.78277e-13
KRT75	ENSG00000170454	37.1125	-3.31082	0.433605	-7.63558	2.24813e-14	3.83027e-13
SMAD5	ENSG00000113658	5286.1	0.580942	0.0760868	7.63525	2.25381e-14	3.83776e-13
DHRS4-AS1	ENSG00000215256	906.732	0.782641	0.102552	7.63162	2.31817e-14	3.94511e-13
CTNND2	ENSG00000169862	1806.39	0.98173	0.128648	7.63115	2.32668e-14	3.95735e-13
PDLIM5	ENSG00000163110	9310.05	-0.538341	0.0705584	-7.62971	2.35278e-14	3.99945e-13
SRGAP1	ENSG00000196935	466.496	-0.850769	0.11156	-7.62608	2.42e-14	4.11138e-13
RELB	ENSG00000104856	683.267	-0.812669	0.106593	-7.624	2.45931e-14	4.1758e-13
RP11-823P9.1	ENSG00000183666	776.642	-0.980915	0.128674	-7.62326	2.4735e-14	4.19751e-13
PCNA	ENSG00000132646	8202.51	0.696683	0.0913996	7.62239	2.49021e-14	4.22347e-13
CSF2RB	ENSG00000100368	43.3693	-2.92512	0.383768	-7.62211	2.49563e-14	4.23027e-13
PLIN2	ENSG00000147872	612.215	-0.790064	0.103686	-7.61981	2.54046e-14	4.30382e-13
NKAIN1	ENSG00000084628	155.615	-1.36562	0.179234	-7.61918	2.55284e-14	4.32234e-13
DDIT4	ENSG00000168209	772.375	-1.31127	0.172112	-7.61868	2.5628e-14	4.33675e-13
MAP1A	ENSG00000166963	106.03	-2.03167	0.266724	-7.61713	2.59371e-14	4.38656e-13
RP11-713C5.1	ENSG00000265579	517.28	1.19295	0.156653	7.61523	2.63212e-14	4.44902e-13
AKR1C2	ENSG00000151632	158.838	-1.5111	0.198493	-7.61286	2.68104e-14	4.52915e-13
RAD54L	ENSG00000085999	851.894	0.86002	0.112983	7.61195	2.69998e-14	4.55856e-13
USP18	ENSG00000184979	385.754	0.952424	0.125131	7.61144	2.71066e-14	4.574e-13
DCLRE1A	ENSG00000198924	1580.99	0.63699	0.0837035	7.61008	2.73932e-14	4.61976e-13
C12orf48	ENSG00000185480	2223.99	0.798853	0.104983	7.60932	2.75548e-14	4.6444e-13
CAMKK2	ENSG00000110931	6141.6	0.654884	0.0860922	7.60677	2.81026e-14	4.73405e-13
STX19	ENSG00000178750	328.19	-1.0232	0.134564	-7.60382	2.87515e-14	4.84065e-13
CNKSR3	ENSG00000153721	1369.3	0.73578	0.0967697	7.60341	2.8842e-14	4.85316e-13
IL1R2	ENSG00000115590	41.2887	-2.89602	0.380942	-7.60227	2.90975e-14	4.89339e-13
CRLS1	ENSG00000088766	2233.73	0.639188	0.0840868	7.60152	2.92663e-14	4.919e-13
LRRC45	ENSG00000169683	995.775	0.755508	0.0994408	7.59757	3.01752e-14	5.06893e-13
ALDH1A3	ENSG00000184254	2018.63	-0.689887	0.0908377	-7.59472	3.08452e-14	5.17857e-13
RP11-64J21.3	ENSG00000238189	44.2423	3.0763	0.405192	7.5922	3.14508e-14	5.27728e-13
CDCA3	ENSG00000111665	1576.53	1.15197	0.151768	7.59034	3.19057e-14	5.3506e-13
APOL4	ENSG00000100336	121.031	-1.58393	0.208776	-7.58673	3.28082e-14	5.49888e-13
NUP155	ENSG00000113569	7876.27	0.606516	0.0799915	7.58226	3.39597e-14	5.68868e-13
CCNB2	ENSG00000157456	2379.19	0.780103	0.102916	7.58	3.45557e-14	5.78527e-13
MAD2L2	ENSG00000116670	744.902	0.814451	0.107505	7.57596	3.56478e-14	5.96478e-13
ANGPTL2	ENSG00000136859	38.1971	3.5453	0.468103	7.57376	3.62576e-14	6.06342e-13
SPDL1	ENSG00000040275	437.038	0.94491	0.124768	7.57331	3.63841e-14	6.08116e-13
P2RX6	ENSG00000099957	32.2825	-4.76503	0.629222	-7.57288	3.65028e-14	6.0976e-13
ATRNL1	ENSG00000107518	1033.21	-0.731649	0.0966242	-7.57211	3.67219e-14	6.13077e-13
PC	ENSG00000173599	4760.05	-0.706709	0.0933563	-7.57001	3.73186e-14	6.22692e-13
RASAL2	ENSG00000075391	2456.74	0.668496	0.0883139	7.56955	3.74526e-14	6.24578e-13
MRPS35	ENSG00000061794	3533.31	0.624521	0.0825864	7.56202	3.96848e-14	6.61435e-13
SLC22A5	ENSG00000197375	581.846	0.777664	0.102841	7.5618	3.97541e-14	6.62221e-13
TSPAN12	ENSG00000106025	564.058	-0.888448	0.117504	-7.56101	3.99944e-14	6.65853e-13
FAM49B	ENSG00000153310	4811.69	-0.555119	0.0734194	-7.56093	4.00187e-14	6.65887e-13
RP11-451G4.2	ENSG00000240045	35.8582	-3.86152	0.510836	-7.55921	4.05526e-14	6.74396e-13
ATP2A2	ENSG00000174437	16074.5	-0.591407	0.0782487	-7.55804	4.09199e-14	6.80125e-13
KIF14	ENSG00000118193	2229.14	0.993957	0.131519	7.5575	4.10893e-14	6.82561e-13
CDON	ENSG00000064309	2703.89	-0.702471	0.0929512	-7.55742	4.11136e-14	6.82586e-13
PHKA2	ENSG00000044446	3183.6	-0.611021	0.0808742	-7.5552	4.18231e-14	6.93981e-13
PPP1R21	ENSG00000162869	957.046	-0.848232	0.112297	-7.55348	4.23777e-14	7.02794e-13
C11orf57	ENSG00000150776	1894.23	0.661067	0.0875657	7.54938	4.3734e-14	7.24883e-13
AMIGO2	ENSG00000139211	873.274	-1.05538	0.139832	-7.54743	4.43926e-14	7.35392e-13
CERK	ENSG00000100422	555.655	-0.822655	0.109	-7.54728	4.44444e-14	7.35843e-13
AC013463.2	ENSG00000236283	1192.23	-0.870946	0.115428	-7.54536	4.51056e-14	7.46376e-13
RP11-483P21.2	ENSG00000260228	36.6345	3.31052	0.438922	7.54238	4.6147e-14	7.63186e-13
STX2	ENSG00000111450	548.87	0.87252	0.115704	7.54095	4.66572e-14	7.71198e-13
HSD11B2	ENSG00000176387	271.74	-1.29664	0.171959	-7.54044	4.68401e-14	7.73793e-13
RHOBTB1	ENSG00000072422	246.323	-1.1367	0.150815	-7.53702	4.80814e-14	7.93861e-13
TRIM28	ENSG00000130726	14477.1	0.599655	0.0795671	7.53647	4.82875e-14	7.96824e-13
CEACAM1	ENSG00000079385	48.1181	-2.63756	0.350227	-7.531	5.03541e-14	8.30468e-13
FMN2	ENSG00000155816	380.695	1.17994	0.156777	7.52623	5.22266e-14	8.60551e-13
BCAR3	ENSG00000137936	1370.78	-0.695649	0.0924302	-7.52621	5.22357e-14	8.60551e-13
SIPA1L2	ENSG00000116991	1030.71	0.830967	0.110482	7.52129	5.42381e-14	8.93047e-13
NPC2	ENSG00000119655	1457.55	-0.670983	0.0892275	-7.51992	5.48117e-14	9.01994e-13
TRIM29	ENSG00000137699	43.3897	-2.86126	0.380528	-7.51919	5.51186e-14	9.06547e-13
BEX3	ENSG00000166681	938.488	0.777628	0.103486	7.51435	5.71924e-14	9.39699e-13
CDC42EP3	ENSG00000163171	1607.28	0.691061	0.0919656	7.51434	5.71971e-14	9.39699e-13
HNRPA1L-2	ENSG00000214223	965.08	0.751861	0.100095	7.51144	5.84816e-14	9.60274e-13
SP6	ENSG00000189120	192.946	-1.21195	0.161372	-7.51029	5.89954e-14	9.68178e-13
CTC-251D13.1	ENSG00000271795	148.886	-1.4955	0.19913	-7.51016	5.90531e-14	9.68594e-13
RECQL4	ENSG00000160957	2013.74	0.771636	0.102769	7.50842	5.98442e-14	9.81031e-13
CHPT1	ENSG00000111666	4135.2	0.768858	0.102462	7.50387	6.19598e-14	1.01516e-12
EFR3B	ENSG00000084710	189.288	1.28031	0.170647	7.50268	6.25272e-14	1.02389e-12
ESPL1	ENSG00000135476	4512.25	0.95253	0.127003	7.50003	6.38028e-14	1.04421e-12
STAB2	ENSG00000136011	65.9472	-2.64928	0.353391	-7.49673	6.5428e-14	1.07022e-12
PEAK1	ENSG00000173517	202.407	-1.1688	0.155951	-7.49466	6.64681e-14	1.08664e-12
UGT1A1	ENSG00000241635	94.1393	-1.99154	0.265737	-7.49441	6.65978e-14	1.08816e-12
COBLL1	ENSG00000082438	10761.7	-0.556381	0.074255	-7.49285	6.73952e-14	1.10059e-12
RP11-356O9.1	ENSG00000258414	93.8973	2.11619	0.282548	7.48966	6.90544e-14	1.12707e-12
MYH15	ENSG00000144821	82.3505	-1.86075	0.248535	-7.48686	7.05392e-14	1.15068e-12
WNT7B	ENSG00000188064	540.862	-0.871162	0.116372	-7.48603	7.0986e-14	1.15733e-12
TRNT1	ENSG00000072756	2188.28	0.630966	0.0842934	7.48535	7.13577e-14	1.16276e-12
CIITA	ENSG00000179583	41.6685	-2.75419	0.368056	-7.48308	7.25993e-14	1.18235e-12
AP001816.1	ENSG00000254531	288.227	1.20566	0.161156	7.48129	7.3594e-14	1.1979e-12
TCP11L2	ENSG00000166046	374.024	-0.961255	0.128581	-7.47588	7.66916e-14	1.24764e-12
PHEX	ENSG00000102174	69.7136	-1.98941	0.266259	-7.47173	7.91485e-14	1.28691e-12
PTOV1	ENSG00000104960	2267.56	0.751442	0.100658	7.46529	8.31163e-14	1.35069e-12
INSIG2	ENSG00000125629	1196.52	-0.75326	0.100936	-7.46275	8.47357e-14	1.37625e-12
C15orf52	ENSG00000188549	413.725	-0.984338	0.131965	-7.45906	8.71404e-14	1.41454e-12
ENC1	ENSG00000171617	4911.16	0.544093	0.0729451	7.45893	8.72263e-14	1.41517e-12
SLC38A2	ENSG00000134294	9993.01	-0.563166	0.0755109	-7.45807	8.7797e-14	1.42365e-12
C8orf33	ENSG00000182307	1357.59	0.705062	0.0945734	7.45518	8.97456e-14	1.45446e-12
ANKRD20A7P	ENSG00000236816	121.131	-1.68342	0.225859	-7.45343	9.09466e-14	1.47313e-12
AC007191.4	ENSG00000279407	463.674	0.941245	0.126331	7.4506	9.29165e-14	1.50422e-12
RP11-27I1.2	ENSG00000226752	117.196	-1.49954	0.201289	-7.44966	9.35806e-14	1.51415e-12
BUB1B	ENSG00000156970	3718.54	0.790199	0.106084	7.44881	9.41876e-14	1.52315e-12
SOX30	ENSG00000039600	33.5536	3.62248	0.486419	7.44724	9.53142e-14	1.54053e-12
DOPEY2	ENSG00000142197	16374.1	0.530589	0.0712846	7.44325	9.82413e-14	1.58699e-12
EPHB4	ENSG00000196411	853.664	0.733367	0.098554	7.44127	9.97242e-14	1.61007e-12
KDELR1	ENSG00000105438	3241.36	0.978251	0.131476	7.44052	1.00286e-13	1.61827e-12
C1orf116	ENSG00000182795	3347.06	0.783929	0.105378	7.43924	1.01268e-13	1.63323e-12
RALGPS2	ENSG00000116191	1274.03	0.681735	0.091653	7.43822	1.02053e-13	1.64501e-12
KRT18	ENSG00000111057	5312.71	0.658852	0.0886258	7.43409	1.05292e-13	1.6963e-12
PLEKHF2	ENSG00000175895	1405.97	0.698016	0.0938997	7.43363	1.05661e-13	1.70133e-12
RAB3B	ENSG00000169213	5230.56	0.608572	0.0818783	7.43265	1.06447e-13	1.71306e-12
CTC-228N24.3	ENSG00000245937	381.736	-1.02267	0.137686	-7.42759	1.10596e-13	1.77888e-12
TBL1Y	ENSG00000092377	458.14	0.947961	0.127676	7.42477	1.12979e-13	1.81623e-12
SLC35E3	ENSG00000175782	755.768	0.751747	0.101265	7.4236	1.13981e-13	1.83136e-12
GXYLT1	ENSG00000151233	2176.39	-0.695826	0.093752	-7.42199	1.15374e-13	1.85274e-12
CPPED1	ENSG00000103381	603.917	-0.931244	0.125479	-7.4215	1.15802e-13	1.85862e-12
TDRP	ENSG00000180190	977.262	0.679746	0.0916265	7.41866	1.1831e-13	1.89784e-12
DACT1	ENSG00000165617	52.3962	-2.31768	0.312556	-7.41524	1.214e-13	1.94637e-12
HMG20B	ENSG00000064961	1394.35	0.745417	0.100541	7.41409	1.22466e-13	1.96241e-12
ADPGK	ENSG00000159322	1939.84	0.623866	0.0842056	7.40885	1.27401e-13	2.04039e-12
RP11-345J4.8	ENSG00000205534	1314.64	-0.742176	0.10022	-7.4055	1.30656e-13	2.0914e-12
PLA2G4D	ENSG00000159337	79.069	-1.94781	0.263028	-7.40534	1.30813e-13	2.09279e-12
KRT19	ENSG00000171345	1641.12	-0.96402	0.130243	-7.40168	1.34476e-13	2.15025e-12
HHEX	ENSG00000152804	273.366	-0.999625	0.135077	-7.4004	1.35779e-13	2.16992e-12
SERPINB6	ENSG00000124570	2443.12	0.73724	0.0996288	7.39986	1.36323e-13	2.17746e-12
AMMECR1	ENSG00000101935	2230.5	-0.585615	0.0791459	-7.39919	1.3702e-13	2.18742e-12
MYCL	ENSG00000116990	196.229	1.41921	0.191824	7.39849	1.37737e-13	2.1977e-12
TTL	ENSG00000114999	2353.19	0.74087	0.100149	7.39769	1.38579e-13	2.20995e-12
ATF5	ENSG00000169136	778.67	1.42488	0.192684	7.39494	1.41469e-13	2.25483e-12
CDK19	ENSG00000155111	16699.3	-0.561498	0.0759757	-7.3905	1.46282e-13	2.33031e-12
AC093673.5	ENSG00000232533	48.662	-2.42642	0.3284	-7.38862	1.48363e-13	2.36219e-12
C11orf45	ENSG00000174370	200.734	-1.32293	0.17907	-7.38775	1.49336e-13	2.37642e-12
GLS2	ENSG00000135423	472.108	0.883544	0.119608	7.387	1.50178e-13	2.38855e-12
TNPO3	ENSG00000064419	4877.32	0.518959	0.0702698	7.38523	1.52189e-13	2.41925e-12
FEN1	ENSG00000168496	2064.2	0.682446	0.0924586	7.3811	1.56987e-13	2.49418e-12
SGCB	ENSG00000163069	529.92	0.838122	0.113564	7.38017	1.58093e-13	2.51044e-12
DNAH9	ENSG00000007174	115.787	-1.5756	0.2135	-7.37982	1.58499e-13	2.51554e-12
VTI1B	ENSG00000100568	2072.32	0.596132	0.0807847	7.37927	1.59159e-13	2.52468e-12
GLB1L2	ENSG00000149328	1205.99	0.780553	0.105781	7.37892	1.59577e-13	2.52996e-12
APCDD1	ENSG00000154856	124.255	1.44073	0.195324	7.37609	1.63003e-13	2.58292e-12
RP13-39P12.2	ENSG00000213513	142.761	-1.59464	0.216249	-7.37409	1.65475e-13	2.62069e-12
TPX2	ENSG00000088325	7806.57	0.831467	0.112778	7.37262	1.67309e-13	2.64834e-12
PTPN21	ENSG00000070778	1282.72	0.93436	0.126749	7.37173	1.68425e-13	2.6646e-12
FAM3C2	ENSG00000174028	635.951	-0.814541	0.110497	-7.3716	1.68587e-13	2.66574e-12
LAMA3	ENSG00000053747	8819.71	0.80426	0.109122	7.37027	1.70282e-13	2.69113e-12
PSME3	ENSG00000131467	4068.1	0.69689	0.0945555	7.37017	1.70415e-13	2.6918e-12
WDR76	ENSG00000092470	1513.39	0.725752	0.0984859	7.36909	1.71795e-13	2.71217e-12
GLI2	ENSG00000074047	35.7936	3.1997	0.434479	7.36446	1.77866e-13	2.80652e-12
ZSWIM8	ENSG00000214655	3000.15	-0.623183	0.0846243	-7.36412	1.78325e-13	2.81228e-12
SEC16A	ENSG00000148396	8126.07	0.546901	0.0742988	7.36083	1.82764e-13	2.88078e-12
MRGPRX1	ENSG00000170255	32.8212	-3.85567	0.523961	-7.3587	1.85705e-13	2.92559e-12
MIR4683	ENSG00000264780	47.1721	2.51259	0.341809	7.35086	1.96939e-13	3.10093e-12
TMEM229A	ENSG00000234224	35.5812	-3.23455	0.440052	-7.35038	1.9765e-13	3.11049e-12
MIA3	ENSG00000154305	8698.52	0.683083	0.0929424	7.34953	1.98905e-13	3.12859e-12
TMEM8B	ENSG00000137103	629.031	-0.819908	0.111589	-7.34755	2.01868e-13	3.17353e-12
AP3S1	ENSG00000177879	1752.75	-0.679721	0.092538	-7.34532	2.05271e-13	3.22533e-12
MMP15	ENSG00000102996	2472.11	-0.555243	0.0756288	-7.34168	2.10928e-13	3.31248e-12
DCTN5	ENSG00000166847	2609.94	0.623758	0.0850172	7.33685	2.18686e-13	3.4325e-12
SLC25A13	ENSG00000004864	3266.1	-0.657503	0.0896277	-7.33593	2.20185e-13	3.45423e-12
KIF9	ENSG00000088727	217.99	1.15231	0.157183	7.33102	2.28402e-13	3.58126e-12
AGPAT3	ENSG00000160216	11788.6	0.615675	0.0840051	7.32902	2.31845e-13	3.63333e-12
PCP4L1	ENSG00000248485	83.3692	-1.76288	0.240541	-7.3288	2.32216e-13	3.63723e-12
SIGMAR1	ENSG00000147955	2871.37	0.76217	0.104012	7.32772	2.34105e-13	3.6647e-12
DDIAS	ENSG00000165490	856.667	0.772728	0.105454	7.32766	2.34214e-13	3.6647e-12
SMG7	ENSG00000116698	3846.47	0.526709	0.0718866	7.32694	2.35463e-13	3.68232e-12
TGIF2	ENSG00000118707	713.167	-0.854714	0.116661	-7.32648	2.36282e-13	3.69318e-12
GPSM2	ENSG00000121957	3053.05	0.831032	0.113436	7.326	2.37123e-13	3.70259e-12
PAPLN	ENSG00000100767	282.69	-1.41056	0.192541	-7.326	2.37131e-13	3.70259e-12
RUNDC3B	ENSG00000105784	201.356	1.21581	0.166104	7.31961	2.48699e-13	3.88118e-12
EMC1	ENSG00000127463	2047.58	0.681981	0.0932122	7.31643	2.54648e-13	3.97195e-12
C15orf62	ENSG00000188277	137.132	-1.3455	0.183906	-7.31622	2.55061e-13	3.97631e-12
ZNRF3	ENSG00000183579	1161.26	-0.675649	0.0923594	-7.31544	2.56544e-13	3.99736e-12
PYCR1	ENSG00000183010	6193.06	0.647669	0.0885376	7.31519	2.57015e-13	4.00261e-12
OSBPL7	ENSG00000006025	272.329	-1.0278	0.14056	-7.31215	2.62898e-13	4.0921e-12
RAB30	ENSG00000137502	1379.57	0.955311	0.130662	7.31134	2.64501e-13	4.1149e-12
MTMR6	ENSG00000139505	1646.98	0.632245	0.0865473	7.3052	2.76861e-13	4.30495e-12
PKP4	ENSG00000144283	2140.3	0.746519	0.102217	7.3033	2.80804e-13	4.36399e-12
PRR11	ENSG00000068489	1432.57	0.875285	0.119893	7.30058	2.8654e-13	4.45083e-12
EXOC1	ENSG00000090989	1421.66	-0.637782	0.0873865	-7.29841	2.91185e-13	4.52062e-12
CD47	ENSG00000196776	2877.54	-0.649878	0.0890602	-7.29706	2.94117e-13	4.56264e-12
ZBTB7C	ENSG00000184828	133.972	-1.41305	0.193648	-7.29703	2.94197e-13	4.56264e-12
NBR1	ENSG00000188554	5489.4	0.566911	0.0777116	7.29507	2.985e-13	4.62699e-12
RP11-135F9.3	ENSG00000280088	343.138	0.908562	0.124557	7.29434	3.00134e-13	4.6499e-12
SLC5A6	ENSG00000138074	3358.6	-0.677298	0.0928692	-7.29303	3.03064e-13	4.69286e-12
TBC1D12	ENSG00000108239	1270.85	-0.653165	0.089593	-7.29035	3.09148e-13	4.7846e-12
RP11-96O20.1	ENSG00000179362	63.4173	2.43635	0.334271	7.28854	3.13325e-13	4.84674e-12
NTM	ENSG00000182667	122.709	1.61524	0.221624	7.28823	3.14064e-13	4.85565e-12
CTBP1	ENSG00000159692	7929.45	0.565366	0.0775887	7.28671	3.17613e-13	4.90798e-12
CYTH3	ENSG00000008256	2881.77	0.613386	0.084182	7.28643	3.18273e-13	4.91564e-12
DPYD	ENSG00000188641	612.209	1.17846	0.161737	7.28626	3.18668e-13	4.9192e-12
ZNF652	ENSG00000198740	4182.79	0.605073	0.0830517	7.2855	3.2047e-13	4.94446e-12
CHUK	ENSG00000213341	1479.72	0.719025	0.0987188	7.28356	3.25113e-13	5.01351e-12
CTC-523E23.1	ENSG00000261754	43.1132	2.76633	0.379815	7.28338	3.25571e-13	5.01798e-12
TAPBP	ENSG00000231925	6274.65	-0.592654	0.0814052	-7.2803	3.33076e-13	5.13102e-12
SGO1	ENSG00000129810	1437.98	0.854719	0.117403	7.28022	3.33274e-13	5.13143e-12
FRYL	ENSG00000075539	8103.24	-0.655383	0.0900461	-7.2783	3.38046e-13	5.20201e-12
B4GALT2	ENSG00000117411	1500.88	0.840244	0.115446	7.27824	3.38206e-13	5.20201e-12
EVC	ENSG00000072840	1394.86	0.645431	0.0886813	7.2781	3.38546e-13	5.20456e-12
C3orf14	ENSG00000114405	79.957	1.88843	0.259522	7.27659	3.42352e-13	5.26037e-12
CDT1	ENSG00000167513	333.187	1.00635	0.138316	7.27575	3.44503e-13	5.2907e-12
REPS1	ENSG00000135597	1544.53	0.633677	0.0871359	7.27228	3.53463e-13	5.42551e-12
ZNF550	ENSG00000251369	1474.7	0.629125	0.0865127	7.27206	3.54056e-13	5.43183e-12
MELK	ENSG00000165304	2993.58	0.808991	0.111303	7.26836	3.63884e-13	5.57974e-12
SDHB	ENSG00000117118	2720.36	0.62051	0.0853772	7.26787	3.65206e-13	5.59715e-12
YOD1	ENSG00000180667	2517.95	0.697943	0.0960392	7.26727	3.66815e-13	5.61892e-12
RP11-475N22.4	ENSG00000244300	1134.52	-0.66455	0.0914647	-7.26564	3.71265e-13	5.68418e-12
LOXL1	ENSG00000129038	445.925	0.819047	0.112737	7.26513	3.72671e-13	5.70278e-12
BTNL9	ENSG00000165810	1385.24	-0.636077	0.0875999	-7.26117	3.83768e-13	5.86959e-12
SYT4	ENSG00000132872	2302.19	-0.97883	0.134811	-7.26077	3.84892e-13	5.88377e-12
NDUFC2	ENSG00000151366	1434.35	0.652627	0.0899173	7.25808	3.92631e-13	5.99673e-12
MOB1A	ENSG00000114978	2952.82	0.571069	0.0786806	7.25806	3.92683e-13	5.99673e-12
FIGF	ENSG00000165197	43.6797	-2.55031	0.351594	-7.25356	4.05967e-13	6.19644e-12
FGD6	ENSG00000180263	527.695	-0.843653	0.116315	-7.25316	4.07144e-13	6.21123e-12
RP11-295K3.1	ENSG00000250644	1387.22	-0.696288	0.096001	-7.25292	4.07877e-13	6.21924e-12
KIF15	ENSG00000163808	2406.88	0.66375	0.0915217	7.25237	4.09542e-13	6.24145e-12
ARRDC1	ENSG00000197070	1408.31	-0.772783	0.10659	-7.25006	4.16602e-13	6.34581e-12
SFXN3	ENSG00000107819	508.493	-0.852719	0.117632	-7.24903	4.19761e-13	6.39066e-12
DPY19L1	ENSG00000173852	1993.32	-0.669715	0.0923938	-7.24848	4.21465e-13	6.41334e-12
MBLAC2	ENSG00000176055	667.545	-0.868291	0.119826	-7.24625	4.2848e-13	6.51678e-12
RP11-463O12.3	ENSG00000256152	68.3884	-1.95777	0.270277	-7.24358	4.37003e-13	6.64302e-12
RHOU	ENSG00000116574	3872.05	-0.662355	0.0914753	-7.24081	4.46028e-13	6.77677e-12
SAR1B	ENSG00000152700	3667.28	0.634251	0.0876378	7.23719	4.58062e-13	6.95607e-12
SFI1	ENSG00000198089	708.859	-0.722683	0.0998729	-7.23603	4.62019e-13	7.01261e-12
CA5B	ENSG00000169239	868.782	-1.08694	0.150284	-7.23257	4.73945e-13	7.18997e-12
IFIT3	ENSG00000119917	112.324	-1.4793	0.204544	-7.23219	4.75261e-13	7.20627e-12
NCAPD2	ENSG00000010292	8267.71	0.662386	0.0915917	7.23194	4.76141e-13	7.21597e-12
DIAPH3	ENSG00000139734	1991.16	0.718795	0.0993934	7.23181	4.76582e-13	7.21898e-12
RP11-255A11.21	ENSG00000226562	131.546	1.3782	0.190579	7.23165	4.77166e-13	7.22417e-12
CDC6	ENSG00000094804	2626	0.737125	0.101972	7.22869	4.87686e-13	7.3797e-12
ADAR	ENSG00000160710	27473.7	0.570788	0.0789897	7.22611	4.97039e-13	7.51744e-12
ALG8	ENSG00000159063	2151.69	0.611935	0.0847223	7.22283	5.09162e-13	7.69689e-12
TBC1D14	ENSG00000132405	6814.56	0.600349	0.0831264	7.22212	5.11821e-13	7.73318e-12
CH507-154B10.2	ENSG00000280018	986.21	0.646006	0.0894691	7.22044	5.18208e-13	7.82573e-12
PLK4	ENSG00000142731	1713.5	0.615851	0.0853489	7.21569	5.36603e-13	8.09943e-12
SPC25	ENSG00000152253	584.905	1.0228	0.141795	7.21326	5.46276e-13	8.24127e-12
STMN1	ENSG00000117632	7925.4	0.641036	0.0888735	7.2129	5.47708e-13	8.2587e-12
AC087590.3	ENSG00000224660	911.085	-0.87817	0.121761	-7.21225	5.5034e-13	8.29421e-12
RP11-382A20.3	ENSG00000166503	4659.71	0.661436	0.0917496	7.20915	5.63027e-13	8.48114e-12
CREBRF	ENSG00000164463	651.932	-0.830792	0.115333	-7.20344	5.87131e-13	8.83978e-12
PAN2	ENSG00000135473	1161.83	-0.644295	0.0895171	-7.19745	6.1348e-13	9.23183e-12
NIPAL2	ENSG00000104361	1696.62	0.64394	0.0895125	7.19386	6.29865e-13	9.47365e-12
CH17-472G23.4	ENSG00000275131	1794.71	-0.609242	0.0846946	-7.19339	6.31999e-13	9.50096e-12
PTTG1	ENSG00000164611	971.171	0.87733	0.122014	7.1904	6.46016e-13	9.7068e-12
CRTC1	ENSG00000105662	1125	-0.682743	0.094964	-7.18949	6.50323e-13	9.7666e-12
FAM206A	ENSG00000119328	1288.79	-0.629376	0.0876091	-7.18391	6.77436e-13	1.01687e-11
MPP5	ENSG00000072415	3788.11	0.712115	0.0991432	7.18269	6.83533e-13	1.02551e-11
PIGH	ENSG00000100564	1033.27	0.681595	0.0949809	7.17613	7.17144e-13	1.07539e-11
TRGVB	ENSG00000231202	37.5834	2.92341	0.407535	7.17339	7.31628e-13	1.09656e-11
PDSS2	ENSG00000164494	961.663	0.780409	0.108798	7.17302	7.33589e-13	1.09895e-11
EML6	ENSG00000214595	2828.98	0.621878	0.0867184	7.17123	7.43254e-13	1.11287e-11
SPOCK1	ENSG00000152377	5898.48	-0.839156	0.117122	-7.16483	7.78851e-13	1.16514e-11
[truncated: 8,640 more rows]

## Sheet: DE_genes_in_PC3_RNAseq
Raw Deseq2 results for genes DE in FOXA1 NSI versus siFOXA1 samples in PC3 cells
Symbol	Ensembl_id	baseMean	log2FoldChange	lfcSE	stat	pvalue	padj
TNFSF10	ENSG00000121858	2762.41	-4.5452	0.124359	-36.5489	1.85472e-292	5.51872e-288
IDO1	ENSG00000131203	4039.15	-4.29752	0.127553	-33.6921	7.54218e-249	1.12209e-244
APOBEC3G	ENSG00000239713	1695.35	-4.3767	0.138137	-31.6838	2.59808e-220	2.57686e-216
TRIM22	ENSG00000132274	6649.33	-4.89174	0.157897	-30.9806	9.85391e-211	7.33008e-207
LGALS9	ENSG00000168961	1155.78	-4.96078	0.160834	-30.8441	6.7186e-209	3.99824e-205
CPA4	ENSG00000128510	3138.46	-3.6136	0.118001	-30.6234	5.96821e-206	2.95974e-202
APOL1	ENSG00000100342	2932.57	-4.3767	0.143329	-30.536	8.68153e-205	3.69027e-201
MMP13	ENSG00000137745	8887.34	-2.87539	0.0956977	-30.0466	2.42083e-198	9.00397e-195
CFB	ENSG00000243649	1753.38	-3.59375	0.12084	-29.7397	2.35872e-194	7.79819e-191
XXbac-BPG116M5.17	ENSG00000244255	1750.27	-3.53654	0.119239	-29.6593	2.57532e-193	7.66285e-190
GBP2	ENSG00000162645	8998.33	-3.34782	0.116536	-28.7278	1.71482e-181	4.6386e-178
RP4-644F6.3	ENSG00000225492	1743.48	-4.35421	0.15529	-28.0392	5.41574e-173	1.34288e-169
TRIM21	ENSG00000132109	7468.75	-2.84048	0.102149	-27.8071	3.5555e-170	8.13799e-167
CFH	ENSG00000000971	1497.12	-5.39059	0.194072	-27.7763	8.38385e-170	1.78187e-166
THEMIS2	ENSG00000130775	1842.93	-3.10576	0.111985	-27.7338	2.73641e-169	5.42813e-166
USP18	ENSG00000184979	4668.55	-3.06143	0.110573	-27.6869	1.00301e-168	1.86529e-165
GMPR	ENSG00000137198	3440.9	-2.8716	0.108137	-26.5553	2.2298e-155	3.90281e-152
GBP1	ENSG00000117228	19498.5	-3.78028	0.144095	-26.2346	1.07083e-151	1.77015e-148
C4B	ENSG00000224389	1539.62	-3.4985	0.135174	-25.8815	1.07687e-147	1.68644e-144
HCP5	ENSG00000206337	1223.94	-3.71933	0.145943	-25.4847	2.91003e-143	4.3294e-140
BATF2	ENSG00000168062	2772.29	-3.9095	0.15838	-24.6843	1.5777e-134	2.23544e-131
IFI44	ENSG00000137965	16849.4	-2.92956	0.119093	-24.599	1.29342e-133	1.74935e-130
HSH2D	ENSG00000196684	1993.78	-2.76518	0.119736	-23.094	5.31571e-118	6.87691e-115
IFIT3	ENSG00000119917	33655.9	-3.50832	0.152687	-22.9772	7.87358e-117	9.76159e-114
EPSTI1	ENSG00000133106	1344.52	-4.00822	0.177243	-22.6142	3.1401e-113	3.63055e-110
SP100	ENSG00000067066	12894.6	-2.1842	0.0965871	-22.6138	3.17238e-113	3.63055e-110
C4A	ENSG00000244731	1362.12	-3.11892	0.138018	-22.5979	4.54833e-113	5.01243e-110
SP110	ENSG00000135899	5377.1	-3.01132	0.133911	-22.4874	5.5093e-112	5.85461e-109
CD274	ENSG00000120217	587.803	-4.26469	0.190092	-22.4349	1.79601e-111	1.84277e-108
LGALS17A	ENSG00000226025	519.74	-4.48093	0.199981	-22.4068	3.38186e-111	3.35424e-108
VSIG1	ENSG00000101842	2891.04	3.01226	0.13471	22.3611	9.42431e-111	9.04582e-108
HERC5	ENSG00000138646	1951.49	-2.6014	0.116373	-22.3539	1.10539e-110	1.02784e-107
GBP4	ENSG00000162654	5449.26	-4.21356	0.190147	-22.1595	8.45473e-109	7.62335e-106
CASP1	ENSG00000137752	412.085	-4.90252	0.221366	-22.1467	1.12219e-108	9.82083e-106
APOL3	ENSG00000128284	3843.99	-2.66294	0.120688	-22.0646	6.91252e-108	5.87663e-105
PLAT	ENSG00000104368	23481.1	-2.58095	0.117078	-22.0447	1.07356e-107	8.87326e-105
UBA7	ENSG00000182179	5514.92	-3.2011	0.145249	-22.0387	1.22682e-107	9.86594e-105
RGS4	ENSG00000117152	11512.3	-2.70964	0.123956	-21.8597	6.28247e-106	4.91934e-103
SLC15A3	ENSG00000110446	1658.38	-2.85432	0.130923	-21.8016	2.24241e-105	1.71084e-102
IFI35	ENSG00000068079	10945.4	-2.7887	0.1281	-21.7697	4.49251e-105	3.34187e-102
APOL2	ENSG00000128335	7448.64	-2.58496	0.118763	-21.7657	4.90615e-105	3.56055e-102
CMPK2	ENSG00000134326	7491.92	-4.5684	0.211678	-21.5819	2.65999e-103	1.88447e-100
NLRC5	ENSG00000140853	6394.94	-2.59159	0.120611	-21.4872	2.05294e-102	1.42059e-99
IL33	ENSG00000137033	410.723	-4.49743	0.210479	-21.3676	2.67401e-101	1.8083e-98
OASL	ENSG00000135114	15003.1	-2.52119	0.118205	-21.329	6.10646e-101	4.03772e-98
IFI44L	ENSG00000137959	29076.8	-3.76357	0.17662	-21.3089	9.38566e-101	6.07109e-98
TAP1	ENSG00000168394	15414.1	-2.39317	0.112474	-21.2776	1.82996e-100	1.15852e-97
IFITM1	ENSG00000185885	45417.7	-3.488	0.164133	-21.2511	3.22271e-100	1.99774e-97
OAS1	ENSG00000089127	16552.5	-3.13563	0.14791	-21.1996	9.62201e-100	5.84292e-97
TDRD7	ENSG00000196116	3053.07	-2.36108	0.111613	-21.1541	2.52793e-99	1.50437e-96
IFIT1	ENSG00000185745	39541.7	-4.09843	0.193888	-21.1381	3.54976e-99	2.07104e-96
GBP5	ENSG00000154451	664.024	-4.30843	0.203902	-21.1299	4.22707e-99	2.41878e-96
RSAD2	ENSG00000134321	7960.66	-4.50164	0.213969	-21.0388	2.89899e-98	1.62754e-95
RARRES3	ENSG00000133321	2645.94	-3.43004	0.163865	-20.9321	2.73117e-97	1.50493e-94
COL8A1	ENSG00000144810	1868.93	-2.57429	0.123028	-20.9243	3.2147e-97	1.73915e-94
ACSL5	ENSG00000197142	1261.88	-2.77095	0.132478	-20.9163	3.80826e-97	2.02348e-94
BTN3A3	ENSG00000111801	3231.79	-2.25971	0.110556	-20.4395	7.44245e-93	3.88509e-90
RTP4	ENSG00000136514	701.21	-4.29397	0.210424	-20.4063	1.47069e-92	7.54488e-90
PLEKHA4	ENSG00000105559	1178.5	-2.4141	0.118792	-20.3221	8.19999e-92	4.13543e-89
HERC6	ENSG00000138642	11786.8	-3.38674	0.16674	-20.3115	1.01816e-91	5.04922e-89
PLSCR1	ENSG00000188313	12855	-2.68667	0.132395	-20.2928	1.48925e-91	7.26437e-89
SAMD9L	ENSG00000177409	21085.7	-3.87023	0.191012	-20.2617	2.79895e-91	1.34327e-88
UBE2L6	ENSG00000156587	25852.8	-2.5561	0.126181	-20.2575	3.04927e-91	1.44018e-88
IFIT2	ENSG00000119922	32497	-3.094	0.154602	-20.0127	4.2659e-89	1.98331e-86
RP11-609D21.3	ENSG00000279296	4529.58	-3.95701	0.198507	-19.9339	2.06826e-88	9.46785e-86
IFIH1	ENSG00000115267	9477.15	-3.63159	0.182208	-19.9311	2.18821e-88	9.8652e-86
TRANK1	ENSG00000168016	11378.9	-3.48536	0.178291	-19.5487	4.23311e-85	1.87994e-82
SSC5D	ENSG00000179954	1076.11	-3.15111	0.162811	-19.3545	1.86837e-83	8.17548e-81
OAS2	ENSG00000111335	39732.6	-3.78334	0.197513	-19.1549	8.81e-82	3.79915e-79
IL1B	ENSG00000125538	15344.6	-1.88206	0.0989123	-19.0275	1.00879e-80	4.28809e-78
OAS3	ENSG00000111331	50901.3	-3.79154	0.199846	-18.9724	2.88642e-80	1.20965e-77
BTN3A1	ENSG00000026950	4341.07	-2.40189	0.126992	-18.9138	8.78453e-80	3.63033e-77
MX1	ENSG00000157601	52861.1	-4.35643	0.230511	-18.899	1.16231e-79	4.73762e-77
XAF1	ENSG00000132530	6762.74	-3.9789	0.210833	-18.8723	1.92746e-79	7.75023e-77
PI3	ENSG00000124102	6449.58	-2.75122	0.146116	-18.829	4.36571e-79	1.73202e-76
RP11-44K6.4	ENSG00000254287	344.765	-4.60281	0.245767	-18.7284	2.90718e-78	1.1382e-75
PML	ENSG00000140464	9138.93	-1.7241	0.0927401	-18.5907	3.82046e-77	1.47633e-74
IRF1	ENSG00000125347	9350.95	-2.42569	0.131894	-18.3912	1.54497e-75	5.89367e-73
FAM105A	ENSG00000145569	4201.2	1.97317	0.107445	18.3645	2.52686e-75	9.51731e-73
SAMHD1	ENSG00000101347	22619.7	-2.38	0.129938	-18.3165	6.11407e-75	2.27405e-72
RP1-71H24.1	ENSG00000257452	1784.56	-3.18834	0.175587	-18.1582	1.10508e-73	4.05947e-71
AIM2	ENSG00000163568	259.422	-5.19206	0.288232	-18.0135	1.52787e-72	5.54413e-70
DDX58	ENSG00000107201	24254.2	-3.6007	0.200891	-17.9236	7.71559e-72	2.76599e-69
KITLG	ENSG00000049130	4214.67	-1.88692	0.105515	-17.883	1.60122e-71	5.67194e-69
TMEM40	ENSG00000088726	530.524	-2.89296	0.162435	-17.8099	5.91654e-71	2.07114e-68
SOX7	ENSG00000171056	3411.86	-1.80786	0.101855	-17.7494	1.74208e-70	6.0274e-68
PARP12	ENSG00000059378	9954.53	-1.73661	0.0988739	-17.5639	4.65683e-69	1.59269e-66
GBP3	ENSG00000117226	11155.5	-1.65658	0.0954104	-17.3627	1.5821e-67	5.34947e-65
UTS2B	ENSG00000188958	3399.12	-1.97766	0.114198	-17.3178	3.45347e-67	1.15458e-64
HELZ2	ENSG00000130589	30465.9	-2.87326	0.166546	-17.252	1.08077e-66	3.57316e-64
SERPINB7	ENSG00000166396	1237.69	-2.59517	0.151606	-17.1178	1.09237e-65	3.5718e-63
CTD-2240E14.4	ENSG00000267387	1508.82	-2.27304	0.132982	-17.0929	1.67641e-65	5.4219e-63
AP001610.5	ENSG00000228318	8866.98	-4.42498	0.259139	-17.0757	2.25165e-65	7.20407e-63
SLC2A5	ENSG00000142583	285.814	-4.00431	0.234945	-17.0436	3.90154e-65	1.235e-62
LGALS3BP	ENSG00000108679	108806	-1.73205	0.102921	-16.8289	1.49813e-63	4.69229e-61
IFI6	ENSG00000126709	68403.3	-3.74884	0.226398	-16.5586	1.38678e-61	4.29829e-59
C10orf55	ENSG00000222047	8568.03	-1.84725	0.112312	-16.4475	8.74579e-61	2.68279e-58
AC116366.4	ENSG00000197536	2873.79	-2.42708	0.14799	-16.4002	1.90465e-60	5.78296e-58
CXCL8	ENSG00000169429	4882.4	-2.19322	0.133998	-16.3675	3.26423e-60	9.81083e-58
HS3ST5	ENSG00000249853	1013.09	2.32555	0.142172	16.3573	3.85681e-60	1.14759e-57
STAT2	ENSG00000170581	29079.7	-2.46259	0.150741	-16.3366	5.42242e-60	1.59747e-57
CASP10	ENSG00000003400	1915.5	-2.09313	0.129392	-16.1767	7.36004e-59	2.14704e-56
HRASLS2	ENSG00000133328	333.255	-3.49369	0.216237	-16.1568	1.01737e-58	2.93903e-56
C19orf66	ENSG00000130813	11961.9	-2.28266	0.141967	-16.0789	3.58885e-58	1.02679e-55
PTX3	ENSG00000163661	720.293	-2.20829	0.137426	-16.069	4.20686e-58	1.19214e-55
DDX60L	ENSG00000181381	10351.6	-2.65558	0.165385	-16.057	5.10919e-58	1.43419e-55
PARP10	ENSG00000178685	25543.4	-2.64992	0.165382	-16.023	8.82266e-58	2.45344e-55
C1R	ENSG00000159403	632.71	-2.20678	0.137798	-16.0146	1.0109e-57	2.78513e-55
RP11-320L13.2	ENSG00000230629	2409.66	1.73965	0.109375	15.9054	5.81597e-57	1.58765e-54
APOBEC3F	ENSG00000128394	253.917	-3.78931	0.240163	-15.7781	4.40337e-56	1.19111e-53
RP11-288L9.4	ENSG00000225886	651.899	-4.31079	0.273502	-15.7614	5.73314e-56	1.53684e-53
PARP14	ENSG00000173193	33437.8	-2.10498	0.133803	-15.732	9.13401e-56	2.42663e-53
BTN3A2	ENSG00000186470	4103.37	-1.92387	0.122565	-15.6968	1.59122e-55	4.18997e-53
SAMD9	ENSG00000205413	32111.2	-2.95086	0.188868	-15.6239	5.00092e-55	1.29632e-52
KCND1	ENSG00000102057	511.887	-2.53152	0.162029	-15.6238	5.01013e-55	1.29632e-52
FYB1	ENSG00000082074	919.007	-2.51689	0.161478	-15.5866	8.98095e-55	2.30369e-52
PLAU	ENSG00000122861	46431.8	-1.80847	0.118387	-15.2759	1.10744e-52	2.81641e-50
SCNN1G	ENSG00000166828	1884.65	-2.16461	0.14204	-15.2394	1.93701e-52	4.88437e-50
ANGPTL6	ENSG00000130812	2053.79	-2.07184	0.138191	-14.9926	8.21324e-51	2.05366e-48
CTD-2521M24.13	ENSG00000269720	233.256	-3.44019	0.230355	-14.9343	1.9713e-50	4.888e-48
CD74	ENSG00000019582	227.541	-3.75518	0.251994	-14.9019	3.2044e-50	7.8799e-48
CSAG3	ENSG00000197463	645.142	-2.37142	0.159841	-14.8362	8.54841e-50	2.0849e-47
SEMA3F	ENSG00000001617	6940.19	-1.85756	0.125403	-14.8127	1.2135e-49	2.9356e-47
IFITM3	ENSG00000142089	65882.3	-2.17597	0.147134	-14.7891	1.7233e-49	4.13523e-47
TMEM229B	ENSG00000198133	310.173	-2.79693	0.189404	-14.767	2.38977e-49	5.68862e-47
ACE2	ENSG00000130234	167.446	-3.5956	0.243504	-14.7661	2.42416e-49	5.70263e-47
GNG5	ENSG00000174021	11171.8	1.79955	0.121873	14.7658	2.43399e-49	5.70263e-47
SECTM1	ENSG00000141574	15300.9	-1.67672	0.113783	-14.7361	3.77798e-49	8.78234e-47
HLA-E	ENSG00000204592	40594.2	-1.64925	0.11195	-14.732	4.01862e-49	9.26931e-47
TFF1	ENSG00000160182	4373.01	1.80002	0.122357	14.7112	5.46528e-49	1.25092e-46
CSF1	ENSG00000184371	3030.4	-1.90408	0.12964	-14.6874	7.76281e-49	1.76322e-46
TGM2	ENSG00000198959	3015.18	-1.48869	0.10232	-14.5493	5.89692e-48	1.32926e-45
IFIT5	ENSG00000152778	7799.32	-1.95337	0.134392	-14.5349	7.28716e-48	1.6303e-45
SRPX2	ENSG00000102359	804.447	-2.05196	0.141325	-14.5194	9.12645e-48	2.02655e-45
MOV10	ENSG00000155363	15580	-1.35667	0.0937056	-14.478	1.6696e-47	3.67992e-45
IFI27	ENSG00000165949	16122.6	-3.33021	0.230172	-14.4684	1.9189e-47	4.19831e-45
HCG4P11	ENSG00000225864	452.771	-3.15672	0.218587	-14.4415	2.83607e-47	6.15966e-45
RP11-341G5.3	ENSG00000248698	211.706	-3.13007	0.217787	-14.3722	7.73544e-47	1.66788e-44
IL7R	ENSG00000168685	1249.79	-2.01401	0.140322	-14.3528	1.02282e-46	2.1895e-44
XXbac-BPG246D15.8	ENSG00000204261	1855.1	-2.28541	0.159244	-14.3516	1.04033e-46	2.21107e-44
STAT1	ENSG00000115415	111278	-2.18457	0.152298	-14.344	1.1608e-46	2.44961e-44
TRIM6-TRIM34	ENSG00000258588	548.605	-2.01833	0.141013	-14.3131	1.81306e-46	3.79914e-44
NT5C3A	ENSG00000122643	9512.81	-1.38713	0.0969232	-14.3116	1.85174e-46	3.85304e-44
MVP	ENSG00000013364	7146.02	-1.44017	0.100653	-14.3082	1.94389e-46	4.01669e-44
NPAS3	ENSG00000151322	458.49	-2.43082	0.170356	-14.2691	3.40949e-46	6.99651e-44
IFI16	ENSG00000163565	45244.8	-1.45335	0.10269	-14.1528	1.79545e-45	3.65914e-43
HLA-F	ENSG00000204642	2619.15	-2.09317	0.148121	-14.1315	2.42791e-45	4.91446e-43
CTSO	ENSG00000256043	2614.92	-1.74285	0.123439	-14.1191	2.89644e-45	5.82322e-43
MUC13	ENSG00000173702	2501.45	-1.74734	0.12384	-14.1096	3.31347e-45	6.61694e-43
SRGN	ENSG00000122862	1325.3	-1.69987	0.120492	-14.1077	3.403e-45	6.75041e-43
GALNT12	ENSG00000119514	1906.63	-1.79661	0.127373	-14.1051	3.53196e-45	6.95984e-43
NONO	ENSG00000147140	71168.8	1.37853	0.0978417	14.0894	4.41221e-45	8.63719e-43
APOBEC3C	ENSG00000244509	20096	-1.51555	0.107778	-14.0618	6.524e-45	1.26877e-42
SDPR	ENSG00000168497	329.097	-2.66361	0.189556	-14.0518	7.50995e-45	1.45103e-42
XDH	ENSG00000158125	448.521	-2.32883	0.166803	-13.9615	2.67661e-44	5.13823e-42
SPTSSB	ENSG00000196542	5214.83	1.27752	0.0915372	13.9563	2.87871e-44	5.49077e-42
DCLK1	ENSG00000133083	645.638	-1.91286	0.137174	-13.9448	3.38402e-44	6.41348e-42
SERPING1	ENSG00000149131	220.368	-3.5407	0.254115	-13.9335	3.96636e-44	7.46956e-42
RP11-402L6.1	ENSG00000251011	1497.32	-2.31665	0.1663	-13.9305	4.13263e-44	7.73374e-42
SYNPO	ENSG00000171992	5414.06	-1.91717	0.13806	-13.8864	7.65526e-44	1.42364e-41
PCDH7	ENSG00000169851	732.174	-2.10486	0.152466	-13.8054	2.36395e-43	4.3689e-41
FGF1	ENSG00000113578	1048.9	-2.45151	0.17937	-13.6673	1.5915e-42	2.92315e-40
SHISA5	ENSG00000164054	40246.9	-1.37409	0.100603	-13.6586	1.79523e-42	3.27712e-40
EPHA7	ENSG00000135333	848.697	-2.07526	0.151982	-13.6547	1.89371e-42	3.43581e-40
ISG15	ENSG00000187608	59769.3	-2.80225	0.205621	-13.6282	2.72112e-42	4.90708e-40
TRIM34	ENSG00000258659	384.305	-2.30059	0.169588	-13.5658	6.39009e-42	1.14541e-39
SERPINE1	ENSG00000106366	37327.8	-1.31178	0.096703	-13.565	6.45876e-42	1.15078e-39
C5	ENSG00000106804	4088.76	1.33271	0.098504	13.5295	1.04787e-41	1.85592e-39
AC009950.2	ENSG00000225963	309.71	-3.17353	0.234916	-13.5092	1.37978e-41	2.42932e-39
SYS1-DBNDD2	ENSG00000254806	3380.77	1.29699	0.0960183	13.5078	1.40746e-41	2.46346e-39
CD7	ENSG00000173762	347.774	-2.42538	0.180774	-13.4166	4.83122e-41	8.4066e-39
HLA-B	ENSG00000234745	34303.9	-2.04082	0.152325	-13.3978	6.22673e-41	1.07719e-38
DBNDD2	ENSG00000244274	5480.43	1.5056	0.112435	13.3908	6.84015e-41	1.17647e-38
TRIM38	ENSG00000112343	5396.49	-1.62559	0.121527	-13.3764	8.3098e-41	1.42102e-38
BST2	ENSG00000130303	79849.6	-2.19755	0.16434	-13.3719	8.82287e-41	1.50014e-38
SOCS1	ENSG00000185338	254.755	-3.27923	0.245683	-13.3474	1.22705e-40	2.07448e-38
LAP3	ENSG00000002549	16269.4	-1.17332	0.0880706	-13.3225	1.71199e-40	2.87799e-38
LY6E	ENSG00000160932	37552	-2.23347	0.16798	-13.2961	2.43939e-40	4.07775e-38
BISPR	ENSG00000282851	2239.62	-1.45847	0.109888	-13.2722	3.35376e-40	5.57492e-38
PCDH15	ENSG00000150275	235.502	-2.44241	0.184115	-13.2657	3.6619e-40	6.05333e-38
TRIM5	ENSG00000132256	6947.83	-1.78019	0.134734	-13.2126	7.42462e-40	1.22055e-37
RND3	ENSG00000115963	24626.7	-1.56047	0.118624	-13.1547	1.59816e-39	2.61281e-37
SMTNL1	ENSG00000214872	210.668	-2.89101	0.219873	-13.1485	1.73509e-39	2.82118e-37
TMEM27	ENSG00000147003	312.19	-2.40192	0.183699	-13.0753	4.55782e-39	7.37054e-37
PRPH	ENSG00000135406	3331.16	-1.89104	0.144655	-13.0728	4.7094e-39	7.5745e-37
TIE1	ENSG00000066056	344.981	-2.29241	0.175372	-13.0717	4.78153e-39	7.64916e-37
PARP9	ENSG00000138496	30583.9	-1.95238	0.149474	-13.0617	5.45256e-39	8.67598e-37
PPP1R14B	ENSG00000173457	33588	1.96374	0.150377	13.0588	5.66167e-39	8.96079e-37
SPDEF	ENSG00000124664	9515.5	1.38743	0.106536	13.0231	9.0455e-39	1.42407e-36
REG4	ENSG00000134193	5790.43	1.51325	0.116548	12.9839	1.50942e-38	2.36383e-36
RP3-340B19.2	ENSG00000219023	379.639	2.19572	0.16916	12.9801	1.58633e-38	2.47127e-36
PAX5	ENSG00000196092	500.209	2.10849	0.162561	12.9704	1.8004e-38	2.79015e-36
TMEM140	ENSG00000146859	5638.48	-1.76037	0.135947	-12.949	2.38116e-38	3.67107e-36
ADAMTS6	ENSG00000049192	368.512	-2.48063	0.191747	-12.937	2.78283e-38	4.2682e-36
SCNN1B	ENSG00000168447	4505.79	-1.47723	0.114541	-12.8969	4.6829e-38	7.14563e-36
COL3A1	ENSG00000168542	360.34	-2.26936	0.176002	-12.8939	4.8721e-38	7.3964e-36
PSMB8	ENSG00000204264	5907.02	-1.92562	0.149391	-12.8898	5.13756e-38	7.75981e-36
IL4R	ENSG00000077238	1490.07	-1.47431	0.114403	-12.8869	5.33262e-38	8.01374e-36
CBX2	ENSG00000173894	14479.6	1.22796	0.0955299	12.8542	8.14533e-38	1.21791e-35
USP41	ENSG00000161133	268.107	-2.86162	0.222729	-12.848	8.82668e-38	1.31319e-35
AC116366.6	ENSG00000234290	370.369	-2.71854	0.21209	-12.8179	1.30224e-37	1.92777e-35
C1S	ENSG00000182326	288.045	-2.18008	0.170394	-12.7944	1.76314e-37	2.59714e-35
AC015688.3	ENSG00000266728	211.458	-2.81392	0.220617	-12.7548	2.93207e-37	4.29772e-35
TLDC2	ENSG00000101342	1461.67	-2.20324	0.173881	-12.6709	8.56739e-37	1.24962e-34
SPINK13	ENSG00000214510	1034.29	-1.65179	0.130661	-12.6418	1.2423e-36	1.80316e-34
TBX18	ENSG00000112837	187.975	-2.98826	0.236698	-12.6248	1.54082e-36	2.22559e-34
LAMB3	ENSG00000196878	30739	-1.19064	0.0944036	-12.6123	1.80687e-36	2.59727e-34
CXCL9	ENSG00000138755	117.985	-4.69779	0.372928	-12.5971	2.19134e-36	3.13477e-34
RP6-91H8.3	ENSG00000269927	229.291	-2.62564	0.20884	-12.5725	2.99042e-36	4.25742e-34
RASL11A	ENSG00000122035	909.085	2.28279	0.182159	12.5318	4.99978e-36	7.08422e-34
WDR38	ENSG00000136918	2342.78	1.75039	0.139705	12.5292	5.16797e-36	7.28781e-34
OPTN	ENSG00000123240	7465.5	-1.1726	0.0937113	-12.5129	6.34702e-36	8.90828e-34
PSMB9	ENSG00000240065	3852.18	-2.73843	0.218922	-12.5087	6.68909e-36	9.34431e-34
MYC	ENSG00000136997	93068.1	1.21269	0.0974983	12.438	1.62449e-35	2.25873e-33
RP4-562J12.2	ENSG00000203650	1384.9	-1.62431	0.131033	-12.3961	2.74217e-35	3.79504e-33
APOL4	ENSG00000100336	131.47	-3.2342	0.261105	-12.3866	3.08928e-35	4.25562e-33
JAKMIP1	ENSG00000152969	645.073	1.79077	0.14484	12.3638	4.10475e-35	5.62843e-33
IL15	ENSG00000164136	254.62	-3.04079	0.246013	-12.3602	4.28876e-35	5.85376e-33
PTPRR	ENSG00000153233	551.795	-2.36758	0.192418	-12.3044	8.57714e-35	1.16536e-32
DDX60	ENSG00000137628	13268.6	-2.60256	0.212146	-12.2678	1.34938e-34	1.82503e-32
RPS3AP47	ENSG00000205871	546.351	2.16117	0.176308	12.2579	1.52412e-34	2.05204e-32
CTD-2135J3.4	ENSG00000258724	1775.92	-1.37507	0.112351	-12.2391	1.92266e-34	2.57697e-32
HIST2H2BE	ENSG00000184678	9811.45	-1.31274	0.107316	-12.2325	2.08512e-34	2.78218e-32
CAPN8	ENSG00000203697	1658.14	2.05031	0.168229	12.1876	3.61859e-34	4.80675e-32
RP3-403A15.5	ENSG00000255330	401.767	-1.79514	0.147369	-12.1813	3.91077e-34	5.17177e-32
CCL28	ENSG00000151882	663.16	-1.64822	0.135391	-12.1738	4.28694e-34	5.64415e-32
TXNDC5	ENSG00000239264	42635.2	1.08916	0.0895312	12.1651	4.76886e-34	6.25099e-32
ANKRD33B	ENSG00000164236	564.138	-2.19321	0.180393	-12.1579	5.20811e-34	6.79681e-32
CASP4	ENSG00000196954	6099.4	-1.39467	0.114877	-12.1406	6.435e-34	8.36129e-32
TLR3	ENSG00000164342	203.796	-3.07847	0.253617	-12.1383	6.61893e-34	8.56289e-32
BLOC1S5-TXNDC5	ENSG00000259040	42701.3	1.08822	0.0897589	12.1238	7.90469e-34	1.0182e-31
PIK3AP1	ENSG00000155629	241.36	-2.86469	0.236328	-12.1216	8.11192e-34	1.04039e-31
HMOX1	ENSG00000100292	6303.81	-1.88142	0.155238	-12.1196	8.31923e-34	1.0624e-31
CCDC80	ENSG00000091986	4631.83	-1.32115	0.109726	-12.0405	2.1769e-33	2.7681e-31
AURKA	ENSG00000087586	7800.18	1.10621	0.0918938	12.038	2.24425e-33	2.8416e-31
KRT34	ENSG00000131737	484.752	-2.19354	0.182325	-12.031	2.44263e-33	3.07968e-31
RPS7P1	ENSG00000263266	3872.01	1.54526	0.128979	11.9807	4.48588e-33	5.63196e-31
E2F8	ENSG00000129173	1146.84	-1.72508	0.144189	-11.964	5.48477e-33	6.85711e-31
PHF11	ENSG00000136147	694.252	-1.76987	0.148398	-11.9265	8.61384e-33	1.07241e-30
MAP2	ENSG00000078018	891.385	-1.65489	0.138906	-11.9137	1.00365e-32	1.24432e-30
PDE1C	ENSG00000154678	3298.74	-1.36788	0.11509	-11.8853	1.4111e-32	1.74221e-30
PPP1R14BP3	ENSG00000179967	3165.98	2.09081	0.176268	11.8615	1.87551e-32	2.30602e-30
RP11-556K13.1	ENSG00000183298	1238.22	2.17332	0.183267	11.8588	1.93743e-32	2.37235e-30
MIR137HG	ENSG00000225206	272.715	-2.78128	0.234788	-11.8459	2.25969e-32	2.75562e-30
PHACTR3	ENSG00000087495	5047.05	2.12479	0.179522	11.8358	2.54951e-32	3.09635e-30
PCAT14	ENSG00000280623	115.066	-3.63354	0.308961	-11.7605	6.23589e-32	7.54264e-30
RP11-190A12.10	ENSG00000272668	1457.91	-1.7137	0.145725	-11.7598	6.28706e-32	7.57374e-30
TRIM14	ENSG00000106785	17087.6	-1.53058	0.130315	-11.7453	7.46705e-32	8.95895e-30
RP11-356O9.2	ENSG00000259087	330.714	-1.86563	0.159027	-11.7315	8.78512e-32	1.0498e-29
VDAC1	ENSG00000213585	18547.7	1.26099	0.107543	11.7255	9.43553e-32	1.12302e-29
ST6GAL2	ENSG00000144057	1842.6	1.75357	0.14971	11.7131	1.09186e-31	1.29435e-29
TRIM69	ENSG00000185880	2675.44	-1.61463	0.138545	-11.6542	2.18459e-31	2.57946e-29
TTLL6	ENSG00000170703	515.779	-1.60199	0.137576	-11.6444	2.45005e-31	2.88147e-29
ARMC4	ENSG00000169126	1215.96	-1.58389	0.136045	-11.6424	2.50971e-31	2.94002e-29
FMN2	ENSG00000155816	403.922	-1.68424	0.144672	-11.6418	2.52598e-31	2.94747e-29
HLA-C	ENSG00000204525	45555.4	-1.87492	0.161299	-11.6239	3.11681e-31	3.62268e-29
AC005251.3	ENSG00000219451	301.751	-1.89605	0.163131	-11.6229	3.15381e-31	3.65142e-29
BZW2	ENSG00000136261	13219.5	1.06402	0.0918799	11.5805	5.17371e-31	5.96682e-29
CACNA1H	ENSG00000196557	3415.21	1.47154	0.127216	11.5672	6.04221e-31	6.94154e-29
PPP1R1B	ENSG00000131771	1287.8	-1.85899	0.160952	-11.55	7.38326e-31	8.44958e-29
NPR3	ENSG00000113389	2729.2	1.38695	0.120213	11.5375	8.53764e-31	9.73324e-29
XXbac-BPG248L24.12	ENSG00000271581	5645.97	-2.28992	0.198954	-11.5098	1.17757e-30	1.33735e-28
DNAJB4	ENSG00000162616	1643.69	-1.44653	0.126076	-11.4735	1.79351e-30	2.02913e-28
SERPINA1	ENSG00000197249	4954.26	-1.83541	0.159997	-11.4715	1.8335e-30	2.06651e-28
TAPBPL	ENSG00000139192	1156.48	-1.58088	0.138101	-11.4472	2.42761e-30	2.72579e-28
DTX3L	ENSG00000163840	36926.1	-1.85821	0.162594	-11.4285	3.01163e-30	3.36884e-28
ANKRD44	ENSG00000065413	2769.32	-1.54649	0.135343	-11.4265	3.08443e-30	3.43735e-28
AC008964.1	ENSG00000269215	294.218	-1.95136	0.171221	-11.3968	4.3393e-30	4.81775e-28
CTD-2287O16.1	ENSG00000185641	3685.77	1.8441	0.161936	11.3878	4.8098e-30	5.32028e-28
CTB-50E14.6	ENSG00000213904	672.919	-1.48378	0.13032	-11.3857	4.92869e-30	5.4316e-28
IGFN1	ENSG00000163395	380.82	-1.90438	0.167339	-11.3804	5.23674e-30	5.74978e-28
CEACAM1	ENSG00000079385	2713.44	-1.71732	0.151007	-11.3725	5.73226e-30	6.27072e-28
ARRDC2	ENSG00000105643	12579.2	1.15574	0.101893	11.3427	8.06565e-30	8.79097e-28
RP11-134L10.1	ENSG00000272941	1612.94	-1.30591	0.115229	-11.3332	8.99095e-30	9.76371e-28
AC009948.5	ENSG00000223960	2369.34	-1.4053	0.124207	-11.3141	1.11715e-29	1.20875e-27
HOMER2	ENSG00000103942	898.618	1.32096	0.116791	11.3104	1.16493e-29	1.25589e-27
UCK2	ENSG00000143179	11043.1	1.12054	0.099118	11.3051	1.23803e-29	1.32988e-27
IL12RB1	ENSG00000096996	85.2728	-4.04619	0.357973	-11.3031	1.26734e-29	1.35647e-27
ERAP2	ENSG00000164308	3749.55	-1.32828	0.117795	-11.2762	1.72098e-29	1.8354e-27
DYSF	ENSG00000135636	202.556	-2.16085	0.191718	-11.271	1.82524e-29	1.93964e-27
PLSCR4	ENSG00000114698	926.807	-1.59644	0.141742	-11.263	1.99749e-29	2.11513e-27
C3	ENSG00000125730	213.829	-2.27754	0.202265	-11.2602	2.06367e-29	2.17746e-27
SLC37A2	ENSG00000134955	969.623	-1.58167	0.140711	-11.2405	2.57786e-29	2.7104e-27
ICAM1	ENSG00000090339	24821.4	-1.13975	0.101742	-11.2023	3.97167e-29	4.16116e-27
RGAG4	ENSG00000242732	606.444	-1.45553	0.130252	-11.1748	5.4199e-29	5.65856e-27
DUSP2	ENSG00000158050	406.693	1.72255	0.154408	11.1558	6.70555e-29	6.97635e-27
RP11-572P18.1	ENSG00000220842	3460.57	1.46069	0.13096	11.1537	6.86898e-29	7.12148e-27
DAPP1	ENSG00000070190	376.923	-2.09443	0.187997	-11.1408	7.9414e-29	8.20473e-27
MAP1A	ENSG00000166963	313.123	-2.19501	0.197144	-11.134	8.56624e-29	8.81967e-27
KIAA0408	ENSG00000189367	228.621	-2.04289	0.183581	-11.128	9.16297e-29	9.40152e-27
MMP15	ENSG00000102996	1062.74	-1.58572	0.142638	-11.1171	1.03593e-28	1.05925e-26
XXbac-BPG246D15.9	ENSG00000250264	4518.22	-1.16326	0.104782	-11.1017	1.23067e-28	1.25406e-26
ARL14	ENSG00000179674	1498.28	-2.12667	0.191584	-11.1004	1.24849e-28	1.26787e-26
NLRP1	ENSG00000091592	499.4	-1.52851	0.137799	-11.0923	1.36711e-28	1.38361e-26
TCAF2	ENSG00000170379	1370.56	-1.37698	0.124311	-11.0769	1.62429e-28	1.63833e-26
PATL2	ENSG00000229474	195.662	-2.35797	0.213093	-11.0655	1.84526e-28	1.85492e-26
RP11-425L10.1	ENSG00000244313	2328.16	1.5121	0.137494	10.9975	3.92741e-28	3.93468e-26
DDO	ENSG00000203797	99.8368	-3.10226	0.282341	-10.9876	4.38268e-28	4.37606e-26
SP6	ENSG00000189120	870.171	-1.58729	0.144468	-10.9871	4.40898e-28	4.38759e-26
CTB-107G13.1	ENSG00000234715	2241.2	1.30989	0.11933	10.9771	4.92621e-28	4.88598e-26
AB019441.29	ENSG00000225200	686.803	2.2202	0.202279	10.9759	4.98841e-28	4.93123e-26
RP11-159C21.4	ENSG00000228929	492.231	1.81671	0.165892	10.9512	6.55991e-28	6.46325e-26
AL162151.1	ENSG00000232573	3672.86	2.03712	0.186205	10.9402	7.40405e-28	7.27088e-26
PLK1	ENSG00000166851	6878.31	1.01085	0.0924427	10.9349	7.85089e-28	7.68432e-26
ZBP1	ENSG00000124256	100.206	-6.06862	0.555092	-10.9326	8.04653e-28	7.84998e-26
FAM111A	ENSG00000166801	2812.26	-1.38928	0.127598	-10.888	1.31492e-27	1.27861e-25
TNFAIP3	ENSG00000118503	453.639	-1.64495	0.151299	-10.8722	1.56361e-27	1.51548e-25
RP11-392A22.2	ENSG00000240875	4533.75	-1.24752	0.114824	-10.8647	1.69836e-27	1.63707e-25
HAPLN1	ENSG00000145681	80226	1.45015	0.133475	10.8646	1.70006e-27	1.63707e-25
LIMA1	ENSG00000050405	16864.8	-1.00363	0.0926006	-10.8383	2.2658e-27	2.17481e-25
AC079922.3	ENSG00000237753	659.623	-1.41961	0.13135	-10.8078	3.16038e-27	3.0237e-25
IGFBP3	ENSG00000146674	2065.88	-1.3465	0.124656	-10.8018	3.37693e-27	3.22053e-25
SP140L	ENSG00000185404	3817.23	-1.07642	0.100228	-10.7398	6.62079e-27	6.29398e-25
SAPCD2	ENSG00000186193	4477.62	1.40544	0.130874	10.7389	6.68613e-27	6.33586e-25
TMEM200A	ENSG00000164484	359.705	-1.81559	0.16961	-10.7044	9.70068e-27	9.16329e-25
PSORS1C2	ENSG00000204538	212.884	-2.04558	0.191645	-10.6738	1.35029e-26	1.27145e-24
PMEPA1	ENSG00000124225	826.72	1.67869	0.157604	10.6513	1.71908e-26	1.6136e-24
MIR5193	ENSG00000263506	97.1277	-3.31989	0.311862	-10.6454	1.83245e-26	1.71461e-24
ZNF365	ENSG00000138311	1957.34	-1.33534	0.125492	-10.6408	1.92468e-26	1.79526e-24
IL13RA2	ENSG00000123496	14810	-1.28313	0.120652	-10.635	2.0486e-26	1.90488e-24
RPS2L1	ENSG00000235508	236.028	2.14498	0.20194	10.6219	2.35765e-26	2.18541e-24
CTA-150C2.22	ENSG00000284554	604.366	-1.62302	0.152828	-10.6199	2.40819e-26	2.22533e-24
MAGEA3	ENSG00000221867	13857.4	1.10031	0.104072	10.5726	3.99322e-26	3.67859e-24
RP11-796G6.1	ENSG00000241494	293.02	2.25293	0.213151	10.5697	4.1187e-26	3.78246e-24
RASGRP3	ENSG00000152689	235.097	-2.15628	0.204091	-10.5653	4.3165e-26	3.95192e-24
MYLK	ENSG00000065534	3504.86	-1.34589	0.127512	-10.555	4.81666e-26	4.39631e-24
MMP14	ENSG00000157227	53914.3	-0.990487	0.0938519	-10.5537	4.8821e-26	4.44241e-24
EIF2AK2	ENSG00000055332	30894.6	-2.06823	0.195987	-10.5529	4.92321e-26	4.46616e-24
CXCL16	ENSG00000161921	2402.99	-1.2397	0.11755	-10.5462	5.29058e-26	4.78484e-24
MX2	ENSG00000183486	14332.3	-4.97417	0.47176	-10.5438	5.42372e-26	4.89038e-24
KIF20A	ENSG00000112984	3821.75	1.13967	0.108201	10.5329	6.0938e-26	5.47797e-24
DPYD	ENSG00000188641	1821.45	-1.28338	0.121952	-10.5236	6.72196e-26	6.02446e-24
COL1A2	ENSG00000164692	1086.67	-1.582	0.15087	-10.4859	1.00334e-25	8.96528e-24
CDH3	ENSG00000062038	11414.7	-1.17956	0.112519	-10.4832	1.03144e-25	9.18879e-24
RP11-713M15.2	ENSG00000272502	828.78	1.23523	0.118113	10.458	1.34656e-25	1.19603e-23
SDSL	ENSG00000139410	1099.71	-1.37346	0.131375	-10.4545	1.39681e-25	1.23697e-23
RP11-478C6.4	ENSG00000250321	186.656	2.29583	0.21974	10.448	1.49714e-25	1.32188e-23
UGT1A1	ENSG00000241635	347.733	-1.97449	0.189218	-10.435	1.71571e-25	1.51038e-23
RP11-592N21.1	ENSG00000212664	1286.74	1.67328	0.160456	10.4283	1.84224e-25	1.61699e-23
VEPH1	ENSG00000197415	2195.13	-1.31344	0.125965	-10.427	1.86749e-25	1.63432e-23
RP11-61L23.2	ENSG00000253882	521.836	-1.46276	0.140308	-10.4254	1.89872e-25	1.65678e-23
MTMR11	ENSG00000014914	1732.19	-1.18607	0.11422	-10.3841	2.92852e-25	2.5479e-23
TSPYL4	ENSG00000187189	3409.1	-1.11554	0.107431	-10.3838	2.93727e-25	2.54806e-23
LFNG	ENSG00000106003	2243.88	1.27396	0.12312	10.3473	4.30317e-25	3.72212e-23
ZNFX1	ENSG00000124201	38239.9	-1.55896	0.150795	-10.3383	4.72946e-25	4.07899e-23
FBXL2	ENSG00000153558	1190.27	-1.30376	0.126315	-10.3216	5.63042e-25	4.84199e-23
SPARC	ENSG00000113140	15955.2	-1.07206	0.103874	-10.3208	5.6773e-25	4.86824e-23
RP11-44K6.2	ENSG00000253838	77.7919	-4.12323	0.399912	-10.3104	6.32674e-25	5.40954e-23
AC016708.2	ENSG00000230076	5651.43	1.36965	0.132873	10.3079	6.48993e-25	5.53318e-23
FLI1	ENSG00000151702	198.842	-1.96417	0.190612	-10.3045	6.72079e-25	5.71364e-23
FAS	ENSG00000026103	1267.78	-1.20571	0.117502	-10.2612	1.05396e-24	8.9346e-23
ADGRF4	ENSG00000153294	953.152	-1.39837	0.136299	-10.2596	1.07131e-24	9.05588e-23
POSTN	ENSG00000133110	306.115	-1.78032	0.17403	-10.23	1.45557e-24	1.22693e-22
BIRC3	ENSG00000023445	423.929	-1.49707	0.146365	-10.2283	1.48138e-24	1.24515e-22
DNM3	ENSG00000197959	462.187	-1.51329	0.148016	-10.2238	1.55192e-24	1.30077e-22
HKDC1	ENSG00000156510	1570.26	-1.29938	0.127425	-10.1972	2.03985e-24	1.70494e-22
IFI30	ENSG00000216490	2442.25	-1.82079	0.178799	-10.1834	2.35146e-24	1.95988e-22
BANK1	ENSG00000153064	1527.25	-1.15219	0.113226	-10.1761	2.5363e-24	2.10803e-22
PEAR1	ENSG00000187800	9026.9	-1.08886	0.107037	-10.1727	2.62475e-24	2.17547e-22
THSD1	ENSG00000136114	500.093	-1.78122	0.175649	-10.1408	3.64035e-24	3.00885e-22
RP11-515O17.2	ENSG00000263096	76.176	-3.67845	0.363032	-10.1326	3.96079e-24	3.26464e-22
OLFM2	ENSG00000105088	286.435	1.93568	0.191396	10.1135	4.81333e-24	3.95637e-22
RPL10AP6	ENSG00000226360	951.018	1.79558	0.177695	10.1048	5.25971e-24	4.31137e-22
RBM43	ENSG00000184898	2077.61	-1.32004	0.130667	-10.1023	5.39592e-24	4.41087e-22
SLC25A28	ENSG00000155287	4240.18	-1.05217	0.104542	-10.0646	7.92407e-24	6.45974e-22
THBS2	ENSG00000186340	384.099	-1.59741	0.159079	-10.0416	1.00047e-23	8.13362e-22
RP11-298A10.3	ENSG00000283537	492.001	-1.45291	0.144916	-10.0258	1.17354e-23	9.51466e-22
TMEM158	ENSG00000249992	4851.19	-1.43223	0.142912	-10.0218	1.22298e-23	9.88856e-22
TAP2	ENSG00000204267	9154.53	-1.11831	0.111841	-9.99909	1.53811e-23	1.24028e-21
RPS15AP1	ENSG00000214535	460.904	2.37016	0.237608	9.97511	1.95886e-23	1.57529e-21
MTCL1	ENSG00000168502	4286.71	-1.05759	0.106227	-9.95592	2.37609e-23	1.90568e-21
NEAT1	ENSG00000245532	178104	-1.35931	0.136584	-9.95218	2.46728e-23	1.97349e-21
UBE2K	ENSG00000078140	7098.64	0.927685	0.0932287	9.95063	2.50581e-23	1.99893e-21
HSD11B2	ENSG00000176387	144.848	2.36936	0.238148	9.94908	2.54518e-23	2.02492e-21
LAMP3	ENSG00000078081	3442.71	-2.28112	0.229301	-9.94815	2.56915e-23	2.03853e-21
RP11-426L16.3	ENSG00000225075	766.258	-1.4376	0.144638	-9.93927	2.8089e-23	2.22284e-21
CASP7	ENSG00000165806	3957.66	-1.06795	0.107552	-9.92962	3.09436e-23	2.44225e-21
C15orf52	ENSG00000188549	14312.1	-1.0242	0.103223	-9.92221	3.33295e-23	2.62359e-21
SH3RF3	ENSG00000172985	5489.21	0.980675	0.0990489	9.90091	4.12504e-23	3.23854e-21
2004-09-01	ENSG00000108387	218.062	-2.49237	0.251798	-9.89829	4.23453e-23	3.3077e-21
DLGAP5	ENSG00000126787	5077.05	0.925653	0.0935166	9.89827	4.23537e-23	3.3077e-21
SYNE1	ENSG00000131018	4863.83	-1.59623	0.161323	-9.89468	4.39021e-23	3.41965e-21
PSORS1C1	ENSG00000204540	923.189	-1.58523	0.160475	-9.87836	5.16741e-23	4.01453e-21
ENDOD1	ENSG00000149218	4716.4	-1.28682	0.130736	-9.84289	7.35702e-23	5.70073e-21
RP11-371I1.2	ENSG00000215808	661.947	-1.21807	0.123833	-9.83642	7.84536e-23	6.06334e-21
SLC22A23	ENSG00000137266	4881.36	1.24198	0.126458	9.82123	9.12218e-23	7.03188e-21
COL12A1	ENSG00000111799	4636.92	-1.5104	0.154107	-9.80102	1.11457e-22	8.56953e-21
RP11-373N22.3	ENSG00000247199	358.392	-1.56189	0.159402	-9.79843	1.14351e-22	8.76936e-21
IL37	ENSG00000125571	328.125	-1.72712	0.17663	-9.77822	1.39644e-22	1.06815e-20
PPFIA4	ENSG00000143847	1040.01	-1.48706	0.152232	-9.76838	1.53893e-22	1.17413e-20
EEF1B4	ENSG00000232472	1146.29	1.52346	0.155982	9.76693	1.56106e-22	1.18796e-20
RP11-345K20.2	ENSG00000229659	347.53	2.32959	0.238753	9.75731	1.71645e-22	1.30288e-20
RYK	ENSG00000163785	7635.64	1.15051	0.117958	9.75352	1.78173e-22	1.34899e-20
CTD-2095E4.5	ENSG00000277511	79.125	-3.31878	0.340385	-9.75006	1.84367e-22	1.39234e-20
RP11-84A1.1	ENSG00000225405	94.8717	3.30682	0.339623	9.73672	2.10227e-22	1.58362e-20
AKR1E2	ENSG00000165568	1213.84	1.31243	0.134981	9.72309	2.40368e-22	1.8061e-20
PPP2R5B	ENSG00000068971	6228.91	-0.919694	0.0950523	-9.67567	3.82594e-22	2.86753e-20
CEACAM5	ENSG00000105388	6246.57	1.83271	0.189464	9.67314	3.92174e-22	2.93194e-20
CDH7	ENSG00000081138	136.184	-2.58442	0.267242	-9.67069	4.01667e-22	2.99539e-20
CAND2	ENSG00000144712	1113.55	-1.14788	0.118761	-9.66545	4.22749e-22	3.14473e-20
RP11-706J10.1	ENSG00000254300	63.1202	-3.79345	0.392566	-9.66322	4.32073e-22	3.20607e-20
B2M	ENSG00000166710	161570	-1.29646	0.134226	-9.65875	4.51356e-22	3.34082e-20
LOXL2	ENSG00000134013	17105.9	-0.989705	0.102639	-9.64259	5.28399e-22	3.90137e-20
RP11-173C20.2	ENSG00000256128	557.819	-1.33514	0.13848	-9.64142	5.34421e-22	3.93606e-20
MAATS1	ENSG00000183833	248.389	-1.72423	0.179069	-9.6289	6.03712e-22	4.43542e-20
SLC43A3	ENSG00000134802	846.347	-1.30883	0.136009	-9.62307	6.38933e-22	4.68262e-20
EHF	ENSG00000135373	353.209	-1.6276	0.169402	-9.60788	7.40548e-22	5.40966e-20
AOX1	ENSG00000138356	4385.47	-1.26065	0.131212	-9.60771	7.41772e-22	5.40966e-20
PLCD4	ENSG00000115556	1819.86	-1.49517	0.155645	-9.60626	7.52289e-22	5.47295e-20
RP11-365K22.1	ENSG00000136149	2796.03	2.24013	0.233336	9.60046	7.95891e-22	5.77604e-20
GPAT3	ENSG00000138678	2228.74	1.08478	0.113216	9.58148	9.56618e-22	6.92559e-20
RP11-374P20.5	ENSG00000235106	3461.07	0.999375	0.104441	9.56878	1.0818e-21	7.81283e-20
GRAMD1B	ENSG00000023171	10914.2	-1.45569	0.152146	-9.5677	1.09306e-21	7.87191e-20
IRF9	ENSG00000213928	10601.1	-1.18366	0.123717	-9.5675	1.09527e-21	7.87191e-20
STX1B	ENSG00000099365	420.754	-1.42956	0.149747	-9.54646	1.34198e-21	9.62185e-20
ANXA3	ENSG00000138772	2719.28	-1.15478	0.121079	-9.53745	1.4639e-21	1.04708e-19
SH2D1B	ENSG00000198574	231.58	-2.0376	0.213859	-9.52779	1.60665e-21	1.14546e-19
CARD6	ENSG00000132357	1002.38	-1.56364	0.164117	-9.52759	1.60983e-21	1.14546e-19
CCL5	ENSG00000271503	71.736	-4.44215	0.466251	-9.52738	1.613e-21	1.14546e-19
CACNA1I	ENSG00000100346	211.963	-2.01787	0.211836	-9.52565	1.64009e-21	1.16193e-19
NMI	ENSG00000123609	11292	-1.01495	0.106737	-9.50887	1.92739e-21	1.36222e-19
TRIM56	ENSG00000169871	20173.6	-1.15912	0.122125	-9.49126	2.28257e-21	1.60943e-19
RP11-864N7.2	ENSG00000227615	1118.74	1.96755	0.207308	9.49092	2.28994e-21	1.61081e-19
MRAS	ENSG00000158186	741.757	-1.26261	0.133272	-9.47388	2.69628e-21	1.89217e-19
SYNPO2	ENSG00000172403	77.9867	-3.0645	0.324652	-9.43932	3.75189e-21	2.62676e-19
RP11-273G15.2	ENSG00000247317	116.063	-2.43771	0.258606	-9.42632	4.24721e-21	2.96657e-19
APOL6	ENSG00000221963	22007.9	-1.7513	0.186108	-9.41011	4.95615e-21	3.45364e-19
MPP4	ENSG00000082126	232.961	-2.63043	0.279692	-9.40472	5.21676e-21	3.62675e-19
ALMS1P	ENSG00000163016	90.4416	-2.86709	0.305392	-9.38822	6.10205e-21	4.23232e-19
GBX2	ENSG00000168505	541.718	1.66118	0.177332	9.36758	7.42115e-21	5.13526e-19
FAM83D	ENSG00000101447	3638.6	1.03374	0.110737	9.33511	1.0089e-20	6.96517e-19
IRF7	ENSG00000185507	11474.5	-1.74065	0.18659	-9.32877	1.07103e-20	7.37697e-19
MGAT4A	ENSG00000071073	177.224	-1.99612	0.214149	-9.32117	1.15069e-20	7.90735e-19
TNS2	ENSG00000111077	5549.65	-0.930232	0.0998786	-9.31363	1.23542e-20	8.47004e-19
PLA1A	ENSG00000144837	656.358	-2.03438	0.218706	-9.30189	1.37966e-20	9.43721e-19
TMEM62	ENSG00000137842	527.298	-1.71929	0.185039	-9.29148	1.52165e-20	1.03845e-18
VWA5A	ENSG00000110002	425.171	-2.00356	0.215771	-9.2856	1.60791e-20	1.09482e-18
COL4A6	ENSG00000197565	9791.28	-0.878652	0.0947328	-9.27506	1.77521e-20	1.20597e-18
RP11-229P13.23	ENSG00000231864	896.195	1.32297	0.143081	9.24626	2.32476e-20	1.5757e-18
HLA-V	ENSG00000181126	1197.51	-1.7006	0.183997	-9.24254	2.40718e-20	1.62786e-18
FAM64A	ENSG00000129195	899.008	1.2565	0.135955	9.24207	2.41782e-20	1.63135e-18
IMMT	ENSG00000132305	13161.9	0.8415	0.0911092	9.23616	2.55492e-20	1.71994e-18
CCNB1	ENSG00000134057	5845.4	0.944638	0.102308	9.23323	2.62582e-20	1.76369e-18
ZC3HAV1	ENSG00000105939	22946.8	-1.4241	0.154286	-9.23027	2.69951e-20	1.8091e-18
RP11-51O6.1	ENSG00000224631	1921.69	2.18392	0.23679	9.22301	2.88863e-20	1.93149e-18
MYOD1	ENSG00000129152	197.978	-2.25425	0.244424	-9.22269	2.89738e-20	1.933e-18
CCR1	ENSG00000163823	75.7048	-6.53631	0.709367	-9.21429	3.13357e-20	2.08589e-18
FAM46A	ENSG00000112773	1736.37	-1.95352	0.212018	-9.21394	3.14357e-20	2.08788e-18
ICA1	ENSG00000003147	484.642	-1.30623	0.141833	-9.20961	3.27309e-20	2.16906e-18
AC007969.5	ENSG00000233762	2787.14	2.12645	0.231208	9.19712	3.67683e-20	2.4312e-18
KIF23	ENSG00000137807	4465.01	0.859641	0.0937662	9.16792	4.82233e-20	3.18156e-18
CEP55	ENSG00000138180	4268.11	0.903263	0.0986624	9.15509	5.43132e-20	3.57542e-18
KMT5B	ENSG00000110066	6922.92	1.10201	0.120402	9.15275	5.55008e-20	3.64553e-18
TFF2	ENSG00000160181	3377.85	1.55222	0.169772	9.14296	6.07645e-20	3.98249e-18
NHLRC3	ENSG00000188811	1411.34	-1.02039	0.111648	-9.13936	6.28221e-20	4.10489e-18
CTD-2369P2.8	ENSG00000267607	3501.22	-1.01385	0.110934	-9.13921	6.29081e-20	4.10489e-18
MRGBP	ENSG00000101189	6943.44	1.28242	0.140331	9.13851	6.33208e-20	4.12278e-18
GIMAP2	ENSG00000106560	77.9715	-3.15045	0.344903	-9.13431	6.58269e-20	4.27659e-18
SLC43A1	ENSG00000149150	5339.72	1.08564	0.11896	9.12611	7.1005e-20	4.60295e-18
FBXO6	ENSG00000116663	1331.31	-1.35357	0.148384	-9.12203	7.37283e-20	4.7691e-18
FBXO27	ENSG00000161243	2649.1	-0.931002	0.102112	-9.11749	7.6887e-20	4.96263e-18
CDCA8	ENSG00000134690	4003.37	0.887085	0.0973284	9.11435	7.91424e-20	5.09715e-18
PCSK9	ENSG00000169174	1152.69	1.46983	0.161272	9.11398	7.94131e-20	5.10354e-18
LRRC38	ENSG00000162494	1248.83	-1.26585	0.139049	-9.10366	8.73414e-20	5.60096e-18
FAM27E3	ENSG00000232833	2409.82	1.0834	0.119105	9.09611	9.36244e-20	5.99096e-18
AC083862.1	ENSG00000229974	92.8616	-2.99748	0.329713	-9.09119	9.79641e-20	6.25519e-18
DEPDC1B	ENSG00000035499	1499.21	1.05655	0.116225	9.09052	9.85692e-20	6.28035e-18
MAGEA6	ENSG00000197172	11838	0.936199	0.103059	9.08412	1.04544e-19	6.6468e-18
HLF	ENSG00000108924	6117.36	-1.44345	0.158915	-9.08316	1.05469e-19	6.69135e-18
AC000089.3	ENSG00000235776	228.362	2.10522	0.232014	9.07366	1.15082e-19	7.28565e-18
AC016831.7	ENSG00000233559	1101.55	1.19659	0.131924	9.07028	1.18709e-19	7.49932e-18
MYD88	ENSG00000172936	9215.35	-0.989211	0.109087	-9.06807	1.21143e-19	7.63689e-18
EIF5AL1	ENSG00000253626	1889.51	1.27787	0.140986	9.06379	1.25989e-19	7.92561e-18
RP11-446H18.3	ENSG00000243701	540.315	-1.26623	0.139748	-9.06083	1.29463e-19	8.12691e-18
GPR87	ENSG00000138271	682.497	-2.01631	0.222909	-9.04545	1.49055e-19	9.33714e-18
FAM49B	ENSG00000153310	15061	0.830465	0.0919474	9.03195	1.68633e-19	1.05413e-17
SERPINI1	ENSG00000163536	1439.2	-1.02932	0.114106	-9.02073	1.86843e-19	1.16552e-17
RPS2P46	ENSG00000189343	8647.37	1.20826	0.134564	8.9791	2.72996e-19	1.69937e-17
RP11-1072A3.3	ENSG00000279196	360.105	-1.46498	0.16325	-8.97382	2.86403e-19	1.77911e-17
GCNT1	ENSG00000187210	239.476	-1.6376	0.182531	-8.9716	2.92242e-19	1.8116e-17
RP11-92K2.2	ENSG00000231767	949.303	2.45967	0.274211	8.96997	2.96587e-19	1.83471e-17
AC018738.2	ENSG00000237039	384.257	1.64805	0.183746	8.96916	2.98772e-19	1.84439e-17
CMTR1	ENSG00000137200	7445.41	-0.862359	0.0962799	-8.95678	3.3429e-19	2.05938e-17
GLIPR2	ENSG00000122694	2781.17	-1.55554	0.174128	-8.93332	4.13409e-19	2.54153e-17
CYP2J2	ENSG00000134716	377.789	-1.51682	0.169912	-8.92705	4.3753e-19	2.68427e-17
MUC1	ENSG00000185499	1573.29	-1.64844	0.184881	-8.91623	4.82422e-19	2.95359e-17
ANGPTL2	ENSG00000136859	1058.39	-1.0773	0.120927	-8.9087	5.16354e-19	3.15485e-17
RP11-161H23.9	ENSG00000258334	1473.97	-1.49604	0.16811	-8.89918	5.62599e-19	3.4263e-17
SCEL	ENSG00000136155	7492.22	-1.243	0.139677	-8.89909	5.63086e-19	3.4263e-17
STEAP4	ENSG00000127954	66.6893	-4.0272	0.453231	-8.88554	6.36087e-19	3.86261e-17
KPNA2	ENSG00000182481	13967.1	0.862209	0.097058	8.88344	6.48234e-19	3.92752e-17
AC011737.2	ENSG00000204196	1723.14	1.26224	0.142092	8.88324	6.49417e-19	3.92752e-17
PPM1K	ENSG00000163644	2775.69	-1.30013	0.146381	-8.88179	6.57926e-19	3.97091e-17
GS1-184P14.2	ENSG00000225071	911.131	1.42835	0.161052	8.86883	7.39163e-19	4.45218e-17
TMEM86A	ENSG00000151117	1489.14	-1.07619	0.121492	-8.8581	8.13884e-19	4.89235e-17
IL22RA1	ENSG00000142677	273.459	-1.57931	0.178338	-8.85568	8.31752e-19	4.98967e-17
IL32	ENSG00000008517	844.438	-1.4744	0.166798	-8.83944	9.62008e-19	5.75947e-17
C22orf15	ENSG00000169314	387.911	1.50459	0.170298	8.835	1.00097e-18	5.9807e-17
CX3CL1	ENSG00000006210	65.4442	-6.33217	0.71716	-8.82951	1.05135e-18	6.26911e-17
MANSC4	ENSG00000205693	193.269	-2.03027	0.230239	-8.81811	1.16404e-18	6.92723e-17
RP4-620F22.2	ENSG00000237568	57.0378	-4.317	0.489871	-8.81251	1.22376e-18	7.25698e-17
MEST	ENSG00000106484	2331.52	0.941142	0.106797	8.81246	1.22433e-18	7.25698e-17
BMI1	ENSG00000168283	22423.2	0.98265	0.111583	8.80648	1.29135e-18	7.639e-17
AC087886.1	ENSG00000236333	3005.79	-1.04661	0.118852	-8.806	1.29689e-18	7.65652e-17
LDOC1	ENSG00000182195	39462.4	-1.15188	0.130836	-8.80398	1.32049e-18	7.78043e-17
IL31RA	ENSG00000164509	1428.97	-1.05025	0.119544	-8.78541	1.5579e-18	9.16115e-17
ADAP1	ENSG00000105963	476.679	-1.76227	0.20071	-8.78016	1.63249e-18	9.5808e-17
RP11-282K24.1	ENSG00000227525	115.809	2.15347	0.245598	8.7683	1.81392e-18	1.06246e-16
SGK1	ENSG00000118515	1450.84	-1.30043	0.148396	-8.76324	1.8971e-18	1.109e-16
CAPS2	ENSG00000180881	110.613	-2.28683	0.261057	-8.75989	1.95446e-18	1.14029e-16
GBP7	ENSG00000213512	136.872	-2.75915	0.315259	-8.75199	2.09626e-18	1.22063e-16
AC079250.1	ENSG00000230979	1383.47	1.3533	0.154673	8.74939	2.14512e-18	1.24664e-16
STYK1	ENSG00000060140	447.615	-1.21633	0.139151	-8.74105	2.30951e-18	1.33956e-16
BAIAP2L1	ENSG00000006453	7005.54	0.811628	0.0930191	8.72539	2.65275e-18	1.53565e-16
RP11-138B4.1	ENSG00000250658	607.926	-1.39239	0.159915	-8.70708	3.11806e-18	1.80151e-16
UGT2B10	ENSG00000109181	75.0975	-4.39836	0.505406	-8.70263	3.24278e-18	1.86737e-16
ZCCHC2	ENSG00000141664	3952.23	-1.46942	0.168849	-8.70257	3.2446e-18	1.86737e-16
C2orf66	ENSG00000187944	371.25	-1.61764	0.186057	-8.69434	3.48853e-18	2.00388e-16
LIN7A	ENSG00000111052	354.843	-1.41409	0.162841	-8.68384	3.82631e-18	2.19368e-16
AREG	ENSG00000109321	5339.81	1.01147	0.116511	8.68133	3.9118e-18	2.23838e-16
ACP7	ENSG00000183760	304.013	-1.38985	0.160338	-8.66824	4.38837e-18	2.50626e-16
LIPH	ENSG00000163898	1132.43	-1.02224	0.118171	-8.65054	5.12551e-18	2.92164e-16
TGFA	ENSG00000163235	3937.94	-1.4947	0.172869	-8.64643	5.3135e-18	3.02301e-16
HIST1H2BC	ENSG00000180596	1610.9	-1.22063	0.141189	-8.64542	5.36095e-18	3.04418e-16
ANO3	ENSG00000134343	181.153	-1.7995	0.208368	-8.63617	5.81296e-18	3.29456e-16
NWD1	ENSG00000188039	394.712	-1.6691	0.193769	-8.61386	7.06433e-18	3.99618e-16
HLX	ENSG00000136630	966.242	-1.88552	0.21909	-8.60617	7.55446e-18	4.26533e-16
SLC29A2	ENSG00000174669	2876.42	0.875879	0.101935	8.59256	8.50529e-18	4.79308e-16
NEK2	ENSG00000117650	2188.22	0.919777	0.107256	8.57551	9.86483e-18	5.54306e-16
TMEM173	ENSG00000184584	4637.1	-1.12937	0.131698	-8.57541	9.87337e-18	5.54306e-16
AC004988.1	ENSG00000203446	45.0419	-4.72882	0.552689	-8.55602	1.16831e-17	6.5467e-16
DUSP1	ENSG00000120129	5196.31	-0.897447	0.104951	-8.55113	1.21885e-17	6.81708e-16
MYBL1	ENSG00000185697	1077.78	-1.07988	0.126311	-8.5494	1.23735e-17	6.90757e-16
APOBEC3D	ENSG00000243811	181.157	-1.86193	0.217872	-8.54598	1.27453e-17	7.10179e-16
IL6R	ENSG00000160712	5379.97	0.851158	0.0997763	8.53067	1.45506e-17	8.09259e-16
MAGEE1	ENSG00000198934	845.067	-1.19422	0.140068	-8.52594	1.51578e-17	8.41453e-16
EPB41L4B	ENSG00000095203	4827.73	0.920233	0.10803	8.51832	1.6188e-17	8.96974e-16
CARD16	ENSG00000204397	94.077	-3.26147	0.383003	-8.51553	1.65831e-17	9.17157e-16
UBE2H	ENSG00000186591	34083.5	-0.749919	0.0881035	-8.5118	1.71258e-17	9.43983e-16
TTLL11	ENSG00000175764	2812.67	-0.950921	0.111718	-8.51176	1.71316e-17	9.43983e-16
TREX1	ENSG00000213689	1103.05	-1.41045	0.165899	-8.50189	1.86529e-17	1.02591e-15
RP11-468E2.4	ENSG00000259529	14048.1	-0.972836	0.114497	-8.49664	1.95153e-17	1.07136e-15
AC012305.1	ENSG00000235529	101.062	2.37218	0.279235	8.49525	1.975e-17	1.08225e-15
HPGD	ENSG00000164120	4956.57	0.858683	0.101165	8.48792	2.1036e-17	1.1506e-15
FAM108C1	ENSG00000136379	1139.19	0.955689	0.112646	8.48401	2.17572e-17	1.18786e-15
SPEF2	ENSG00000152582	372.386	-1.26342	0.14899	-8.47986	2.25455e-17	1.22865e-15
TPD52L1	ENSG00000111907	2703.67	0.922469	0.108893	8.47133	2.42615e-17	1.31974e-15
CAPN3	ENSG00000092529	144	-1.81258	0.214081	-8.46677	2.52295e-17	1.3699e-15
SMIM3	ENSG00000256235	2421.68	-1.06607	0.125961	-8.46346	2.59564e-17	1.4068e-15
AC010441.1	ENSG00000269636	2421.53	-1.06594	0.125966	-8.46212	2.62569e-17	1.4205e-15
NRARP	ENSG00000198435	715.649	1.39179	0.164517	8.45987	2.67667e-17	1.44545e-15
EIF4H	ENSG00000106682	39878.5	0.767335	0.0907401	8.45641	2.75743e-17	1.48636e-15
FZD4	ENSG00000174804	11250.9	1.38622	0.164051	8.44995	2.91416e-17	1.56801e-15
CEMIP	ENSG00000103888	5225.29	1.20058	0.14212	8.44762	2.97301e-17	1.59679e-15
SLC8A1	ENSG00000183023	695.019	1.17152	0.138693	8.44684	2.99293e-17	1.60459e-15
GPD1L	ENSG00000152642	13009.6	1.30485	0.15455	8.44288	3.09605e-17	1.65689e-15
JADE2	ENSG00000043143	6221.91	-1.03741	0.122933	-8.43879	3.20653e-17	1.71293e-15
TNIK	ENSG00000154310	5458.4	-0.93585	0.110936	-8.43592	3.286e-17	1.75224e-15
ENOX1	ENSG00000120658	277.245	1.41853	0.168413	8.42292	3.67227e-17	1.95471e-15
RP11-532F6.3	ENSG00000272463	49.3947	-3.53549	0.42099	-8.39802	4.54081e-17	2.41271e-15
SYT13	ENSG00000019505	244.297	-1.4792	0.176179	-8.396	4.61935e-17	2.45007e-15
RP11-234A1.1	ENSG00000242299	2272.13	2.05343	0.244663	8.3929	4.74297e-17	2.51116e-15
RP11-462L8.1	ENSG00000229656	285.247	-1.51638	0.181115	-8.37246	5.64254e-17	2.97955e-15
RP11-91K9.1	ENSG00000231574	51.3613	-3.34728	0.399802	-8.37236	5.64768e-17	2.97955e-15
FAT4	ENSG00000196159	533.865	-1.57516	0.188386	-8.36133	6.20137e-17	3.26587e-15
PLVAP	ENSG00000130300	87.2148	-2.56487	0.307103	-8.35184	6.72076e-17	3.53315e-15
ZBTB47	ENSG00000114853	1845.92	-0.901027	0.107902	-8.35044	6.80093e-17	3.56899e-15
RDH5	ENSG00000135437	497.244	-1.59024	0.190461	-8.34943	6.85942e-17	3.59335e-15
FABP4	ENSG00000170323	1077.27	-1.85753	0.22261	-8.34435	7.16087e-17	3.74467e-15
LYRM9	ENSG00000232859	125.018	-2.18034	0.261705	-8.33129	7.99638e-17	4.17425e-15
PLAUR	ENSG00000011422	10924.7	-0.782494	0.0939787	-8.32628	8.34201e-17	4.34705e-15
XXbac-BPG181B23.6	ENSG00000233902	43.8053	-4.09584	0.492583	-8.31504	9.17236e-17	4.76849e-15
PRDM1	ENSG00000057657	296.917	-2.07138	0.249117	-8.3149	9.1828e-17	4.76849e-15
HTR1E	ENSG00000168830	667.416	-1.12114	0.134881	-8.31205	9.40642e-17	4.8761e-15
SELPLG	ENSG00000110876	699.041	-1.57908	0.189997	-8.31107	9.48444e-17	4.90799e-15
SELL	ENSG00000188404	49.9857	-3.41665	0.412346	-8.28587	1.17252e-16	6.05535e-15
GPR153	ENSG00000158292	30370.6	1.11363	0.134404	8.28569	1.17423e-16	6.05535e-15
RP11-229P13.22	ENSG00000229257	490.048	1.57995	0.19071	8.28458	1.18528e-16	6.10176e-15
WNT10B	ENSG00000169884	163.023	2.08954	0.252322	8.28126	1.21882e-16	6.26355e-15
RP11-46C24.7	ENSG00000259877	661.758	-1.06815	0.128996	-8.28044	1.22723e-16	6.29588e-15
PRDM8	ENSG00000152784	11945.1	0.955164	0.115462	8.27251	1.31169e-16	6.71761e-15
LYPD5	ENSG00000159871	196.22	-1.53343	0.185431	-8.26957	1.34445e-16	6.87354e-15
CFAP54	ENSG00000188596	268.972	-1.73662	0.210242	-8.26013	1.45511e-16	7.42653e-15
DAAM1	ENSG00000100592	3413.28	-0.895261	0.108398	-8.25904	1.46846e-16	7.48187e-15
RNF213	ENSG00000173821	38053.8	-1.32789	0.160798	-8.25814	1.47956e-16	7.52553e-15
NUCB2	ENSG00000070081	6540.21	-0.767524	0.093009	-8.25215	1.55576e-16	7.89958e-15
DMRTA1	ENSG00000176399	1270.82	1.01638	0.123194	8.25022	1.58109e-16	8.01455e-15
FURIN	ENSG00000140564	9399.34	-0.840072	0.101833	-8.24949	1.59071e-16	8.04958e-15
ERAP1	ENSG00000164307	10726.5	-1.07329	0.130111	-8.24898	1.59758e-16	8.0706e-15
TMEM56	ENSG00000152078	3933.33	1.50027	0.182186	8.23482	1.79825e-16	9.06895e-15
COL17A1	ENSG00000065618	3894.99	-0.854417	0.103863	-8.22639	1.92945e-16	9.71416e-15
ADGRG6	ENSG00000112414	6912.62	-1.46058	0.177668	-8.22086	2.02047e-16	1.01553e-14
SYTL2	ENSG00000137501	6458.77	0.875795	0.106635	8.21298	2.15767e-16	1.08265e-14
SPINK5	ENSG00000133710	2544.97	-0.846186	0.10306	-8.21062	2.20045e-16	1.10226e-14
AC004453.8	ENSG00000146677	1119.11	1.56822	0.191315	8.19704	2.46388e-16	1.23215e-14
IRF2	ENSG00000168310	2932.2	-0.929921	0.113483	-8.19439	2.51871e-16	1.25746e-14
PRRG4	ENSG00000135378	672.034	-1.44444	0.177021	-8.15968	3.35911e-16	1.67421e-14
RP11-880O3.1	ENSG00000242071	3836.66	1.06863	0.131233	8.14299	3.85641e-16	1.91885e-14
ANKRD22	ENSG00000152766	60.4701	-2.94503	0.361834	-8.13917	3.97993e-16	1.97701e-14
BLOC1S5	ENSG00000188428	1230.23	0.966569	0.118995	8.12279	4.55569e-16	2.25924e-14
HECW2	ENSG00000138411	1461.46	1.12811	0.138946	8.119	4.70021e-16	2.32704e-14
CETP	ENSG00000087237	85.4186	-2.93658	0.362314	-8.10509	5.27062e-16	2.60511e-14
ALPK1	ENSG00000073331	1747.14	-1.01572	0.125362	-8.10229	5.39344e-16	2.66139e-14
RP11-122C9.1	ENSG00000137970	12120.7	1.30776	0.161469	8.09911	5.53623e-16	2.72733e-14
RTL1	ENSG00000254656	128.374	-2.21763	0.27384	-8.09828	5.57396e-16	2.74137e-14
CD177	ENSG00000204936	172.735	-1.63695	0.202426	-8.08663	6.13359e-16	3.01164e-14
AKR1C3	ENSG00000196139	1431.16	-1.24587	0.154252	-8.07686	6.64539e-16	3.25755e-14
CRYAB	ENSG00000109846	299.759	-1.3776	0.170655	-8.07239	6.89351e-16	3.37363e-14
GRAMD1C	ENSG00000178075	325.481	-1.33494	0.165396	-8.07116	6.96358e-16	3.40098e-14
NDST3	ENSG00000164100	98.08	-2.58135	0.319831	-8.071	6.97227e-16	3.40098e-14
CFAP45	ENSG00000213085	795.136	-1.14928	0.142542	-8.06273	7.46119e-16	3.63352e-14
RP11-64D22.2	ENSG00000240602	132.184	-1.92854	0.239265	-8.06027	7.61258e-16	3.70118e-14
SPAG5	ENSG00000076382	3606.46	0.936396	0.116318	8.05029	8.25949e-16	4.00915e-14
DUSP4	ENSG00000120875	41259.8	0.892886	0.110996	8.0443	8.6737e-16	4.20335e-14
AF121898.3	ENSG00000253500	44.8598	-5.50358	0.684226	-8.04351	8.73041e-16	4.22396e-14
CCND3	ENSG00000112576	4348.5	-0.835316	0.103929	-8.03735	9.18027e-16	4.4344e-14
ESM1	ENSG00000164283	192.439	-1.861	0.23184	-8.0271	9.97999e-16	4.81288e-14
CPQ	ENSG00000104324	381.802	-1.33794	0.166709	-8.0256	1.01034e-15	4.86449e-14
RPL14P1	ENSG00000139239	1476.28	1.24227	0.154838	8.02306	1.03142e-15	4.958e-14
RPS3AP26	ENSG00000214389	3049.25	1.08699	0.135553	8.0189	1.06695e-15	5.12048e-14
RP11-326I11.3	ENSG00000271646	230.009	-1.58708	0.198013	-8.01507	1.10077e-15	5.2743e-14
FAM214B	ENSG00000005238	10391.6	-0.902615	0.112728	-8.00703	1.17511e-15	5.62146e-14
HCLS1	ENSG00000180353	2413.19	-1.00814	0.125917	-8.00637	1.18144e-15	5.64264e-14
CTD-2033A16.2	ENSG00000260290	525.73	1.45461	0.181832	7.99976	1.24662e-15	5.94444e-14
NPTXR	ENSG00000221890	1686.99	-1.05157	0.131495	-7.997	1.27491e-15	6.06959e-14
RP11-999E24.3	ENSG00000259969	229.688	2.29998	0.287614	7.99676	1.2774e-15	6.07172e-14
CABLES1	ENSG00000134508	7412.74	0.847126	0.105954	7.99526	1.29306e-15	6.13635e-14
C7orf49	ENSG00000122783	4632.96	-0.801668	0.100274	-7.99476	1.29827e-15	6.15129e-14
RP11-267A15.1	ENSG00000249306	244.887	-1.66749	0.208652	-7.99171	1.3308e-15	6.29503e-14
LRRC71	ENSG00000160838	529.048	-1.37806	0.172441	-7.99152	1.33284e-15	6.29503e-14
RPS26P11	ENSG00000196933	202.322	2.26543	0.283517	7.99048	1.34413e-15	6.33829e-14
HIST1H3H	ENSG00000278828	1307.18	-1.04769	0.131134	-7.98947	1.35517e-15	6.38024e-14
RP11-693N9.2	ENSG00000235505	68.8876	-3.13028	0.391914	-7.98716	1.38085e-15	6.49085e-14
TNFRSF11A	ENSG00000141655	3183.22	-0.801956	0.100411	-7.9867	1.38597e-15	6.50465e-14
TCN1	ENSG00000134827	17062.9	-0.890502	0.111514	-7.98559	1.3985e-15	6.55313e-14
RP11-462G12.1	ENSG00000262185	190.106	-1.73293	0.217051	-7.98395	1.41724e-15	6.63052e-14
XRN1	ENSG00000114127	9077.69	-1.50399	0.188521	-7.97784	1.4891e-15	6.95577e-14
C8orf4	ENSG00000176907	310.103	-1.6953	0.212686	-7.97089	1.57538e-15	7.34727e-14
OR52K3P	ENSG00000225101	51.0871	-6.26649	0.786617	-7.96638	1.63387e-15	7.6081e-14
AC104777.2	ENSG00000236049	65.2287	-3.93713	0.494667	-7.95916	1.73213e-15	8.05304e-14
SDR16C5	ENSG00000170786	573.463	1.09273	0.137342	7.95623	1.77354e-15	8.23273e-14
TLE3	ENSG00000140332	7872.11	0.816311	0.102743	7.9452	1.93878e-15	8.98574e-14
FLVCR2	ENSG00000119686	2863.01	0.772368	0.0972879	7.93899	2.03831e-15	9.43233e-14
RP11-368I7.2	ENSG00000261373	8982.37	0.833248	0.104986	7.93673	2.0759e-15	9.59135e-14
RNF43	ENSG00000108375	670.173	-1.07862	0.135957	-7.93357	2.12937e-15	9.82317e-14
MLKL	ENSG00000168404	4504.78	-0.764144	0.0963642	-7.92975	2.19581e-15	1.0114e-13
PTHLH	ENSG00000087494	3485.95	-1.19716	0.151078	-7.92416	2.29689e-15	1.05632e-13
HSD3B7	ENSG00000099377	796.715	-1.43681	0.181395	-7.92092	2.35759e-15	1.08256e-13
NACAP1	ENSG00000228224	121.022	2.16534	0.273702	7.91129	2.54732e-15	1.16788e-13
BUB1B	ENSG00000156970	3218.24	0.815108	0.103051	7.90975	2.57903e-15	1.1806e-13
PTPRM	ENSG00000173482	5632.81	-0.898661	0.113688	-7.90465	2.68681e-15	1.22805e-13
RP11-589M4.1	ENSG00000259049	5705.71	0.856135	0.108315	7.90411	2.69851e-15	1.23151e-13
AC006273.5	ENSG00000267530	287.322	-1.26988	0.160677	-7.90335	2.71514e-15	1.2372e-13
RP11-151A6.3	ENSG00000234354	764.97	1.11422	0.141049	7.89948	2.80072e-15	1.27424e-13
STAU1	ENSG00000124214	32957.4	0.805757	0.102031	7.89714	2.85365e-15	1.29634e-13
PKP4	ENSG00000144283	6956.88	0.885819	0.112285	7.88903	3.04555e-15	1.38141e-13
EIF3L	ENSG00000100129	17391.7	0.746209	0.0945987	7.88816	3.06682e-15	1.38894e-13
CTD-2037K23.2	ENSG00000245556	1388.97	-1.17989	0.14961	-7.88645	3.10896e-15	1.40588e-13
DUSP5	ENSG00000138166	13852.4	0.88568	0.112323	7.88513	3.14201e-15	1.41867e-13
IL6	ENSG00000136244	499.229	-1.08733	0.137909	-7.88439	3.16078e-15	1.42498e-13
CTD-2643I7.5	ENSG00000239920	520.492	-1.63499	0.207389	-7.8837	3.17814e-15	1.43064e-13
AC011997.1	ENSG00000222017	50.2611	-3.19202	0.405018	-7.88119	3.24283e-15	1.45756e-13
SNPH	ENSG00000101298	1444.56	-0.943787	0.119774	-7.87975	3.28043e-15	1.47224e-13
ITGB5	ENSG00000082781	9758.98	0.758497	0.0963934	7.86877	3.58152e-15	1.60494e-13
GYLTL1B	ENSG00000165905	261.837	1.5776	0.200807	7.85629	3.95691e-15	1.77049e-13
IL18BP	ENSG00000137496	5110.52	-0.975845	0.124251	-7.85383	4.03534e-15	1.80288e-13
ODF3B	ENSG00000177989	619.62	-2.36993	0.301796	-7.85277	4.06946e-15	1.8154e-13
NECAB2	ENSG00000103154	513.322	1.21733	0.155126	7.84737	4.24843e-15	1.89239e-13
KIAA1683	ENSG00000130518	238.111	-1.52386	0.194216	-7.84621	4.28799e-15	1.90716e-13
AC099548.6	ENSG00000159860	268.398	-1.46521	0.186787	-7.84429	4.35396e-15	1.93361e-13
CTB-113P19.1	ENSG00000249035	341.726	-1.45363	0.185469	-7.83761	4.59186e-15	2.03623e-13
C4orf33	ENSG00000151470	968.375	-1.11949	0.142991	-7.82913	4.91274e-15	2.17528e-13
ZNF639	ENSG00000121864	4362.05	0.774574	0.098965	7.82675	5.00655e-15	2.21352e-13
FAM131C	ENSG00000185519	860.955	0.910762	0.116452	7.82094	5.24292e-15	2.31459e-13
RP11-117B7.1	ENSG00000256262	204.664	-2.08555	0.266753	-7.81829	5.35453e-15	2.36036e-13
CCNA2	ENSG00000145386	2421.25	0.82312	0.105346	7.81347	5.56336e-15	2.44878e-13
KANK2	ENSG00000197256	25483.6	-0.911247	0.116699	-7.8085	5.78733e-15	2.54361e-13
RP11-377K22.2	ENSG00000225475	59.4108	2.84017	0.364279	7.79669	6.35503e-15	2.78899e-13
FAM84A	ENSG00000162981	1093.98	-1.30811	0.167784	-7.79641	6.36952e-15	2.79124e-13
EN1	ENSG00000163064	3681.29	0.893019	0.11462	7.7911	6.64305e-15	2.90682e-13
RP11-191G24.2	ENSG00000227742	167.757	-1.66786	0.214335	-7.78158	7.16264e-15	3.12958e-13
CERK	ENSG00000100422	3679.28	0.820898	0.105519	7.77963	7.27378e-15	3.17348e-13
CXCL11	ENSG00000169248	405.701	-6.35376	0.81783	-7.76904	7.90819e-15	3.44522e-13
SYT16	ENSG00000139973	2726.57	1.08664	0.139932	7.76554	8.1295e-15	3.53645e-13
S1PR2	ENSG00000267534	1139.81	-0.995772	0.128459	-7.75165	9.07071e-15	3.94013e-13
N4BP2L1	ENSG00000139597	65.6836	-2.52792	0.326129	-7.75129	9.09616e-15	3.94543e-13
RP1-66C13.3	ENSG00000266786	40.5991	-5.34961	0.690704	-7.74515	9.54697e-15	4.13494e-13
CTD-2509G16.5	ENSG00000258760	46.0003	-3.18147	0.41081	-7.74439	9.6043e-15	4.15372e-13
C8orf33	ENSG00000182307	18139.6	0.717068	0.0926005	7.74367	9.6587e-15	4.17118e-13
SLC2A12	ENSG00000146411	696.626	-1.0558	0.136463	-7.73693	1.01848e-14	4.39202e-13
RP11-1029J19.4	ENSG00000258919	180.974	-1.63347	0.21119	-7.73459	1.03735e-14	4.4669e-13
MGAT5B	ENSG00000167889	2356.44	-1.06523	0.137726	-7.7344	1.03892e-14	4.46721e-13
PCDH18	ENSG00000189184	590.389	-1.11654	0.144452	-7.72951	1.07958e-14	4.63535e-13
PRC1	ENSG00000198901	3429.74	0.764422	0.098924	7.72737	1.09793e-14	4.70735e-13
PPP2R5A	ENSG00000066027	4680.26	0.874401	0.113205	7.72403	1.12712e-14	4.82553e-13
TRIM65	ENSG00000141569	5546.03	0.77014	0.0997296	7.72228	1.14263e-14	4.88489e-13
NETO2	ENSG00000171208	11049.6	0.780138	0.101069	7.71889	1.17343e-14	5.00939e-13
CFL2	ENSG00000165410	15788	0.693658	0.0898871	7.71699	1.19113e-14	5.07767e-13
LRRC75A	ENSG00000181350	738.695	1.61428	0.209239	7.71498	1.20997e-14	5.15059e-13
KRT80	ENSG00000167767	1232.54	-0.903228	0.117355	-7.69653	1.39815e-14	5.94314e-13
PKIB	ENSG00000135549	12458.7	0.855748	0.111207	7.69505	1.41433e-14	6.00336e-13
RP11-332E4.1	ENSG00000214748	253.737	2.53956	0.330077	7.69383	1.42789e-14	6.05228e-13
AC107983.4	ENSG00000227077	329.954	1.60754	0.208967	7.6928	1.43944e-14	6.09255e-13
CDC20	ENSG00000117399	4793.01	0.936247	0.121754	7.68967	1.47515e-14	6.2348e-13
CCNB2	ENSG00000157456	3063.87	0.922763	0.120267	7.67259	1.68557e-14	7.11408e-13
RPL13AP5	ENSG00000236552	5121.1	1.09299	0.142458	7.67239	1.6882e-14	7.11507e-13
WARS	ENSG00000140105	129518	-1.0941	0.1427	-7.66711	1.75918e-14	7.40375e-13
RP11-92C4.3	ENSG00000267026	186.083	-1.6623	0.216885	-7.66442	1.79636e-14	7.54952e-13
ENG	ENSG00000106991	1686.22	-0.891783	0.1164	-7.66135	1.83993e-14	7.72175e-13
RP11-122C5.3	ENSG00000250629	288.718	-1.28537	0.167794	-7.66041	1.85336e-14	7.76716e-13
ADAMTS16	ENSG00000145536	246.947	-1.59666	0.208513	-7.65735	1.89813e-14	7.94357e-13
CSAG2	ENSG00000184324	1142.06	-1.19875	0.156654	-7.65221	1.97556e-14	8.256e-13
NCAPD2	ENSG00000010292	9782.25	0.750417	0.0981533	7.64535	2.08371e-14	8.69575e-13
UBASH3B	ENSG00000154127	860.485	-1.03089	0.134887	-7.64261	2.12865e-14	8.86302e-13
AC007743.1	ENSG00000233251	375.354	-1.35208	0.176915	-7.64254	2.12975e-14	8.86302e-13
TMEM55A	ENSG00000155099	2520.95	-0.918593	0.120302	-7.63573	2.24545e-14	9.33146e-13
CLCN4	ENSG00000073464	3144	-0.916721	0.120076	-7.63453	2.26639e-14	9.40537e-13
NPTX1	ENSG00000171246	1004.87	0.904905	0.118535	7.63404	2.27501e-14	9.42799e-13
RUSC2	ENSG00000198853	3828.2	-0.87001	0.114003	-7.63146	2.32115e-14	9.60581e-13
IL24	ENSG00000162892	56.9374	-3.32635	0.435998	-7.62928	2.36064e-14	9.75566e-13
PHEX	ENSG00000102174	2704.1	1.0052	0.13181	7.62609	2.41977e-14	9.98618e-13
RP11-393I23.2	ENSG00000223416	659.056	1.08228	0.141985	7.62252	2.48761e-14	1.02519e-12
NCKAP5	ENSG00000176771	428.063	-1.1667	0.153136	-7.61869	2.56258e-14	1.05463e-12
PSME1	ENSG00000092010	34731.3	-1.12107	0.147251	-7.61332	2.67151e-14	1.09794e-12
RP11-134F2.7	ENSG00000283390	168.221	1.76329	0.231869	7.60468	2.85605e-14	1.17216e-12
TTLL12	ENSG00000100304	8988.85	0.710322	0.0934264	7.60301	2.89327e-14	1.1858e-12
PXDNL	ENSG00000147485	240.425	-1.4989	0.19734	-7.59549	3.06624e-14	1.25425e-12
DEPDC1	ENSG00000024526	4727.3	0.815727	0.107398	7.59539	3.0687e-14	1.25425e-12
RP11-371A22.1	ENSG00000283041	16320.4	0.959991	0.126474	7.59043	3.18835e-14	1.30136e-12
RP11-12A20.2	ENSG00000170217	359.925	1.19053	0.15685	7.59026	3.19273e-14	1.30137e-12
RP5-1052M9.1	ENSG00000226532	243.079	2.80306	0.369398	7.58818	3.24435e-14	1.32059e-12
KALRN	ENSG00000160145	3139.57	-0.959261	0.126445	-7.58639	3.2893e-14	1.33706e-12
RP4-816N1.7	ENSG00000258092	1397.02	0.865156	0.114056	7.58536	3.31568e-14	1.34595e-12
TTC39B	ENSG00000155158	1443.66	-1.03854	0.137105	-7.57483	3.59603e-14	1.45776e-12
AREGB	ENSG00000205595	4566.41	0.970591	0.12816	7.57329	3.63892e-14	1.47314e-12
FRAT2	ENSG00000181274	4126.53	0.828332	0.109427	7.5697	3.74092e-14	1.51238e-12
IFITM2	ENSG00000185201	31669.7	-0.981325	0.129734	-7.56413	3.90482e-14	1.5765e-12
SLC35A1	ENSG00000164414	1994.86	0.97433	0.128816	7.56371	3.91745e-14	1.57945e-12
FAM27C	ENSG00000154537	835.332	1.06787	0.141394	7.55246	4.27127e-14	1.71978e-12
LNP1	ENSG00000206535	3681.82	0.734277	0.0972343	7.55163	4.29833e-14	1.72834e-12
MEX3A	ENSG00000254726	10995.6	0.76228	0.100978	7.54895	4.38784e-14	1.76194e-12
MYBBP1A	ENSG00000132382	12770.2	0.720998	0.0955254	7.54771	4.42989e-14	1.77643e-12
TUB	ENSG00000166402	819.78	0.992076	0.13152	7.54314	4.58795e-14	1.83734e-12
RPL6P27	ENSG00000235552	9796.12	1.12082	0.148632	7.54089	4.6676e-14	1.86546e-12
GBA2	ENSG00000070610	34493.7	0.72154	0.0956848	7.54081	4.6707e-14	1.86546e-12
CCDC85A	ENSG00000055813	640.32	-0.989251	0.131393	-7.52892	5.11618e-14	2.04064e-12
IL20RB	ENSG00000174564	612.465	-1.2086	0.160681	-7.52174	5.40539e-14	2.15311e-12
RP11-161M6.4	ENSG00000261713	37986.3	0.895221	0.119076	7.51804	5.56054e-14	2.21195e-12
CLIC2	ENSG00000155962	218.785	-1.44128	0.191741	-7.51682	5.61237e-14	2.22959e-12
BCO1	ENSG00000135697	41.9042	-3.43007	0.456423	-7.51511	5.68613e-14	2.25385e-12
C12orf76	ENSG00000174456	2103.5	-0.800864	0.106568	-7.51506	5.68858e-14	2.25385e-12
TTK	ENSG00000112742	1947.44	0.788289	0.105242	7.49026	6.87394e-14	2.71987e-12
C1orf106	ENSG00000163362	1156.37	1.38782	0.18529	7.48998	6.88824e-14	2.72191e-12
RP11-298A10.1	ENSG00000283528	281.477	-1.49642	0.199832	-7.48839	6.97228e-14	2.75146e-12
ZEB2	ENSG00000169554	549.114	-0.988199	0.132114	-7.47988	7.43882e-14	2.93168e-12
RP5-1070A16.1	ENSG00000226053	96.5667	-1.99521	0.266974	-7.47343	7.81331e-14	3.0752e-12
FAM72D	ENSG00000215784	1609.41	0.826377	0.110605	7.47142	7.93355e-14	3.1184e-12
HGF	ENSG00000019991	97.3657	-2.23409	0.299297	-7.46445	8.36494e-14	3.28363e-12
AC093063.2	ENSG00000268088	37.4427	-3.92323	0.526013	-7.45844	8.75553e-14	3.43242e-12
CAV1	ENSG00000105974	26183.4	-0.672772	0.0902121	-7.45767	8.80689e-14	3.44554e-12
IL23A	ENSG00000110944	201.784	-1.42463	0.191031	-7.45759	8.81216e-14	3.44554e-12
ERVMER34-1	ENSG00000226887	85.1303	2.25044	0.301774	7.45736	8.82728e-14	3.44692e-12
POU2F2	ENSG00000028277	141.118	-1.67131	0.224167	-7.45564	8.94298e-14	3.48753e-12
OSCAR	ENSG00000170909	1904.99	-0.979125	0.131365	-7.45345	9.09288e-14	3.54134e-12
TNFRSF6B	ENSG00000243509	3896.99	-1.70942	0.2294	-7.45171	9.21386e-14	3.58377e-12
C11orf71	ENSG00000180425	781.643	-1.03378	0.138985	-7.43806	1.02175e-13	3.96894e-12
RP11-568G20.1	ENSG00000234797	2958.06	0.954332	0.128395	7.4328	1.06323e-13	4.12469e-12
DZIP3	ENSG00000198919	3144.38	-0.795176	0.107002	-7.43138	1.07472e-13	4.16384e-12
LPXN	ENSG00000110031	3030.57	-1.04587	0.14082	-7.427	1.11087e-13	4.29829e-12
NTNG2	ENSG00000196358	334.776	-1.36663	0.184103	-7.4232	1.14325e-13	4.41785e-12
GSR	ENSG00000104687	9642.12	0.735937	0.0993409	7.4082	1.28025e-13	4.94085e-12
WIPF1	ENSG00000115935	731.102	-0.899983	0.121501	-7.40721	1.28982e-13	4.97131e-12
NAPA	ENSG00000105402	9602.8	-0.757394	0.102287	-7.40458	1.31566e-13	5.06435e-12
FAM72B	ENSG00000188610	1811.24	0.817462	0.110436	7.40212	1.34029e-13	5.1525e-12
MXI1	ENSG00000119950	8523.48	1.0014	0.135405	7.39559	1.40787e-13	5.40531e-12
FUT8-AS1	ENSG00000276116	448.145	-1.25586	0.169842	-7.39425	1.42208e-13	5.45283e-12
ABALON	ENSG00000281376	6118.86	-0.76086	0.102926	-7.39231	1.44305e-13	5.52611e-12
KLK5	ENSG00000167754	96.542	-2.01863	0.273173	-7.38954	1.47333e-13	5.63484e-12
PREX1	ENSG00000124126	3243.7	-0.702136	0.0950268	-7.38883	1.48132e-13	5.6581e-12
MCF2L	ENSG00000126217	80.5281	2.65364	0.359246	7.3867	1.5052e-13	5.74197e-12
NLRP3	ENSG00000162711	1930.13	-0.85127	0.115377	-7.37814	1.60514e-13	6.11534e-12
PRKACB	ENSG00000142875	4672.48	-0.805199	0.109139	-7.37774	1.60999e-13	6.126e-12
XK	ENSG00000047597	1157.12	0.88079	0.119476	7.3721	1.67955e-13	6.38249e-12
ATP6V1G2	ENSG00000213760	242.293	-1.25272	0.170151	-7.36239	1.80647e-13	6.85606e-12
KIF2C	ENSG00000142945	4343.13	0.732044	0.0994484	7.36104	1.82483e-13	6.9169e-12
SLC35G1	ENSG00000176273	619.455	0.927403	0.126025	7.35888	1.85465e-13	7.02101e-12
MRPS7	ENSG00000125445	9293.93	1.00663	0.136796	7.35865	1.85779e-13	7.02396e-12
ZNF618	ENSG00000157657	1402.15	-1.16634	0.15858	-7.35491	1.91057e-13	7.21434e-12
RP11-490G8.1	ENSG00000241556	584.807	1.87198	0.254759	7.34804	2.0113e-13	7.58506e-12
PSME2	ENSG00000100911	28391.2	-1.14274	0.155752	-7.33691	2.18575e-13	8.23255e-12
FGF5	ENSG00000138675	401.624	-1.42828	0.194716	-7.33517	2.21436e-13	8.32976e-12
PITX2	ENSG00000164093	1021.99	-0.927848	0.126791	-7.31796	2.51777e-13	9.45913e-12
SULT1C2	ENSG00000198203	134.964	-2.90049	0.396796	-7.30977	2.67599e-13	1.00409e-11
NAP1L2	ENSG00000186462	1024.45	-0.846104	0.115772	-7.30835	2.70451e-13	1.01351e-11
RP4-794H19.4	ENSG00000237352	76.9555	-2.27578	0.311611	-7.30326	2.80879e-13	1.05126e-11
RP4-756H11.2	ENSG00000225573	436.074	1.5621	0.213954	7.30113	2.85355e-13	1.06667e-11
SLAMF8	ENSG00000158714	250.418	-1.47863	0.202821	-7.29034	3.09164e-13	1.15422e-11
RP11-1029J19.5	ENSG00000258404	132.516	-1.851	0.253964	-7.28845	3.13534e-13	1.16907e-11
AC144530.1	ENSG00000234742	71.1158	2.51027	0.344783	7.28072	3.32038e-13	1.23652e-11
TROAP	ENSG00000135451	4086.95	0.730451	0.100344	7.27949	3.35081e-13	1.24629e-11
RP11-244O19.1	ENSG00000261534	10101.7	-0.920771	0.126535	-7.27683	3.41757e-13	1.26954e-11
SMARCA4	ENSG00000127616	39987.5	0.683237	0.0940445	7.26504	3.72918e-13	1.38356e-11
PTP4A2	ENSG00000184007	58032.4	0.734213	0.101069	7.26444	3.74575e-13	1.38798e-11
ACTA2	ENSG00000107796	156.934	-1.66887	0.229833	-7.26123	3.83583e-13	1.41959e-11
GMEB2	ENSG00000101216	6408.62	0.734175	0.101203	7.25446	4.03255e-13	1.49054e-11
LRFN5	ENSG00000165379	74.4281	-2.30676	0.318455	-7.24358	4.36981e-13	1.6132e-11
RAP2A	ENSG00000125249	5030.58	0.914465	0.126309	7.23991	4.48966e-13	1.65539e-11
HIST2H2BA	ENSG00000223345	352.507	-1.29157	0.178409	-7.23939	4.50691e-13	1.65969e-11
SERPINB2	ENSG00000197632	86.1112	-2.11333	0.292012	-7.23714	4.58248e-13	1.68544e-11
RPTN	ENSG00000215853	276.562	-1.28024	0.176931	-7.23581	4.62747e-13	1.69988e-11
CACNG8	ENSG00000142408	4881.69	-0.917166	0.126761	-7.23538	4.6422e-13	1.70319e-11
SCARNA22	ENSG00000249784	179.626	1.56421	0.21631	7.23133	4.78288e-13	1.75264e-11
IL1A	ENSG00000115008	319.6	-1.34309	0.185767	-7.22997	4.83097e-13	1.76809e-11
FTHL10	ENSG00000223361	3870.98	0.897444	0.124171	7.22747	4.92061e-13	1.79868e-11
SLC7A2	ENSG00000003989	793.943	1.25275	0.173421	7.22376	5.05697e-13	1.84626e-11
SLC22A15	ENSG00000163393	723.79	-1.20209	0.166421	-7.2232	5.07797e-13	1.85165e-11
PFKFB4	ENSG00000114268	7177.58	-1.11934	0.155005	-7.22133	5.14805e-13	1.87491e-11
RP11-120B7.1	ENSG00000244245	116.037	2.1337	0.295602	7.21815	5.27013e-13	1.91703e-11
KIF5C	ENSG00000168280	7911.49	-1.09622	0.151932	-7.21522	5.38482e-13	1.95635e-11
ATP10D	ENSG00000145246	1823.12	-1.01155	0.140202	-7.21495	5.39536e-13	1.95779e-11
TYMP	ENSG00000025708	2085	-1.44113	0.199773	-7.21386	5.43862e-13	1.97109e-11
STXBP5L	ENSG00000145087	1164.73	-1.24639	0.172907	-7.20845	5.65925e-13	2.04855e-11
SLC6A8	ENSG00000130821	18132.6	0.731941	0.101558	7.20713	5.71443e-13	2.06601e-11
CCDC136	ENSG00000128596	1036.32	-1.05286	0.146111	-7.20587	5.76726e-13	2.08258e-11
PRRX2	ENSG00000167157	631.853	1.29511	0.180115	7.19043	6.45853e-13	2.32938e-11
AC073333.8	ENSG00000235837	801.388	1.07353	0.149353	7.18791	6.57928e-13	2.37005e-11
RPL37P23	ENSG00000243680	152.091	1.93457	0.26921	7.18609	6.66727e-13	2.39885e-11
LYPD3	ENSG00000124466	1732.39	-0.908099	0.126414	-7.18355	6.79262e-13	2.441e-11
MPP7	ENSG00000150054	561.057	-0.934165	0.13013	-7.17871	7.03709e-13	2.5258e-11
TTC39C	ENSG00000168234	1797.97	0.848009	0.118172	7.17604	7.17594e-13	2.57253e-11
CTSS	ENSG00000163131	109.83	-1.725	0.240454	-7.17393	7.28725e-13	2.60929e-11
SH2B3	ENSG00000111252	7773.41	-0.839651	0.117089	-7.17106	7.44204e-13	2.66151e-11
SEH1L	ENSG00000085415	3908.14	0.704302	0.0982269	7.17015	7.49163e-13	2.67603e-11
SEMA7A	ENSG00000138623	10811.8	-0.927369	0.129453	-7.16374	7.85024e-13	2.80077e-11
FST	ENSG00000134363	54344	0.669042	0.0934048	7.16281	7.90377e-13	2.81649e-11
RP11-445N18.3	ENSG00000228462	37.9509	3.86633	0.539854	7.16181	7.96214e-13	2.83389e-11
RP11-12A20.7	ENSG00000236233	1296.91	0.787315	0.109984	7.15844	8.16004e-13	2.90086e-11
CTA-217C2.1	ENSG00000226328	2604.13	-0.733421	0.102491	-7.15595	8.3096e-13	2.9505e-11
STARD13	ENSG00000133121	902.65	-1.10315	0.154165	-7.15563	8.32887e-13	2.95382e-11
VSNL1	ENSG00000163032	48.4562	-3.62397	0.506805	-7.15064	8.63768e-13	3.05969e-11
U91328.21	ENSG00000272558	216.723	-1.38511	0.193717	-7.15015	8.66803e-13	3.06679e-11
PLA2G12A	ENSG00000123739	2389.32	0.707437	0.0989457	7.14975	8.69343e-13	3.07213e-11
S100A16	ENSG00000188643	92122.1	0.793667	0.11104	7.14755	8.83408e-13	3.11812e-11
MAP6	ENSG00000171533	1110.13	-1.04677	0.146603	-7.14019	9.31988e-13	3.28264e-11
DKC1	ENSG00000130826	36151.7	0.622578	0.0871938	7.14016	9.32223e-13	3.28264e-11
FBLN1	ENSG00000077942	1043.54	1.05219	0.147478	7.13452	9.7125e-13	3.41602e-11
ST3GAL1	ENSG00000008513	134525	0.987557	0.138466	7.13212	9.88313e-13	3.47193e-11
BEST3	ENSG00000127325	108.69	-1.87891	0.263595	-7.128	1.01835e-12	3.57324e-11
AL022341.3	ENSG00000228201	86.2354	2.26403	0.317858	7.12278	1.0577e-12	3.70695e-11
HOXB3	ENSG00000120093	527.358	-1.08356	0.152132	-7.12247	1.06007e-12	3.71087e-11
PAM	ENSG00000145730	26545.4	-0.692192	0.0972027	-7.12112	1.07052e-12	3.74305e-11
RAB36	ENSG00000100228	817.723	-0.927194	0.130241	-7.11904	1.08678e-12	3.79545e-11
NUB1	ENSG00000013374	20961.3	-0.679106	0.0954055	-7.11811	1.09421e-12	3.8169e-11
RP11-400K9.4	ENSG00000237807	266.013	-1.63652	0.229951	-7.11681	1.10452e-12	3.84838e-11
PIF1	ENSG00000140451	544.545	1.16959	0.164345	7.11664	1.10586e-12	3.84852e-11
ARHGAP19	ENSG00000213390	1034.6	0.877215	0.123325	7.11302	1.1353e-12	3.94635e-11
KCNC4	ENSG00000116396	1840.33	-0.949686	0.133523	-7.11253	1.13931e-12	3.95568e-11
MTHFR	ENSG00000177000	3702.15	-0.781073	0.109838	-7.11116	1.15073e-12	3.99066e-11
RP11-417E7.1	ENSG00000223485	231.369	-1.35426	0.190462	-7.11037	1.1573e-12	4.00879e-11
FLT3LG	ENSG00000090554	256.145	-1.8005	0.253309	-7.10793	1.17798e-12	4.07569e-11
AC096772.4	ENSG00000213082	91.6511	2.59212	0.364915	7.10334	1.21776e-12	4.2084e-11
ZFP1	ENSG00000184517	1568.96	0.80545	0.113404	7.1025	1.22519e-12	4.22917e-11
CFI	ENSG00000205403	41.2017	-6.36936	0.89693	-7.10129	1.23601e-12	4.26159e-11
SNTB1	ENSG00000172164	7959.43	0.954958	0.134544	7.09775	1.26801e-12	4.36684e-11
TEC	ENSG00000135605	395.862	-1.07787	0.151884	-7.09664	1.27829e-12	4.39715e-11
LYAR	ENSG00000145220	8520.06	0.783737	0.110451	7.0958	1.28608e-12	4.41886e-11
CES3	ENSG00000172828	159.214	-1.41663	0.199809	-7.08989	1.34219e-12	4.60634e-11
RP11-177H13.2	ENSG00000253837	930.97	-0.984534	0.138907	-7.08774	1.36318e-12	4.67298e-11
RP13-507I23.1	ENSG00000235703	934.62	-0.988248	0.139435	-7.08754	1.36519e-12	4.6745e-11
PDE3B	ENSG00000152270	1279.66	1.0366	0.14632	7.08449	1.39562e-12	4.77317e-11
KCNF1	ENSG00000162975	193.358	2.15964	0.304998	7.08082	1.43303e-12	4.89549e-11
HES2	ENSG00000069812	1772.28	1.14911	0.162307	7.07988	1.44278e-12	4.92314e-11
RP11-135F9.3	ENSG00000280088	676.588	0.861513	0.121752	7.07597	1.48403e-12	5.0581e-11
FASN	ENSG00000169710	38561.7	0.702508	0.0993388	7.07184	1.52895e-12	5.20524e-11
PDZD2	ENSG00000133401	944.546	-1.66855	0.236045	-7.06876	1.56319e-12	5.31574e-11
KCNG1	ENSG00000026559	4249.07	1.15355	0.163221	7.06741	1.57858e-12	5.36194e-11
ELF3	ENSG00000163435	6526.72	0.726214	0.102809	7.06373	1.62095e-12	5.49959e-11
GCNT2	ENSG00000111846	2134.32	-1.00795	0.142719	-7.06247	1.63564e-12	5.54312e-11
ABHD6	ENSG00000163686	2984.97	0.74728	0.105861	7.0591	1.67581e-12	5.67279e-11
HIST1H1C	ENSG00000187837	6179.1	-0.85345	0.120983	-7.05429	1.73482e-12	5.86587e-11
CSAD	ENSG00000139631	4858.1	-0.790313	0.112093	-7.05048	1.78297e-12	6.02182e-11
PAX9	ENSG00000198807	12303.6	0.705994	0.100154	7.04908	1.80104e-12	6.07596e-11
ZDHHC3	ENSG00000163812	19762.3	0.661573	0.0938649	7.04814	1.81326e-12	6.11026e-11
NREP	ENSG00000134986	8448.89	-0.796277	0.113065	-7.04263	1.88643e-12	6.34964e-11
TMEM65	ENSG00000164983	5270.74	0.774923	0.110041	7.04213	1.89327e-12	6.36546e-11
XXbac-BPG116M5.14	ENSG00000229776	128.346	-1.63257	0.231939	-7.03876	1.93954e-12	6.51367e-11
DBF4	ENSG00000006634	4460.65	0.712208	0.101227	7.03577	1.98165e-12	6.64757e-11
LCK	ENSG00000182866	158.159	1.41225	0.200778	7.0339	2.00838e-12	6.72964e-11
LY96	ENSG00000154589	64.7973	-2.38967	0.33988	-7.03093	2.05161e-12	6.86677e-11
KIAA0040	ENSG00000235750	5658.87	-0.713235	0.101529	-7.02495	2.14149e-12	7.15955e-11
IL1RN	ENSG00000136689	135.735	-1.52205	0.216673	-7.02464	2.14622e-12	7.1673e-11
SHISA3	ENSG00000178343	24190.2	1.04153	0.148318	7.0223	2.18246e-12	7.28018e-11
RP5-1014D13.2	ENSG00000279738	7804.34	0.89351	0.127294	7.01926	2.23052e-12	7.43215e-11
CHST2	ENSG00000175040	1833.37	-0.985967	0.140644	-7.01036	2.37703e-12	7.91149e-11
EBF2	ENSG00000221818	59.6387	-2.65095	0.378298	-7.00758	2.42478e-12	8.06139e-11
LHFP	ENSG00000183722	1968.3	-0.803118	0.114839	-6.99344	2.68232e-12	8.90763e-11
RP11-778D9.4	ENSG00000228205	340.547	1.66957	0.238884	6.98907	2.76718e-12	9.17919e-11
ALDH3B1	ENSG00000006534	3826.96	-0.776476	0.111252	-6.97943	2.96371e-12	9.82018e-11
RP11-832N8.1	ENSG00000240652	219.174	2.25134	0.322602	6.9787	2.9792e-12	9.86052e-11
FAM72A	ENSG00000196550	2132.09	0.726015	0.104087	6.97508	3.05695e-12	1.01066e-10
DNAAF5	ENSG00000164818	6326	0.673679	0.0966021	6.97375	3.08602e-12	1.01914e-10
CTD-3035D6.1	ENSG00000213315	94.7569	2.0645	0.29624	6.96899	3.19218e-12	1.05303e-10
CTB-193M12.5	ENSG00000280206	584.438	1.22881	0.176383	6.96668	3.24497e-12	1.06926e-10
C1QTNF1	ENSG00000173918	20621.2	-0.668263	0.0959284	-6.96627	3.25459e-12	1.07124e-10
LGALSL	ENSG00000119862	1844.52	0.975789	0.140091	6.96539	3.27485e-12	1.07672e-10
COL1A2-AS1	ENSG00000285090	122.18	-1.667	0.239381	-6.96382	3.31172e-12	1.08764e-10
AKR1C2	ENSG00000151632	779.847	1.05681	0.151869	6.95865	3.43542e-12	1.12702e-10
HJURP	ENSG00000123485	3810.74	0.657959	0.0945819	6.9565	3.48823e-12	1.14309e-10
FAM124A	ENSG00000150510	260.934	-1.296	0.186388	-6.95327	3.56927e-12	1.16836e-10
PROS1	ENSG00000184500	3574	-0.687016	0.0988568	-6.94961	3.66303e-12	1.19773e-10
CTC-426B10.1	ENSG00000246859	1836.64	-0.784169	0.112877	-6.94713	3.7278e-12	1.21757e-10
ANKRD13A	ENSG00000076513	7782.42	-0.695094	0.100066	-6.94638	3.74777e-12	1.22275e-10
RP11-462G12.2	ENSG00000262888	39.9762	-2.97176	0.428448	-6.93612	4.03006e-12	1.31341e-10
TP53INP2	ENSG00000078804	5853.55	-0.722349	0.104174	-6.93404	4.0898e-12	1.33142e-10
RP11-408N14.1	ENSG00000236921	377.112	1.13235	0.16348	6.92654	4.31264e-12	1.40243e-10
RNASEL	ENSG00000135828	402.507	-1.10916	0.160163	-6.92518	4.35425e-12	1.41442e-10
RBMX	ENSG00000147274	35644.4	0.620439	0.0895979	6.9247	4.36889e-12	1.41763e-10
CTR9	ENSG00000198730	7467.24	0.813418	0.117496	6.92297	4.42283e-12	1.43357e-10
RP11-993B23.3	ENSG00000257042	415.038	-1.24818	0.180318	-6.92209	4.45036e-12	1.44092e-10
CCIN	ENSG00000185972	105.152	-2.53454	0.366272	-6.91984	4.5216e-12	1.46239e-10
STAB1	ENSG00000010327	585.249	1.45688	0.210696	6.91459	4.6922e-12	1.51592e-10
HOXC6	ENSG00000197757	412.749	-1.01796	0.147263	-6.91255	4.7601e-12	1.53619e-10
RP11-284F21.10	ENSG00000272405	5565.71	-1.00494	0.145397	-6.91167	4.78967e-12	1.54406e-10
FZD1	ENSG00000157240	1044.54	-0.832068	0.120413	-6.91013	4.84203e-12	1.55925e-10
RP11-16N10.2	ENSG00000285130	5938.28	0.76061	0.110078	6.90976	4.85474e-12	1.56165e-10
ITPRIP	ENSG00000148841	5854.08	-0.786912	0.113955	-6.90548	5.00348e-12	1.60776e-10
ESRP2	ENSG00000103067	4809.14	0.960348	0.13909	6.90452	5.03722e-12	1.61686e-10
ZDHHC13	ENSG00000177054	2073.58	-0.864313	0.125245	-6.901	5.16367e-12	1.65566e-10
OGFRL1	ENSG00000119900	573.09	-1.0235	0.148349	-6.89931	5.22565e-12	1.67373e-10
SYNM	ENSG00000182253	1846.81	-0.829874	0.120425	-6.89122	5.53144e-12	1.76976e-10
TK2	ENSG00000166548	3733.71	-0.672483	0.0976878	-6.884	5.81967e-12	1.85998e-10
CXCL1	ENSG00000163739	544.099	-1.47991	0.215056	-6.88151	5.92208e-12	1.89068e-10
MYZAP	ENSG00000263155	1276.71	-0.787057	0.114386	-6.88071	5.95536e-12	1.89927e-10
CTB-52I2.7	ENSG00000279172	652.806	1.14718	0.166759	6.87927	6.01595e-12	1.91654e-10
PDCD1LG2	ENSG00000197646	49.3009	-3.57741	0.520191	-6.87711	6.10789e-12	1.94375e-10
RASSF2	ENSG00000101265	846.841	-0.996058	0.144911	-6.87359	6.26056e-12	1.9902e-10
LPIN3	ENSG00000132793	4534.74	-0.952579	0.138589	-6.87338	6.26965e-12	1.99035e-10
TMEM139	ENSG00000178826	303.675	-1.15722	0.168366	-6.87328	6.27439e-12	1.99035e-10
TNS1	ENSG00000079308	1155.81	-0.891462	0.129862	-6.86471	6.66278e-12	2.1113e-10
SYNE2	ENSG00000054654	3759.57	-0.891391	0.129875	-6.86346	6.72127e-12	2.12757e-10
AC007899.3	ENSG00000224891	213.499	-2.12483	0.309659	-6.86185	6.79744e-12	2.14939e-10
MEI1	ENSG00000167077	123.958	-1.64831	0.240339	-6.85827	6.97013e-12	2.20166e-10
RP3-337H4.6	ENSG00000219470	156.265	1.46953	0.21431	6.85703	7.03067e-12	2.21842e-10
FLNC	ENSG00000128591	9777.56	-1.05191	0.153471	-6.85411	7.17585e-12	2.26184e-10
HAS2	ENSG00000170961	1419.14	-0.880667	0.128505	-6.85319	7.22195e-12	2.27396e-10
RAP2C	ENSG00000123728	8030.15	0.735279	0.107439	6.84367	7.71923e-12	2.42797e-10
CITF22-49D8.1	ENSG00000224715	46.9522	-2.66511	0.389582	-6.84095	7.86719e-12	2.47189e-10
RP11-467L19.16	ENSG00000278626	819.894	1.19574	0.174961	6.83432	8.23955e-12	2.58616e-10
TJP2	ENSG00000119139	5840.46	0.764284	0.111871	6.83181	8.3848e-12	2.62897e-10
EEF1A2	ENSG00000101210	42449.4	0.819454	0.120039	6.82658	8.69633e-12	2.72378e-10
DCTN4	ENSG00000132912	10873.5	0.978738	0.143432	6.82373	8.87067e-12	2.77547e-10
U47924.29	ENSG00000271969	208.37	2.10848	0.309053	6.82239	8.95389e-12	2.79856e-10
GPR78	ENSG00000155269	175.254	-1.47731	0.216716	-6.81682	9.3075e-12	2.90603e-10
FKBP4	ENSG00000004478	11634.8	0.773419	0.113467	6.81626	9.3438e-12	2.91431e-10
PLCXD2	ENSG00000240891	2687.87	-1.00024	0.146939	-6.80719	9.95246e-12	3.1009e-10
PDK4	ENSG00000004799	1587.35	-0.822307	0.120807	-6.8068	9.97941e-12	3.10604e-10
H2AFV	ENSG00000105968	9051.54	0.69563	0.102211	6.80583	1.00466e-11	3.12368e-10
RP11-253E3.1	ENSG00000234589	307.907	1.89894	0.279107	6.80361	1.02031e-11	3.16902e-10
EMP2	ENSG00000213853	502.779	1.07568	0.15812	6.80295	1.02496e-11	3.18015e-10
HIST1H2AC	ENSG00000180573	14332.9	-0.870452	0.127963	-6.80239	1.029e-11	3.18936e-10
PSMB10	ENSG00000205220	1838.22	-1.34434	0.197723	-6.79911	1.05264e-11	3.25925e-10
PPP1R3E	ENSG00000235194	2152.24	-0.813874	0.119827	-6.79207	1.10535e-11	3.4189e-10
PNO1	ENSG00000115946	4386.12	0.661167	0.0973583	6.79107	1.11308e-11	3.43922e-10
DNAH11	ENSG00000105877	2153.29	-0.839781	0.12371	-6.78831	1.13456e-11	3.50195e-10
COMMD3-BMI1	ENSG00000269897	13930.8	0.839898	0.123733	6.78801	1.13691e-11	3.50558e-10
FOXQ1	ENSG00000164379	233.371	1.46211	0.215402	6.7878	1.13858e-11	3.50709e-10
MIR4260	ENSG00000264831	484.126	-1.16788	0.172085	-6.78668	1.14747e-11	3.53082e-10
AMIGO2	ENSG00000139211	13602.7	0.812218	0.119692	6.78592	1.15349e-11	3.54568e-10
MRPL1	ENSG00000169288	1175.86	0.815572	0.120208	6.78467	1.16356e-11	3.57292e-10
RP11-213H15.3	ENSG00000248323	511.539	-1.21721	0.179417	-6.78423	1.16711e-11	3.58014e-10
RP11-12G12.7	ENSG00000274605	788.081	1.00788	0.148569	6.78392	1.16958e-11	3.58403e-10
RP11-274E7.2	ENSG00000238000	655.734	-1.06942	0.157647	-6.78368	1.17153e-11	3.58631e-10
HIST1H2BK	ENSG00000197903	7875.36	-0.837672	0.123563	-6.7793	1.20758e-11	3.69287e-10
RP11-164J13.1	ENSG00000258461	216.338	-1.34244	0.198112	-6.77618	1.23395e-11	3.76962e-10
F11R	ENSG00000158769	10840.1	0.690255	0.101873	6.77562	1.23877e-11	3.78046e-10
FOS	ENSG00000170345	6982.36	-1.08508	0.160333	-6.76765	1.30895e-11	3.99056e-10
SIDT2	ENSG00000149577	3883.7	-0.691756	0.102242	-6.76586	1.3252e-11	4.03596e-10
XXbac-BPG116M5.16	ENSG00000233627	118.137	-1.65217	0.244338	-6.76182	1.36273e-11	4.146e-10
AC093063.3	ENSG00000269460	28.1412	-4.38616	0.648989	-6.75845	1.39478e-11	4.2392e-10
RP11-479O17.12	ENSG00000283913	370.192	-0.965307	0.142842	-6.75788	1.40024e-11	4.25146e-10
PCDH1	ENSG00000156453	6727.29	-1.38391	0.204936	-6.75289	1.4493e-11	4.39563e-10
SLC41A2	ENSG00000136052	1342.78	-1.09406	0.162017	-6.75275	1.45068e-11	4.39563e-10
RP5-907D15.2	ENSG00000231290	618.537	-0.947774	0.140553	-6.74319	1.54945e-11	4.69012e-10
PGAM5	ENSG00000247077	8133.07	0.691389	0.10263	6.73674	1.61974e-11	4.89791e-10
AC104777.1	ENSG00000232359	36.4038	-3.29555	0.489223	-6.7363	1.62472e-11	4.90798e-10
FCGR3B	ENSG00000162747	39.7712	-3.31125	0.491822	-6.7326	1.66655e-11	5.02923e-10
KLHDC1	ENSG00000197776	265.547	-1.15447	0.171582	-6.72843	1.71507e-11	5.17041e-10
S100A14	ENSG00000189334	683.771	0.92871	0.138042	6.72772	1.72342e-11	5.19031e-10
CAPZB	ENSG00000077549	16858.8	0.667086	0.0992904	6.71853	1.83566e-11	5.52276e-10
ADAR	ENSG00000160710	78104	-1.01529	0.151161	-6.71663	1.85975e-11	5.5896e-10
STMN3	ENSG00000197457	15952.2	-0.888405	0.132319	-6.71412	1.89199e-11	5.68073e-10
RP11-401H2.1	ENSG00000253664	59.9726	-2.26666	0.33776	-6.71085	1.93492e-11	5.80377e-10
RP11-326C3.10	ENSG00000255089	52.9426	-7.32886	1.09242	-6.70882	1.96207e-11	5.8793e-10
ZMYND15	ENSG00000141497	88.8602	-2.12839	0.317349	-6.7068	1.98943e-11	5.95527e-10
NR1I2	ENSG00000144852	114.471	-1.7905	0.267162	-6.70192	2.057e-11	6.15136e-10
CENPF	ENSG00000117724	10111.9	0.791759	0.11816	6.70072	2.074e-11	6.19597e-10
MYO1B	ENSG00000128641	37766.4	0.692375	0.10351	6.68897	2.24748e-11	6.70749e-10
FOXM1	ENSG00000111206	8007.76	0.671012	0.100348	6.68688	2.27977e-11	6.79706e-10
MR1	ENSG00000153029	614.874	-0.898479	0.13449	-6.68063	2.3792e-11	7.08638e-10
SAMD3	ENSG00000164483	489.974	-1.00821	0.15092	-6.68043	2.38238e-11	7.08876e-10
SCARB2	ENSG00000138760	12136	-0.770119	0.115304	-6.67904	2.40515e-11	7.14938e-10
C2CD4A	ENSG00000198535	65.9687	2.00647	0.300441	6.67844	2.41507e-11	7.1717e-10
EIF3E	ENSG00000104408	48182	0.654914	0.0981642	6.67162	2.52998e-11	7.50544e-10
BLACAT1	ENSG00000281406	73.1496	-1.88329	0.282367	-6.66967	2.56386e-11	7.59837e-10
FGFBP3	ENSG00000174721	378.583	-1.23253	0.184858	-6.66744	2.60303e-11	7.70679e-10
SEPHS1	ENSG00000086475	4232.64	0.652398	0.0979209	6.6625	2.69215e-11	7.96185e-10
RP11-364L4.1	ENSG00000228981	137.398	1.54123	0.231334	6.66237	2.69453e-11	7.96185e-10
FAM27E2	ENSG00000204807	548.393	1.00442	0.150799	6.6607	2.72534e-11	8.04489e-10
DNAH12	ENSG00000174844	163.754	-1.29831	0.19494	-6.66008	2.73671e-11	8.07043e-10
MAN2A2	ENSG00000196547	3584.01	-0.88729	0.133419	-6.6504	2.92306e-11	8.61145e-10
PLA2G4C	ENSG00000105499	476.253	-0.881763	0.132709	-6.64434	3.04575e-11	8.96404e-10
RP11-5C23.3	ENSG00000273344	1069.75	-0.944225	0.142183	-6.64091	3.11749e-11	9.16487e-10
TMEM136	ENSG00000181264	1398.55	-0.740288	0.111476	-6.64079	3.12015e-11	9.16487e-10
LOXL4	ENSG00000138131	151.328	-1.65923	0.249952	-6.63821	3.17513e-11	9.31716e-10
CD68	ENSG00000129226	5702.34	-0.709315	0.106981	-6.63028	3.35053e-11	9.82217e-10
FAM177B	ENSG00000197520	286.048	-1.26857	0.191368	-6.62895	3.38082e-11	9.90121e-10
FAM72C	ENSG00000203817	473.245	0.981374	0.148148	6.62428	3.48947e-11	1.02094e-09
ZNF438	ENSG00000183621	508.7	-0.942841	0.142369	-6.62253	3.53108e-11	1.0321e-09
C5orf42	ENSG00000197603	2131.8	-1.25714	0.189906	-6.61981	3.59663e-11	1.05022e-09
AP001057.1	ENSG00000232124	232.141	-1.21819	0.184036	-6.61929	3.6092e-11	1.05286e-09
UGT1A8	ENSG00000242366	80.5841	-1.84764	0.279191	-6.61783	3.64521e-11	1.06232e-09
CTD-2008A1.2	ENSG00000259479	872.378	0.904915	0.136792	6.61524	3.70946e-11	1.07999e-09
RP11-893F2.9	ENSG00000251179	359.742	-1.3238	0.200128	-6.61474	3.7221e-11	1.08261e-09
PKD1L2	ENSG00000166473	107.097	-1.79015	0.270777	-6.61116	3.81314e-11	1.10801e-09
RP11-227H15.4	ENSG00000229261	281.132	-1.23683	0.187088	-6.61093	3.81905e-11	1.10864e-09
HHIP	ENSG00000164161	849.788	0.858349	0.129874	6.60908	3.86705e-11	1.12141e-09
PLAGL1	ENSG00000118495	1467.75	-1.06122	0.160573	-6.60895	3.87057e-11	1.12141e-09
ALDH1A1	ENSG00000165092	106.507	-2.03339	0.308089	-6.6	4.1116e-11	1.19009e-09
AC011513.3	ENSG00000267881	539.868	1.76665	0.267696	6.59946	4.12656e-11	1.19325e-09
TTLL3	ENSG00000214021	1314.74	-0.787619	0.119355	-6.59897	4.1402e-11	1.19561e-09
REC8	ENSG00000100918	1615.75	-0.871049	0.132	-6.59888	4.14274e-11	1.19561e-09
UNC80	ENSG00000144406	73.1114	-2.07165	0.314117	-6.59515	4.24822e-11	1.22486e-09
PTK2B	ENSG00000120899	1612.31	-0.919628	0.139482	-6.59316	4.3057e-11	1.24023e-09
GAS5-AS1	ENSG00000270084	261.34	1.48113	0.22468	6.59215	4.33505e-11	1.24748e-09
RP11-638I2.8	ENSG00000258666	7869.71	-1.0154	0.154062	-6.59085	4.37313e-11	1.25722e-09
C2CD2	ENSG00000157617	15456.2	0.7091	0.107614	6.5893	4.41904e-11	1.2692e-09
FERMT2	ENSG00000073712	20184.3	0.991803	0.150533	6.5886	4.4399e-11	1.27396e-09
POP1	ENSG00000104356	1836.71	0.677898	0.102974	6.58321	4.60411e-11	1.3198e-09
SLITRK6	ENSG00000184564	5010.55	1.03892	0.157839	6.58216	4.63668e-11	1.32724e-09
RAP1GAP	ENSG00000076864	1856.59	-0.709174	0.107744	-6.58204	4.64033e-11	1.32724e-09
CTC-327F10.4	ENSG00000251320	823.48	0.837216	0.127199	6.58194	4.64345e-11	1.32724e-09
KRT18P8	ENSG00000264644	60.1271	2.4488	0.372196	6.57933	4.72564e-11	1.34944e-09
TSPAN12	ENSG00000106025	747.51	0.858781	0.130586	6.57638	4.82053e-11	1.37522e-09
S100P	ENSG00000163993	9897.6	0.971081	0.147677	6.57571	4.8421e-11	1.38005e-09
DLG4	ENSG00000132535	1976.99	-0.765391	0.11647	-6.57155	4.97958e-11	1.41787e-09
CDH12	ENSG00000154162	3943.23	0.90355	0.137524	6.57012	5.02754e-11	1.43016e-09
BMP6	ENSG00000153162	6332.58	1.22151	0.18596	6.56869	5.07593e-11	1.44254e-09
ACSS3	ENSG00000111058	65.5721	-2.28719	0.348239	-6.56788	5.10382e-11	1.44908e-09
ALK	ENSG00000171094	1530.14	-1.03325	0.157339	-6.56703	5.13279e-11	1.45592e-09
IFNL1	ENSG00000182393	27.9058	-5.04925	0.769043	-6.56562	5.18164e-11	1.46838e-09
RP11-164O23.6	ENSG00000224462	200.406	-1.41467	0.215538	-6.56343	5.25856e-11	1.48876e-09
CUBN	ENSG00000107611	368.916	-1.4533	0.221472	-6.562	5.30913e-11	1.50165e-09
MYOM3	ENSG00000142661	348.628	-1.00432	0.153272	-6.55252	5.65746e-11	1.59865e-09
GANC	ENSG00000214013	1920.53	-0.865816	0.132207	-6.54896	5.79388e-11	1.63564e-09
TM4SF19	ENSG00000145107	1645.96	-0.909484	0.13892	-6.54682	5.87734e-11	1.65763e-09
TRIM6	ENSG00000121236	670.103	-1.18897	0.181628	-6.54621	5.90153e-11	1.66288e-09
RP11-251G23.3	ENSG00000231167	277.468	1.38154	0.211052	6.54598	5.91048e-11	1.66383e-09
PCDHGC5	ENSG00000240764	622.647	-1.22601	0.187376	-6.54309	6.02622e-11	1.6948e-09
RP5-1056L3.3	ENSG00000226396	184.689	1.68979	0.258434	6.53857	6.21117e-11	1.74517e-09
EVA1A	ENSG00000115363	1752.43	-1.10186	0.16857	-6.53651	6.29719e-11	1.76767e-09
CDKN3	ENSG00000100526	5523.46	0.912539	0.139653	6.53434	6.38903e-11	1.79176e-09
LIMCH1	ENSG00000064042	1174.76	0.825408	0.126352	6.53259	6.46431e-11	1.81116e-09
RP11-497D6.4	ENSG00000233452	976.944	-0.852131	0.130484	-6.53055	6.55279e-11	1.83423e-09
RP4-717I23.3	ENSG00000223745	2175.08	-0.931171	0.142636	-6.52832	6.65122e-11	1.86003e-09
CCDC191	ENSG00000163617	783.096	-0.845605	0.129543	-6.52758	6.68416e-11	1.86748e-09
GRB14	ENSG00000115290	173.127	1.66286	0.254763	6.52708	6.70622e-11	1.87189e-09
PTPRB	ENSG00000127329	151.397	-1.4989	0.229663	-6.52652	6.73145e-11	1.87717e-09
TPX2	ENSG00000088325	21993	0.651756	0.0998851	6.52506	6.79739e-11	1.89191e-09
PRKD2	ENSG00000105287	4555.2	-0.7883	0.120811	-6.52506	6.79745e-11	1.89191e-09
SEC31B	ENSG00000075826	2092.04	-0.926906	0.142056	-6.52493	6.80336e-11	1.89191e-09
INPP5D	ENSG00000168918	136.86	-1.48519	0.227675	-6.52326	6.87937e-11	1.91126e-09
PLOD2	ENSG00000152952	17376.2	-0.78428	0.120289	-6.51995	7.03298e-11	1.95211e-09
HEPHL1	ENSG00000181333	322.518	-1.01497	0.155733	-6.51735	7.15605e-11	1.98442e-09
IL15RA	ENSG00000134470	1884.55	-0.78395	0.12033	-6.515	7.26913e-11	2.0139e-09
FAM27E4P	ENSG00000204805	198.077	1.42509	0.218758	6.51446	7.29495e-11	2.01917e-09
SEC16B	ENSG00000120341	54.6714	-2.4329	0.373762	-6.50921	7.55473e-11	2.08914e-09
CYP1B1	ENSG00000138061	4328.76	-1.11386	0.171139	-6.50852	7.58926e-11	2.09673e-09
FAM27A	ENSG00000182368	1689.33	1.02097	0.156882	6.50788	7.622e-11	2.10383e-09
NOD1	ENSG00000106100	1119.97	-0.886729	0.136269	-6.50721	7.65608e-11	2.11128e-09
BCL2L1	ENSG00000171552	29061.4	-0.606276	0.0932009	-6.50504	7.76734e-11	2.13997e-09
FOXP1	ENSG00000114861	19590.7	0.917683	0.141121	6.50283	7.88243e-11	2.16967e-09
RP13-297E16.4	ENSG00000223511	30.3793	-3.66023	0.563448	-6.49613	8.24128e-11	2.26635e-09
BNC2	ENSG00000173068	4740.92	-0.808867	0.124521	-6.49582	8.2582e-11	2.26891e-09
ITPKB	ENSG00000143772	3414.31	-0.880024	0.135605	-6.48961	8.60614e-11	2.36232e-09
TPST2	ENSG00000128294	714.489	0.887829	0.136853	6.48744	8.73059e-11	2.39427e-09
C1orf213	ENSG00000249087	396.105	-1.16543	0.179731	-6.48428	8.91592e-11	2.44285e-09
ARAP2	ENSG00000047365	418.44	-1.22692	0.189289	-6.48174	9.06718e-11	2.48201e-09
RGL1	ENSG00000143344	561.434	-1.03436	0.159641	-6.47929	9.21524e-11	2.52022e-09
FAM196B	ENSG00000204767	171.924	-1.27309	0.196765	-6.4701	9.79372e-11	2.67596e-09
CTF1	ENSG00000150281	477.984	-1.06256	0.164305	-6.46701	9.99619e-11	2.72878e-09
HSPD1	ENSG00000144381	85248.1	0.56156	0.0868944	6.46256	1.0295e-10	2.80776e-09
SIRPB1	ENSG00000101307	1359.09	-1.11079	0.172008	-6.45777	1.06256e-10	2.89527e-09
TEX36	ENSG00000175018	65.6517	-2.13878	0.331208	-6.4575	1.06448e-10	2.89787e-09
HIST2H2BF	ENSG00000203814	1356.72	-1.1491	0.177959	-6.4571	1.06728e-10	2.90282e-09
HLA-DRA	ENSG00000204287	31.0824	-3.78939	0.58759	-6.44903	1.12569e-10	3.0589e-09
ANGPT1	ENSG00000154188	124.609	-1.47423	0.228628	-6.44816	1.13218e-10	3.07374e-09
AC004066.1	ENSG00000249264	569.614	1.23847	0.192105	6.44682	1.14221e-10	3.09813e-09
DMD	ENSG00000198947	4134.29	-0.838324	0.130083	-6.44451	1.15975e-10	3.14282e-09
GRHL1	ENSG00000134317	597.233	0.949452	0.147358	6.44319	1.1699e-10	3.16746e-09
CTC-575D19.1	ENSG00000233913	7455.46	0.952774	0.147953	6.4397	1.19708e-10	3.23809e-09
RP3-467N11.1	ENSG00000260000	91.0365	-1.91367	0.297235	-6.43823	1.20872e-10	3.26662e-09
DHRS1	ENSG00000157379	3808.83	-0.968905	0.150558	-6.43544	1.23113e-10	3.32416e-09
ANKRD27	ENSG00000105186	3501.41	0.682184	0.10609	6.43026	1.2739e-10	3.43652e-09
AP003068.23	ENSG00000254614	841.475	-0.868995	0.135346	-6.42054	1.35794e-10	3.65755e-09
ACE	ENSG00000159640	342.524	-0.992214	0.154539	-6.4205	1.35829e-10	3.65755e-09
P2RX7	ENSG00000089041	420.168	-1.58534	0.246935	-6.42009	1.36194e-10	3.66406e-09
GNG11	ENSG00000127920	1282.9	-1.18438	0.184512	-6.41897	1.37204e-10	3.68789e-09
NUGGC	ENSG00000189233	31.4181	-3.43816	0.535637	-6.41882	1.37333e-10	3.68805e-09
AIMP2	ENSG00000106305	3121.04	0.634578	0.0989411	6.41369	1.42039e-10	3.81097e-09
KIAA0114	ENSG00000226950	2511.32	0.983627	0.153494	6.40826	1.4719e-10	3.94563e-09
CDC42EP1	ENSG00000128283	37971.2	0.79789	0.124561	6.40564	1.49745e-10	4.01049e-09
DNAJA1	ENSG00000086061	25383.9	-0.555539	0.0867338	-6.40511	1.50266e-10	4.02082e-09
IL20RA	ENSG00000016402	670.5	0.895385	0.139812	6.40423	1.51135e-10	4.04045e-09
C8orf75	ENSG00000251191	245.156	1.2613	0.196981	6.40317	1.52188e-10	4.06494e-09
RP11-284F21.9	ENSG00000272068	1239.22	-0.951122	0.148557	-6.40243	1.52927e-10	4.08102e-09
TRDMT1	ENSG00000107614	405.848	1.02315	0.159882	6.39942	1.55965e-10	4.15836e-09
RNF112	ENSG00000128482	457.744	-1.0521	0.164412	-6.39917	1.56224e-10	4.16154e-09
CTD-2196E14.5	ENSG00000261266	676.103	0.944653	0.147711	6.39527	1.60269e-10	4.26547e-09
AP001469.9	ENSG00000239415	637.899	1.01045	0.158021	6.39441	1.61163e-10	4.28545e-09
TFF3	ENSG00000160180	1528.6	0.984891	0.154063	6.39279	1.62891e-10	4.32455e-09
RP1-267D11.6	ENSG00000277283	651.293	-0.973164	0.152229	-6.39275	1.62925e-10	4.32455e-09
CFAP70	ENSG00000156042	881.198	-0.894313	0.139907	-6.3922	1.63519e-10	4.33645e-09
DDX4	ENSG00000152670	151.732	-1.49589	0.234086	-6.39033	1.65523e-10	4.38569e-09
ACSM5	ENSG00000183549	76.382	-2.28085	0.356997	-6.38897	1.67002e-10	4.42095e-09
RP11-404L6.1	ENSG00000213864	47.7895	2.32912	0.364606	6.38806	1.68009e-10	4.4422e-09
GTSE1	ENSG00000075218	1753.67	0.699597	0.109518	6.38797	1.68103e-10	4.4422e-09
SYTL3	ENSG00000164674	237.042	-1.15407	0.180698	-6.38676	1.69438e-10	4.47351e-09
CCDC190	ENSG00000185860	44.7756	-2.81924	0.441499	-6.38562	1.70706e-10	4.50298e-09
TAF4B	ENSG00000141384	2395.41	0.873935	0.13695	6.3814	1.75472e-10	4.62461e-09
GRAMD3	ENSG00000155324	910.097	-0.75704	0.118691	-6.37825	1.79117e-10	4.7165e-09
HYPK	ENSG00000242028	12676.4	1.03628	0.162506	6.37687	1.80743e-10	4.75508e-09
IFI27L1	ENSG00000165948	2176.24	-1.00481	0.1576	-6.37574	1.82087e-10	4.78621e-09
MYL10	ENSG00000106436	272.236	-1.53178	0.240404	-6.37167	1.86976e-10	4.9104e-09
RPL5	ENSG00000122406	109265	0.850443	0.133588	6.36617	1.9381e-10	5.08536e-09
CPEB2	ENSG00000137449	6927.3	-1.11754	0.175739	-6.35911	2.02932e-10	5.32004e-09
ESRRA	ENSG00000173153	6196.52	0.820568	0.129065	6.35781	2.04653e-10	5.36042e-09
SGMS1	ENSG00000198964	2604.21	0.831777	0.130848	6.35682	2.05975e-10	5.3903e-09
SHCBP1	ENSG00000171241	3098.18	0.642586	0.101107	6.35551	2.07739e-10	5.43171e-09
SNORA79	ENSG00000221303	37.9505	2.6877	0.42312	6.35211	2.12385e-10	5.54829e-09
PLEKHB1	ENSG00000021300	682.294	-0.864445	0.136145	-6.34945	2.16082e-10	5.63993e-09
ERCC5	ENSG00000134899	7489.77	-0.614507	0.0967847	-6.34922	2.16407e-10	5.64347e-09
CLEC2B	ENSG00000110852	629.618	-1.31659	0.207385	-6.34855	2.1736e-10	5.66335e-09
TAPBP	ENSG00000231925	18496.6	-0.861008	0.135655	-6.34703	2.19517e-10	5.71455e-09
TCF3	ENSG00000071564	13332.4	0.7859	0.12385	6.3456	2.2156e-10	5.76268e-09
RP11-480A16.2	ENSG00000260261	260.286	-1.25798	0.198255	-6.34525	2.22069e-10	5.7709e-09
ANO7P1	ENSG00000237276	218.102	-1.19471	0.188384	-6.34186	2.27013e-10	5.89422e-09
CLCN1	ENSG00000188037	2153.05	0.731475	0.115371	6.34018	2.295e-10	5.95359e-09
BIVM-ERCC5	ENSG00000270181	7232.82	-0.621605	0.098114	-6.33554	2.36517e-10	6.13028e-09
TOP2A	ENSG00000131747	13767	0.778901	0.122967	6.33424	2.38513e-10	6.17664e-09
P4HA2	ENSG00000072682	4300.44	-0.775183	0.122391	-6.33366	2.39418e-10	6.19467e-09
RP11-398C13.8	ENSG00000284024	1571	0.676645	0.106851	6.33261	2.41049e-10	6.23146e-09
CYP1A1	ENSG00000140465	457.893	-1.01628	0.160493	-6.33225	2.41619e-10	6.24077e-09
POLR3E	ENSG00000058600	5527.35	0.635944	0.100494	6.32815	2.48119e-10	6.40034e-09
RORB	ENSG00000198963	184.292	-1.45551	0.230008	-6.32808	2.48227e-10	6.40034e-09
SCN8A	ENSG00000196876	3600.85	-0.993021	0.157019	-6.3242	2.54555e-10	6.55782e-09
BLZF1	ENSG00000117475	5725	-0.631759	0.0998984	-6.32401	2.54856e-10	6.55988e-09
RP11-426A6.7	ENSG00000225361	1665.01	-0.729193	0.115344	-6.32189	2.5838e-10	6.64486e-09
MYO6	ENSG00000196586	2748.87	-0.869453	0.137602	-6.3186	2.63948e-10	6.78218e-09
KIF15	ENSG00000163808	2114.12	0.681136	0.107804	6.31826	2.64523e-10	6.7911e-09
MYOC	ENSG00000034971	52.1114	-2.39135	0.378637	-6.31569	2.68967e-10	6.89923e-09
RP11-79H23.3	ENSG00000261618	46.2759	-2.73768	0.434073	-6.30696	2.84566e-10	7.29308e-09
RP11-565J7.3	ENSG00000220749	220.492	1.34252	0.212868	6.30683	2.84816e-10	7.29321e-09
TBL1XR1	ENSG00000177565	13497	0.782461	0.124221	6.29894	2.99682e-10	7.66728e-09
GCH1	ENSG00000131979	1047.77	-0.782225	0.124266	-6.29475	3.07903e-10	7.87084e-09
KLHL4	ENSG00000102271	2153.97	-0.795946	0.126506	-6.29176	3.1389e-10	8.017e-09
KIF18B	ENSG00000186185	3398.15	0.717851	0.114204	6.28568	3.26426e-10	8.33002e-09
WHAMM	ENSG00000156232	1475.23	-0.704613	0.112115	-6.28471	3.2846e-10	8.37475e-09
PITPNM3	ENSG00000091622	1330.28	-1.08094	0.172045	-6.28289	3.32345e-10	8.46654e-09
NNMT	ENSG00000166741	76.567	-1.81287	0.288588	-6.28187	3.34517e-10	8.51459e-09
SNRNP40	ENSG00000060688	5395.59	0.614109	0.0977785	6.28062	3.37235e-10	8.57644e-09
C1RL	ENSG00000139178	315.981	-1.07618	0.171375	-6.27966	3.39307e-10	8.62176e-09
FAM122C	ENSG00000156500	1643.2	-0.719859	0.11464	-6.27929	3.40117e-10	8.63497e-09
PARP3	ENSG00000041880	7285.31	-0.594931	0.0948085	-6.27508	3.49448e-10	8.86431e-09
C6orf120	ENSG00000185127	2917.68	0.843353	0.134452	6.27254	3.55196e-10	9.00244e-09
SHC2	ENSG00000129946	920.566	-0.914124	0.145753	-6.27174	3.57029e-10	9.04119e-09
RP11-32B5.8	ENSG00000268531	129.872	1.42749	0.227666	6.27012	3.60771e-10	9.12819e-09
WARS2	ENSG00000116874	2297.33	0.646288	0.103081	6.26973	3.61673e-10	9.14322e-09
HS6ST1	ENSG00000136720	1447.23	-0.713869	0.113999	-6.26206	3.79918e-10	9.59632e-09
UBE2C	ENSG00000175063	10582.7	0.897599	0.143352	6.2615	3.81292e-10	9.62286e-09
PRPS2	ENSG00000101911	7373.5	0.707741	0.113053	6.26025	3.84364e-10	9.69216e-09
SCN2A	ENSG00000136531	190.636	-1.18552	0.189538	-6.25477	3.98106e-10	1.00302e-08
SMPD1	ENSG00000166311	5684.89	-0.751718	0.12021	-6.25339	4.01637e-10	1.01106e-08
RINL	ENSG00000187994	328.921	-1.04792	0.167618	-6.25184	4.05657e-10	1.02032e-08
OR2L13	ENSG00000196071	73.3964	-2.23725	0.357976	-6.24971	4.11207e-10	1.0334e-08
GDF15	ENSG00000130513	52283.3	1.15852	0.18547	6.2464	4.20027e-10	1.05467e-08
CTB-33G10.1	ENSG00000243829	160.426	1.52006	0.243434	6.24425	4.25842e-10	1.06838e-08
RP11-355O1.11	ENSG00000261094	505.534	-1.07849	0.172747	-6.24319	4.28741e-10	1.07474e-08
RP4-564F22.2	ENSG00000196756	5133.65	0.943252	0.151105	6.24235	4.31048e-10	1.07962e-08
PDP1	ENSG00000164951	3299.73	-0.836363	0.133995	-6.24175	4.32714e-10	1.08288e-08
PLA2G2A	ENSG00000188257	56.1772	-2.05883	0.329931	-6.24016	4.37118e-10	1.09298e-08
IRF5	ENSG00000128604	351.967	-0.944065	0.151338	-6.23812	4.42868e-10	1.10643e-08
HSPB8	ENSG00000152137	583.778	-1.14301	0.183473	-6.22984	4.66913e-10	1.16552e-08
ZIC2	ENSG00000043355	398.958	1.05623	0.16971	6.22374	4.85446e-10	1.21077e-08
KTI12	ENSG00000198841	1161.37	0.835778	0.13433	6.22181	4.91461e-10	1.22474e-08
RP11-133O22.6	ENSG00000235481	7908	0.639719	0.102846	6.22018	4.96597e-10	1.23651e-08
GLCCI1	ENSG00000106415	2456.42	0.705582	0.113522	6.21539	5.11979e-10	1.27374e-08
FAM27E1	ENSG00000237198	540.784	0.959151	0.154356	6.2139	5.16853e-10	1.28479e-08
RP11-1055B8.2	ENSG00000263154	83.7311	-1.72218	0.27742	-6.20786	5.37113e-10	1.33404e-08
YOD1	ENSG00000180667	6060.38	0.863833	0.13921	6.20525	5.461e-10	1.35523e-08
RP11-799D4.4	ENSG00000266947	137.955	-1.7448	0.281433	-6.19971	5.6569e-10	1.40267e-08
CSF3	ENSG00000108342	166.035	-1.62865	0.262709	-6.19944	5.66658e-10	1.40391e-08
RP11-177F15.1	ENSG00000231877	42.6182	-2.84104	0.458427	-6.19737	5.74146e-10	1.42128e-08
RP11-461G12.3	ENSG00000254132	79.7374	2.15485	0.347859	6.19461	5.84314e-10	1.44524e-08
SMR3B	ENSG00000171201	24.4638	-4.39616	0.709692	-6.19446	5.84853e-10	1.44537e-08
MCTP1	ENSG00000175471	4602.57	0.650449	0.105024	6.19334	5.89027e-10	1.45448e-08
CCDC68	ENSG00000166510	911.483	-0.772102	0.124722	-6.19059	5.99387e-10	1.47884e-08
SOGA3	ENSG00000214338	172.424	-1.34832	0.217881	-6.18834	6.08019e-10	1.49889e-08
IFNGR2	ENSG00000159128	14457.1	0.576582	0.0933019	6.17974	6.42055e-10	1.58046e-08
RP11-507E23.1	ENSG00000242951	337.773	1.35265	0.218886	6.17972	6.4217e-10	1.58046e-08
FAM27B	ENSG00000170215	770.037	1.02924	0.166595	6.17806	6.48955e-10	1.59584e-08
DR1	ENSG00000117505	15084.1	0.694123	0.112381	6.17649	6.55425e-10	1.61042e-08
RP11-2K6.1	ENSG00000279225	121.822	2.16556	0.350779	6.17359	6.67585e-10	1.63894e-08
MUC3A	ENSG00000169894	160.272	-1.21457	0.196781	-6.17217	6.73599e-10	1.65234e-08
LLNLR-271C9.1	ENSG00000283525	63.9319	-2.18308	0.354098	-6.16519	7.04006e-10	1.72551e-08
THNSL2	ENSG00000144115	112.453	-1.54533	0.250756	-6.16266	7.15328e-10	1.75182e-08
ADAM19	ENSG00000135074	22039.3	-0.909947	0.14768	-6.16163	7.19998e-10	1.7618e-08
CDSN	ENSG00000204539	293.199	-1.19898	0.194685	-6.15853	7.34256e-10	1.79522e-08
AC068492.3	ENSG00000227347	153.385	1.52646	0.247932	6.15678	7.42392e-10	1.81362e-08
DMTN	ENSG00000158856	701.235	-0.81226	0.13198	-6.1544	7.53612e-10	1.83952e-08
FAM20A	ENSG00000108950	5593.12	0.608244	0.0988515	6.15311	7.59785e-10	1.85306e-08
RP11-403P17.5	ENSG00000260851	465.673	-0.958726	0.15586	-6.15119	7.69053e-10	1.87413e-08
SRSF3	ENSG00000112081	23607.5	0.656744	0.106777	6.15062	7.718e-10	1.87929e-08
CXCL3	ENSG00000163734	210.296	-1.25314	0.203853	-6.14728	7.88248e-10	1.91777e-08
SEMA4F	ENSG00000135622	1332.1	-0.692185	0.112714	-6.14106	8.1974e-10	1.99276e-08
SLITRK5	ENSG00000165300	757.333	0.823226	0.134068	6.14035	8.23415e-10	2.00006e-08
TMEM216	ENSG00000187049	2837.08	0.855216	0.139296	6.13958	8.27423e-10	2.00815e-08
TNFRSF8	ENSG00000120949	104.773	-1.5356	0.250263	-6.13593	8.46626e-10	2.05309e-08
DUSP6	ENSG00000139318	37905.2	-0.586586	0.0956214	-6.13447	8.54462e-10	2.0704e-08
CCDC69	ENSG00000198624	5327.96	-0.58953	0.0961269	-6.13284	8.6325e-10	2.08999e-08
RP11-615I2.2	ENSG00000260577	253.546	-1.12722	0.183808	-6.13261	8.64472e-10	2.09125e-08
HMMR	ENSG00000072571	3775.55	0.60846	0.0992333	6.13161	8.69945e-10	2.10278e-08
NUP88	ENSG00000108559	7296.29	0.595425	0.0971219	6.1307	8.74943e-10	2.11314e-08
RP11-161M6.5	ENSG00000261720	12503.7	0.914356	0.149166	6.1298	8.79869e-10	2.12332e-08
CCT6A	ENSG00000146731	35647.9	0.545047	0.0889205	6.12961	8.80971e-10	2.12425e-08
B3GNT7	ENSG00000156966	3103.08	0.882282	0.144102	6.1226	9.20594e-10	2.218e-08
SYP	ENSG00000102003	322.543	-1.07984	0.176418	-6.12089	9.30543e-10	2.24015e-08
RP11-229E13.4	ENSG00000274630	1259.74	0.704257	0.115193	6.11372	9.73328e-10	2.34126e-08
POLR3H	ENSG00000100413	10620.3	0.70395	0.115257	6.10764	1.01114e-09	2.43025e-08
RP11-190A12.4	ENSG00000188004	275.133	-1.29631	0.212253	-6.10739	1.01271e-09	2.43205e-08
RP5-955M13.4	ENSG00000232358	1024.22	1.02455	0.167826	6.10483	1.02912e-09	2.46947e-08
GIPC3	ENSG00000179855	1251.98	0.815226	0.133549	6.10432	1.03237e-09	2.47527e-08
SLFN5	ENSG00000166750	35105.6	-1.14265	0.18748	-6.09476	1.096e-09	2.62573e-08
CTD-2319I12.4	ENSG00000267248	280.146	-0.958436	0.157267	-6.09433	1.09897e-09	2.63073e-08
GSDMC	ENSG00000147697	35.7622	-3.21429	0.527505	-6.0934	1.1054e-09	2.64398e-08
AC116366.7	ENSG00000283782	3065.58	-0.861251	0.141351	-6.09298	1.10829e-09	2.64876e-08
GPR4	ENSG00000177464	199.884	-1.44708	0.237592	-6.09058	1.12504e-09	2.68664e-08
DCLK2	ENSG00000170390	638.169	-0.840323	0.137986	-6.0899	1.1298e-09	2.69586e-08
NSUN2	ENSG00000037474	23979.3	0.573502	0.0942661	6.08387	1.17318e-09	2.79711e-08
HIST1H2BG	ENSG00000187990	556.023	-0.855839	0.140796	-6.07856	1.21268e-09	2.88896e-08
RP11-17J14.2	ENSG00000266495	565.571	0.945276	0.155514	6.07841	1.21382e-09	2.88937e-08
P3H2	ENSG00000090530	1234.7	-0.699908	0.115209	-6.07514	1.23883e-09	2.94655e-08
SCML1	ENSG00000047634	5020.74	-0.702155	0.115624	-6.07274	1.25747e-09	2.9885e-08
TSPAN18	ENSG00000157570	1018.08	-0.928071	0.152832	-6.07248	1.25948e-09	2.99089e-08
MYH7	ENSG00000092054	28.8754	-3.37909	0.556688	-6.06999	1.27922e-09	3.03533e-08
CTPS1	ENSG00000171793	16713.5	0.556678	0.0917336	6.06843	1.29169e-09	3.06248e-08
RP11-383C5.4	ENSG00000224023	236.028	-1.20786	0.199076	-6.06736	1.3003e-09	3.08045e-08
TUBAL3	ENSG00000178462	56.9875	-2.26603	0.373503	-6.06697	1.30347e-09	3.08549e-08
DPF3	ENSG00000205683	473.522	-0.900075	0.148395	-6.06538	1.31642e-09	3.11367e-08
RP11-872D17.8	ENSG00000254979	132.092	-1.28736	0.212254	-6.0652	1.31791e-09	3.11472e-08
RP11-736K20.5	ENSG00000255471	572.479	0.884818	0.145912	6.06404	1.32744e-09	3.13477e-08
TNS4	ENSG00000131746	23177.5	1.18505	0.195446	6.06333	1.33328e-09	3.14607e-08
IL1RAPL2	ENSG00000189108	228.722	-1.2794	0.211071	-6.06146	1.34896e-09	3.18052e-08
RP11-510N19.5	ENSG00000249007	1642.54	0.649809	0.107208	6.06122	1.35096e-09	3.18273e-08
AC068831.15	ENSG00000259661	404.489	-0.841207	0.138882	-6.057	1.38679e-09	3.26456e-08
AC068831.18	ENSG00000284946	4281.47	0.572899	0.0946074	6.05554	1.39945e-09	3.29176e-08
BCL2L14	ENSG00000121380	45.7091	-3.52595	0.582447	-6.05369	1.41569e-09	3.32732e-08
MMD	ENSG00000108960	1865.75	-0.61385	0.101415	-6.05285	1.42303e-09	3.34194e-08
RASD1	ENSG00000108551	8311.77	1.12326	0.185677	6.04954	1.45258e-09	3.40864e-08
PPP1R9A	ENSG00000158528	661.784	-0.94507	0.156263	-6.04796	1.46688e-09	3.43948e-08
PTPRJ	ENSG00000149177	3511.59	-0.783471	0.129562	-6.04709	1.47489e-09	3.45553e-08
KIF11	ENSG00000138160	4504.81	0.613367	0.101454	6.04576	1.48703e-09	3.48124e-08
CTB-189B5.3	ENSG00000267992	327.509	-1.01272	0.167679	-6.03961	1.54485e-09	3.61376e-08
CTC-451P13.1	ENSG00000213757	72.1924	1.90809	0.315977	6.0387	1.55364e-09	3.63146e-08
RP11-173C20.1	ENSG00000189238	160.769	-1.26786	0.209977	-6.03808	1.55954e-09	3.6424e-08
STEAP3	ENSG00000115107	9530.74	0.64798	0.107334	6.03706	1.56949e-09	3.66276e-08
CTD-3148I10.9	ENSG00000269469	99.191	-1.86733	0.309368	-6.03595	1.58031e-09	3.68513e-08
RP11-314E23.1	ENSG00000231023	701.479	-1.34406	0.222692	-6.03552	1.58455e-09	3.69211e-08
ATP8A2	ENSG00000132932	732.371	-1.06896	0.17715	-6.03418	1.5977e-09	3.71984e-08
CTGF	ENSG00000118523	9209.41	-0.770757	0.127818	-6.0301	1.63854e-09	3.81195e-08
RP11-362F19.1	ENSG00000248810	31.9466	-6.60384	1.09529	-6.02931	1.64661e-09	3.82772e-08
RP11-422N19.3	ENSG00000234618	235.927	1.17833	0.195744	6.01974	1.747e-09	4.05792e-08
LAMA3	ENSG00000053747	20900.2	-0.946052	0.157217	-6.0175	1.7713e-09	4.11115e-08
DDAH1	ENSG00000153904	2268.81	0.777201	0.129218	6.01464	1.80284e-09	4.18109e-08
RP11-32B5.7	ENSG00000247765	320.572	-1.05207	0.174934	-6.0141	1.80887e-09	4.19181e-08
AFP	ENSG00000081051	39.7365	-2.80584	0.466604	-6.01333	1.8175e-09	4.20854e-08
AC018890.1	ENSG00000235655	9911.5	0.735987	0.122442	6.01093	1.84466e-09	4.26811e-08
RIOK1	ENSG00000124784	4992.68	0.563522	0.093796	6.00795	1.87882e-09	4.34376e-08
RP11-383C5.3	ENSG00000228021	207.393	-1.35488	0.225537	-6.00735	1.88583e-09	4.35658e-08
NCAPG	ENSG00000109805	3832.11	0.601918	0.100253	6.00397	1.9255e-09	4.44478e-08
AC087645.1	ENSG00000268310	3914.32	0.829582	0.138179	6.00367	1.92909e-09	4.44963e-08
SOX9-AS1	ENSG00000234899	328.81	-0.971979	0.161925	-6.00266	1.94111e-09	4.47388e-08
TTLL11-IT1	ENSG00000237548	487.017	-1.00551	0.167651	-5.99763	2.00214e-09	4.61096e-08
KIAA0513	ENSG00000135709	2946.89	-0.7395	0.123309	-5.99715	2.00809e-09	4.6211e-08
RPL4	ENSG00000174444	136079	0.647884	0.108041	5.99668	2.01397e-09	4.63103e-08
PI4K2B	ENSG00000038210	2420.97	-0.602437	0.100513	-5.99365	2.05185e-09	4.71451e-08
LINC01232	ENSG00000280734	287.107	-0.96764	0.161498	-5.99167	2.07703e-09	4.76867e-08
LINC00997	ENSG00000281332	983.215	0.784049	0.130871	5.99099	2.08564e-09	4.78475e-08
RP6-105D16.1	ENSG00000214016	222.29	1.83732	0.306763	5.98937	2.10651e-09	4.82891e-08
ARHGAP24	ENSG00000138639	5826.8	-0.574951	0.0960695	-5.98475	2.16729e-09	4.96442e-08
FAM222A	ENSG00000139438	388.202	0.893048	0.149261	5.98312	2.18908e-09	5.01048e-08
RP11-296A18.5	ENSG00000233406	78.1816	1.90064	0.317696	5.98258	2.19632e-09	5.02318e-08
SLC27A4	ENSG00000167114	11298.9	0.563175	0.0941466	5.98189	2.20559e-09	5.04049e-08
MAGED2	ENSG00000102316	19103.8	-0.671751	0.11234	-5.97963	2.23644e-09	5.10707e-08
S1PR3	ENSG00000213694	615.102	-0.985113	0.164818	-5.97699	2.27296e-09	5.18651e-08
TBC1D4	ENSG00000136111	1709.67	0.90643	0.1518	5.97122	2.35481e-09	5.36915e-08
RP11-569G13.1	ENSG00000224546	1359.1	0.656971	0.110031	5.9708	2.36097e-09	5.37908e-08
TMEM45A	ENSG00000181458	4652.93	-0.622873	0.104332	-5.97009	2.37122e-09	5.39829e-08
MYO1D	ENSG00000176658	12177.3	0.734617	0.123129	5.96624	2.4279e-09	5.5231e-08
RP1-80N2.4	ENSG00000279368	156.719	-1.19879	0.201035	-5.96308	2.47531e-09	5.62665e-08
RNPC3	ENSG00000185946	2127.1	-0.712833	0.11956	-5.96214	2.48951e-09	5.6534e-08
PHTF2	ENSG00000006576	3895.86	0.642214	0.107717	5.96205	2.49088e-09	5.6534e-08
LXN	ENSG00000079257	4291.16	-0.731653	0.122738	-5.9611	2.50552e-09	5.68229e-08
CLINT1	ENSG00000113282	18689.1	0.919478	0.154343	5.95736	2.56352e-09	5.80941e-08
SPARCL1	ENSG00000152583	38.2186	-3.25343	0.546171	-5.9568	2.57232e-09	5.82491e-08
KB-1592A4.17	ENSG00000283972	30.0139	-3.0328	0.509196	-5.95605	2.58411e-09	5.84717e-08
SAMD12	ENSG00000177570	611.968	-0.954984	0.160369	-5.95492	2.60191e-09	5.88187e-08
HOTTIP	ENSG00000243766	3453.09	-0.675679	0.113467	-5.95483	2.6034e-09	5.88187e-08
MAPK8IP2	ENSG00000008735	718.868	-0.851544	0.143068	-5.95202	2.64847e-09	5.97915e-08
RP11-117J13.1	ENSG00000250471	114.75	1.68898	0.283786	5.95158	2.65565e-09	5.99081e-08
SP140	ENSG00000079263	100.245	-1.51007	0.25376	-5.95079	2.66848e-09	6.0152e-08
TTC12	ENSG00000149292	1021.01	-0.719116	0.12088	-5.94899	2.69804e-09	6.07723e-08
CFLAR	ENSG00000003402	13172.9	-0.770858	0.129625	-5.94683	2.73386e-09	6.15325e-08
BTN2A2	ENSG00000124508	2530.5	-0.798335	0.134297	-5.94454	2.77235e-09	6.23428e-08
LMNB2	ENSG00000176619	13574.1	0.650076	0.109359	5.94444	2.77405e-09	6.23428e-08
RP11-295M18.5	ENSG00000257551	110.168	-1.96374	0.330403	-5.94348	2.7904e-09	6.26629e-08
RP1-138A5.1	ENSG00000237506	1323.52	0.92551	0.155731	5.94299	2.79863e-09	6.28004e-08
RP1-170O19.17	ENSG00000253308	74.8911	-1.72445	0.290362	-5.93896	2.86842e-09	6.43178e-08
LMO2	ENSG00000135363	69.8417	-2.22189	0.374137	-5.93872	2.87251e-09	6.4361e-08
MOV10L1	ENSG00000073146	154.322	-1.24174	0.209267	-5.93377	2.96059e-09	6.62847e-08
RP11-322M19.2	ENSG00000224914	616.424	-0.784917	0.132285	-5.93352	2.96509e-09	6.63354e-08
TMPRSS3	ENSG00000160183	571.48	1.08635	0.183164	5.93102	3.01056e-09	6.73022e-08
RP11-125K10.2	ENSG00000220937	96.4072	2.03139	0.342623	5.92893	3.04906e-09	6.81117e-08
RP11-187O7.1	ENSG00000242952	180.081	2.45026	0.41336	5.92767	3.07267e-09	6.85876e-08
DRAXIN	ENSG00000162490	42.935	-2.34747	0.39603	-5.92752	3.0755e-09	6.85992e-08
RP11-169D4.1	ENSG00000227467	221.147	-1.0923	0.184327	-5.92587	3.10653e-09	6.92395e-08
AC096663.1	ENSG00000214199	407.277	1.34452	0.226919	5.92512	3.12076e-09	6.95046e-08
AC017076.5	ENSG00000225964	27.4877	-4.12801	0.697171	-5.92109	3.19818e-09	7.11757e-08
WHAMMP2	ENSG00000248334	580.109	-0.752481	0.127098	-5.92047	3.2102e-09	7.13897e-08
UBQLNL	ENSG00000175518	74.9071	-2.04609	0.3461	-5.91183	3.3832e-09	7.51323e-08
ATPAF1	ENSG00000123472	7351.02	0.551639	0.0933112	5.91182	3.38354e-09	7.51323e-08
CTSL	ENSG00000135047	15642.4	-0.590954	0.100046	-5.9068	3.48813e-09	7.7397e-08
CCNF	ENSG00000162063	1488.09	0.810228	0.137296	5.90131	3.60623e-09	7.99577e-08
SYT12	ENSG00000173227	674.165	-0.884896	0.149976	-5.90026	3.62921e-09	8.04074e-08
HLA-H	ENSG00000206341	9034.05	-1.08592	0.184078	-5.89923	3.65211e-09	8.08546e-08
AC009495.2	ENSG00000235192	59.456	-2.13381	0.361923	-5.89576	3.72966e-09	8.251e-08
SP8	ENSG00000164651	5351.98	-0.828635	0.140594	-5.8938	3.77424e-09	8.34342e-08
SLC1A5	ENSG00000105281	46850.6	0.620625	0.105394	5.88863	3.89398e-09	8.60174e-08
CLUH	ENSG00000132361	12258.7	0.561946	0.0954519	5.88721	3.92764e-09	8.66965e-08
RP4-673D20.1	ENSG00000223750	92.4504	-2.07819	0.353016	-5.88697	3.93329e-09	8.67569e-08
RPF2	ENSG00000197498	5695.78	0.615446	0.104558	5.88619	3.95196e-09	8.7104e-08
ATP8B1	ENSG00000081923	1623.57	0.856906	0.145617	5.88465	3.98891e-09	8.78536e-08
RP11-761N21.2	ENSG00000234287	568.435	1.15306	0.196016	5.88248	4.0417e-09	8.89503e-08
RP11-69L16.5	ENSG00000220472	226.232	1.33286	0.226604	5.8819	4.05592e-09	8.91972e-08
SGTA	ENSG00000104969	15208.7	0.647921	0.110186	5.88022	4.09725e-09	9.00396e-08
ID3	ENSG00000117318	580.323	-0.935101	0.159087	-5.87793	4.15418e-09	9.12233e-08
HLA-J	ENSG00000204622	768.82	-1.59476	0.271404	-5.87596	4.20398e-09	9.22489e-08
ICA1L	ENSG00000163596	774.752	-0.861154	0.146585	-5.87477	4.23434e-09	9.28466e-08
SCN9A	ENSG00000169432	387.981	-1.40266	0.238817	-5.87339	4.26966e-09	9.35522e-08
RP11-16F15.1	ENSG00000243964	46.9138	2.30075	0.391786	5.87247	4.29357e-09	9.40067e-08
TBC1D3F	ENSG00000185128	788.083	-0.849304	0.144641	-5.8718	4.31077e-09	9.4314e-08
RPS2P5	ENSG00000240342	22593.9	0.728714	0.124149	5.86968	4.36627e-09	9.54579e-08
RBMS2	ENSG00000076067	4909.67	-0.645666	0.110012	-5.86906	4.38272e-09	9.57474e-08
PUS7	ENSG00000091127	3928.03	0.655573	0.111705	5.86877	4.39047e-09	9.57821e-08
NET1	ENSG00000173848	26133.4	0.532687	0.0907665	5.86876	4.39075e-09	9.57821e-08
RP1-37E16.13	ENSG00000285304	2389.61	0.705473	0.120275	5.86548	4.47839e-09	9.76224e-08
RP5-838N20.6	ENSG00000234518	245.588	-1.04733	0.178588	-5.86451	4.5045e-09	9.81197e-08
UGT1A10	ENSG00000242515	74.1427	-1.70863	0.291508	-5.86134	4.59153e-09	9.99421e-08
ADM	ENSG00000148926	3863.59	-1.02206	0.174395	-5.86063	4.61121e-09	1.00297e-07
LRCH2	ENSG00000130224	6323.52	-1.03162	0.176072	-5.85911	4.65341e-09	1.01141e-07
CTD-2260A17.1	ENSG00000248734	537.14	-1.23007	0.209969	-5.85834	4.67511e-09	1.01472e-07
CBFB	ENSG00000067955	6812.57	0.674773	0.115182	5.85833	4.67546e-09	1.01472e-07
SNN	ENSG00000184602	877.464	-0.673296	0.115026	-5.85344	4.815e-09	1.04424e-07
AKAP3	ENSG00000111254	63.6253	-1.7678	0.302227	-5.84924	4.93822e-09	1.06964e-07
NCF2	ENSG00000116701	742.481	-0.891736	0.152454	-5.84921	4.93927e-09	1.06964e-07
ESPN	ENSG00000187017	1176.23	1.14235	0.195359	5.84745	4.99151e-09	1.08016e-07
BOLL	ENSG00000152430	32.964	-2.70982	0.463439	-5.8472	4.99916e-09	1.08103e-07
RP11-327F22.1	ENSG00000261644	56.636	-2.04961	0.35056	-5.84666	5.01533e-09	1.08374e-07
PNPT1	ENSG00000138035	13705.2	-0.62169	0.106347	-5.84586	5.03958e-09	1.08761e-07
TMEM80	ENSG00000177042	1165.07	-0.766474	0.131115	-5.84583	5.04055e-09	1.08761e-07
RPL7P47	ENSG00000228071	79.8504	2.11499	0.361851	5.84493	5.06796e-09	1.09273e-07
STIM2	ENSG00000109689	11660.2	0.578766	0.0990747	5.84172	5.16659e-09	1.11319e-07
LURAP1L	ENSG00000153714	6099.03	0.571902	0.0979777	5.83707	5.31282e-09	1.14387e-07
NT5DC2	ENSG00000168268	12175.2	0.921048	0.157868	5.83427	5.40253e-09	1.16234e-07
EEF1DP1	ENSG00000228887	168.612	1.5249	0.261433	5.83283	5.44938e-09	1.17158e-07
CEP112	ENSG00000154240	717.632	-0.923261	0.158308	-5.83208	5.47423e-09	1.17607e-07
SORD	ENSG00000140263	4953.3	0.75285	0.129137	5.82985	5.54781e-09	1.19102e-07
RBMS3	ENSG00000144642	781.806	-0.789887	0.135509	-5.82902	5.57523e-09	1.19604e-07
IGSF9	ENSG00000085552	2433.76	0.725614	0.12451	5.82774	5.61832e-09	1.20442e-07
COMMD3	ENSG00000148444	5894.22	0.829994	0.142549	5.82251	5.79721e-09	1.24187e-07
IRX5	ENSG00000176842	646.856	1.149	0.197485	5.81818	5.94924e-09	1.27352e-07
RP5-965G21.4	ENSG00000274414	3455.6	0.722101	0.12415	5.81638	6.01364e-09	1.28638e-07
UTP4	ENSG00000141076	8535.99	0.554116	0.0952803	5.81564	6.04028e-09	1.29115e-07
MAGEC3	ENSG00000165509	129.718	-1.66345	0.286064	-5.81494	6.06549e-09	1.29561e-07
CAV2	ENSG00000105971	7973.38	-0.56498	0.0971688	-5.81442	6.08457e-09	1.29876e-07
RP11-4L24.4	ENSG00000279561	188.786	-1.39502	0.239998	-5.81263	6.14999e-09	1.31178e-07
IL2RG	ENSG00000147168	92.7016	-1.46927	0.252806	-5.81186	6.17828e-09	1.31687e-07
ADCK3	ENSG00000163050	8109.45	0.654775	0.112675	5.81118	6.20342e-09	1.32128e-07
IQSEC3	ENSG00000120645	23.2262	-4.53704	0.781241	-5.80749	6.34176e-09	1.34978e-07
FGFR4	ENSG00000160867	856.531	1.03287	0.177952	5.80424	6.46604e-09	1.37525e-07
EXOC3L1	ENSG00000179044	421.738	-1.47878	0.254839	-5.80279	6.52215e-09	1.38619e-07
CD164	ENSG00000135535	38619.9	0.744197	0.128255	5.80249	6.53382e-09	1.38768e-07
RP11-137M6.2	ENSG00000224347	187.207	-1.23866	0.213565	-5.79991	6.63497e-09	1.40816e-07
RCC1	ENSG00000180198	7176.1	0.686124	0.118391	5.79541	6.81563e-09	1.44547e-07
NOL11	ENSG00000130935	9532.51	0.574808	0.0991959	5.79467	6.84542e-09	1.45075e-07
C3AR1	ENSG00000171860	29.1999	-6.47814	1.11803	-5.79423	6.86358e-09	1.45357e-07
NUTM2B	ENSG00000188199	510.527	-0.825365	0.142514	-5.79148	6.97705e-09	1.47654e-07
TBXAS1	ENSG00000059377	8087.79	0.826289	0.142792	5.78665	7.18025e-09	1.51847e-07
RP11-513I15.6	ENSG00000225339	4112.87	0.731224	0.126411	5.78448	7.27391e-09	1.53718e-07
KLK10	ENSG00000129451	74.0301	-1.98787	0.344031	-5.77819	7.55099e-09	1.5946e-07
NIFK	ENSG00000155438	8958.85	0.621406	0.107576	5.77644	7.62982e-09	1.61011e-07
YWHAE	ENSG00000108953	48174.6	0.630562	0.109208	5.77398	7.74195e-09	1.63261e-07
ODC1	ENSG00000115758	57592	0.60314	0.104495	5.77196	7.83552e-09	1.65117e-07
ACVRL1	ENSG00000139567	39.1412	-2.27777	0.394731	-5.77044	7.90667e-09	1.66499e-07
UGT1A9	ENSG00000241119	60.3377	-1.78947	0.310254	-5.76775	8.03389e-09	1.69058e-07
RP4-798P15.3	ENSG00000254154	69.104	-1.73438	0.300754	-5.76677	8.08047e-09	1.69822e-07
RP11-569O4.5	ENSG00000213621	1076.39	1.22352	0.212169	5.76675	8.0816e-09	1.69822e-07
NICN1	ENSG00000145029	1058.2	-0.745518	0.129328	-5.76456	8.1872e-09	1.7192e-07
RP11-124M17.1	ENSG00000234709	53.8147	-1.90238	0.330054	-5.76383	8.22246e-09	1.72538e-07
LDLRAD3	ENSG00000179241	5674.66	0.707571	0.122766	5.76356	8.23571e-09	1.72695e-07
TUBA1A	ENSG00000167552	34722.8	-0.931597	0.161653	-5.76293	8.26649e-09	1.73156e-07
ZNF195	ENSG00000005801	7066.3	0.660108	0.114545	5.76287	8.26934e-09	1.73156e-07
REEP4	ENSG00000168476	4066.57	0.772186	0.134	5.76259	8.28328e-09	1.73326e-07
EIF4B	ENSG00000063046	64901.1	0.536804	0.0931708	5.7615	8.33682e-09	1.74323e-07
TRIM52	ENSG00000183718	2350.15	-0.570465	0.0990228	-5.76095	8.36437e-09	1.74777e-07
PTBP2	ENSG00000117569	3407.21	0.747647	0.129784	5.76071	8.3762e-09	1.74901e-07
NUAK2	ENSG00000163545	191.891	-1.14718	0.199211	-5.75859	8.48184e-09	1.76983e-07
DNAJB12	ENSG00000148719	3731.27	0.547737	0.0951515	5.75647	8.58897e-09	1.79092e-07
NEXN	ENSG00000162614	1558.52	-0.876135	0.152275	-5.75365	8.73385e-09	1.81986e-07
RBM47	ENSG00000163694	1437.96	-0.854068	0.14849	-5.75168	8.83605e-09	1.83952e-07
ANPEP	ENSG00000166825	21400.7	-0.595055	0.103461	-5.75147	8.84711e-09	1.83952e-07
RMI2	ENSG00000175643	510.233	-1.11603	0.194042	-5.75147	8.84726e-09	1.83952e-07
RP11-563J2.2	ENSG00000215244	78.1558	-1.90217	0.330734	-5.75136	8.85294e-09	1.83952e-07
MYH15	ENSG00000144821	15284.2	-0.693028	0.120557	-5.74854	9.00186e-09	1.86916e-07
CTD-2521M24.4	ENSG00000254503	165.625	-1.31445	0.228704	-5.74738	9.06386e-09	1.88072e-07
PDXP	ENSG00000241360	2239.68	0.708115	0.123256	5.74506	9.18892e-09	1.90484e-07
UBE2SP1	ENSG00000233966	2326.86	0.945879	0.164644	5.74499	9.1929e-09	1.90484e-07
NELL2	ENSG00000184613	8400.45	0.550228	0.0957784	5.74481	9.20263e-09	1.90553e-07
RP11-110C15.4	ENSG00000229638	3334.59	1.11622	0.194335	5.74381	9.25701e-09	1.91545e-07
CYP24A1	ENSG00000019186	198.376	-1.00977	0.175869	-5.74162	9.37771e-09	1.93908e-07
ITGA10	ENSG00000143127	442.64	-0.786591	0.137077	-5.73831	9.5626e-09	1.97594e-07
ERICH3	ENSG00000178965	27.8581	-6.4221	1.11939	-5.73715	9.6284e-09	1.98815e-07
RP11-138P22.1	ENSG00000266527	60.5024	-2.19569	0.382918	-5.73411	9.80259e-09	2.02272e-07
PLPPR4	ENSG00000117600	49.5892	-2.43829	0.42536	-5.73231	9.90744e-09	2.04294e-07
CXCL2	ENSG00000081041	1234.54	-0.909799	0.158843	-5.72765	1.01832e-08	2.09789e-07
GOLGA8N	ENSG00000232653	345.653	-0.854166	0.149132	-5.72757	1.0188e-08	2.09789e-07
SMCHD1	ENSG00000101596	12178.5	-0.917667	0.160236	-5.72698	1.02234e-08	2.10372e-07
RPL7P23p	ENSG00000244363	649.223	1.31861	0.23027	5.72637	1.02602e-08	2.10983e-07
CTD-2256P15.4	ENSG00000271980	3909.19	0.844409	0.14747	5.72597	1.02845e-08	2.11336e-07
NUDT3	ENSG00000272325	5937.73	0.605138	0.105715	5.72424	1.03901e-08	2.13358e-07
AC004870.4	ENSG00000223829	22.8145	-3.40352	0.594757	-5.72255	1.04939e-08	2.15286e-07
PAIP1	ENSG00000172239	16500.9	0.540842	0.0945118	5.72247	1.04984e-08	2.15286e-07
TBC1D3	ENSG00000197681	784.83	-0.699237	0.122195	-5.7223	1.05088e-08	2.15302e-07
ALDH1A3	ENSG00000184254	53293.1	-0.853573	0.149168	-5.72223	1.05137e-08	2.15302e-07
ZFP62	ENSG00000196670	3690.48	0.664899	0.116201	5.722	1.05278e-08	2.15443e-07
RP4-741O10.1	ENSG00000270916	20.6577	4.08202	0.713513	5.72103	1.05882e-08	2.16531e-07
C16orf62	ENSG00000103544	1448.21	-0.760998	0.133086	-5.71809	1.07725e-08	2.20149e-07
CDK1	ENSG00000170312	7832.84	0.610409	0.106753	5.71797	1.07805e-08	2.2016e-07
UGT1A5	ENSG00000240224	59.8389	-1.77408	0.310317	-5.71699	1.08428e-08	2.21281e-07
DISP2	ENSG00000140323	491.899	-0.901539	0.157753	-5.71486	1.09795e-08	2.23917e-07
TMEM171	ENSG00000157111	110.97	-1.48974	0.260762	-5.71303	1.1098e-08	2.26178e-07
KIAA1217	ENSG00000120549	9508.97	-0.751452	0.13154	-5.71273	1.11178e-08	2.26427e-07
MYO7B	ENSG00000169994	227.76	-1.73714	0.304131	-5.7118	1.11787e-08	2.27511e-07
RP11-443P15.2	ENSG00000171658	105.296	-1.48996	0.260888	-5.71112	1.12238e-08	2.28273e-07
TNFSF18	ENSG00000120337	63.1855	-2.50996	0.439726	-5.70801	1.14304e-08	2.32317e-07
PARP15	ENSG00000173200	30.8434	-3.61323	0.633058	-5.70758	1.14594e-08	2.32538e-07
WHAMML1	ENSG00000276141	1135.98	-0.734762	0.128736	-5.70752	1.14636e-08	2.32538e-07
PAX8-AS1	ENSG00000189223	12506.9	-0.528814	0.0926526	-5.7075	1.14648e-08	2.32538e-07
BRIP1	ENSG00000136492	913.947	-0.905853	0.158716	-5.70738	1.14726e-08	2.32538e-07
UGT1A7	ENSG00000244122	61.5659	-1.7618	0.308864	-5.70411	1.16951e-08	2.36888e-07
MSI2	ENSG00000153944	18485	0.597874	0.104898	5.6996	1.20092e-08	2.43083e-07
ILF3	ENSG00000129351	78376.6	0.493984	0.0866904	5.69826	1.21039e-08	2.44834e-07
TFAP2C	ENSG00000087510	1897.29	0.704437	0.123655	5.69679	1.22084e-08	2.4678e-07
AC135048.1	ENSG00000268863	88.1075	-1.77254	0.31118	-5.69618	1.22521e-08	2.47496e-07
TNFRSF1B	ENSG00000028137	840.505	-0.774337	0.135977	-5.69462	1.23645e-08	2.49596e-07
RP11-460H18.1	ENSG00000217094	307.89	1.09786	0.192991	5.68869	1.28019e-08	2.5825e-07
AL358113.1	ENSG00000269295	283.395	0.99955	0.17574	5.68765	1.28797e-08	2.59645e-07
NKX3-1	ENSG00000167034	265.46	-1.05583	0.185668	-5.68668	1.2953e-08	2.60945e-07
RP11-179F17.5	ENSG00000261485	141.039	-1.36621	0.240313	-5.68513	1.30716e-08	2.63156e-07
RP11-390E23.6	ENSG00000272686	594.65	-0.781541	0.13751	-5.68352	1.31951e-08	2.65464e-07
AC092214.10	ENSG00000229153	79.1517	-2.48375	0.43714	-5.68181	1.33276e-08	2.67948e-07
ACPP	ENSG00000014257	762.252	-0.819301	0.144221	-5.68089	1.33999e-08	2.69183e-07
C17orf67	ENSG00000214226	2453.14	-0.696634	0.12263	-5.68079	1.34071e-08	2.69183e-07
HCG4P7	ENSG00000230521	1085.39	-0.899072	0.158308	-5.67926	1.35275e-08	2.71418e-07
TFAP4	ENSG00000090447	3160.2	0.78941	0.139026	5.67816	1.36149e-08	2.72985e-07
SLC4A8	ENSG00000050438	1500.71	-0.703511	0.123904	-5.67788	1.36372e-08	2.73249e-07
THEM6	ENSG00000130193	6022.54	0.774654	0.136447	5.67734	1.36803e-08	2.73928e-07
AZIN2	ENSG00000142920	445.018	-0.821193	0.144648	-5.67717	1.36941e-08	2.7402e-07
YARS2	ENSG00000139131	1924.02	0.699169	0.123158	5.67703	1.37056e-08	2.74067e-07
SWT1	ENSG00000116668	438.096	-0.930456	0.163929	-5.67597	1.37902e-08	2.75573e-07
RP11-324B6.1	ENSG00000215105	827.774	-1.0985	0.193565	-5.67512	1.38591e-08	2.76763e-07
FAM35A	ENSG00000122376	6054.45	0.561833	0.0990936	5.66972	1.43032e-08	2.85439e-07
EXOSC5	ENSG00000077348	3882.01	0.759318	0.133946	5.66882	1.43786e-08	2.86754e-07
STAT4	ENSG00000138378	940.314	0.63956	0.112892	5.66524	1.46816e-08	2.926e-07
FXN	ENSG00000165060	1793.29	0.663607	0.117148	5.66471	1.47276e-08	2.9332e-07
CTB-36O1.2	ENSG00000249119	756.949	1.12743	0.199045	5.6642	1.47716e-08	2.93999e-07
UGT1A3	ENSG00000243135	59.5326	-1.76432	0.311521	-5.66357	1.48252e-08	2.94869e-07
TBC1D3K	ENSG00000273513	696.91	-0.845948	0.149469	-5.65967	1.51665e-08	3.01455e-07
HMGB1	ENSG00000189403	23886	0.667543	0.117956	5.65927	1.52014e-08	3.01948e-07
RP11-346D6.6	ENSG00000231131	10386.2	-0.627257	0.110866	-5.65782	1.53307e-08	3.04314e-07
KCNV1	ENSG00000164794	61.141	-1.82085	0.322112	-5.65286	1.578e-08	3.13022e-07
EIF1	ENSG00000173812	74530.4	0.642739	0.113727	5.65161	1.58951e-08	3.15096e-07
AGGF1P2	ENSG00000233435	64.8247	-1.76897	0.313046	-5.65082	1.59685e-08	3.1634e-07
NUDT8	ENSG00000167799	756.134	1.20654	0.213546	5.65002	1.60429e-08	3.17603e-07
HMGB3	ENSG00000029993	11094.2	0.7114	0.125919	5.64968	1.60746e-08	3.18018e-07
CTD-2047H16.4	ENSG00000263069	761.58	-1.18878	0.210421	-5.64954	1.60882e-08	3.18076e-07
UGT1A6	ENSG00000167165	65.2849	-1.67228	0.296064	-5.64835	1.61994e-08	3.20063e-07
FOXA1	ENSG00000129514	33687.7	0.673181	0.119247	5.64525	1.64938e-08	3.25465e-07
NCS1	ENSG00000107130	7254.8	0.532152	0.0942655	5.64524	1.64948e-08	3.25465e-07
SAMSN1	ENSG00000155307	30.9758	-2.70123	0.478637	-5.64359	1.66542e-08	3.28394e-07
C14orf37	ENSG00000139971	2198.81	0.722996	0.128139	5.64228	1.67808e-08	3.30671e-07
ASB16	ENSG00000161664	691.156	-0.696675	0.123482	-5.64192	1.68166e-08	3.31157e-07
MICB	ENSG00000204516	1257.64	-0.827544	0.146682	-5.64174	1.68341e-08	3.31281e-07
P2RY1	ENSG00000169860	1487.22	0.80925	0.143466	5.64071	1.69349e-08	3.33045e-07
XXbac-BPG170G13.33	ENSG00000214922	177.295	-1.11423	0.197608	-5.63861	1.71431e-08	3.36711e-07
UGT1A4	ENSG00000244474	59.9201	-1.75185	0.310689	-5.6386	1.71439e-08	3.36711e-07
RP11-454H13.6	ENSG00000244119	203.981	-1.24476	0.220783	-5.63795	1.72087e-08	3.3776e-07
SH3TC2	ENSG00000169247	3577.08	-0.670595	0.118971	-5.63664	1.73404e-08	3.4012e-07
RP11-488C13.1	ENSG00000241081	272.024	1.51258	0.268819	5.62678	1.83609e-08	3.59899e-07
CTD-2260A17.2	ENSG00000247121	187.827	-1.16134	0.206535	-5.62298	1.87691e-08	3.6766e-07
ARF1	ENSG00000143761	89403.1	0.484406	0.0861832	5.62066	1.9023e-08	3.72387e-07
ENO2	ENSG00000111674	12058.7	-0.686874	0.122246	-5.61877	1.92318e-08	3.76228e-07
TMEM156	ENSG00000121895	6849.34	0.545149	0.0970539	5.61698	1.94329e-08	3.79912e-07
TCAF1	ENSG00000198420	2826.71	-0.711941	0.126768	-5.61611	1.95299e-08	3.81558e-07
NCAPH	ENSG00000121152	2233.48	0.640573	0.114083	5.61498	1.96583e-08	3.83815e-07
RP11-121P12.1	ENSG00000282849	28.0553	-3.20797	0.571684	-5.61145	2.00642e-08	3.91482e-07
VWDE	ENSG00000146530	965.296	-0.805011	0.1435	-5.60982	2.02543e-08	3.94932e-07
RP11-395G23.3	ENSG00000254615	1931.91	1.00934	0.179957	5.6088	2.03735e-08	3.96996e-07
DEPTOR	ENSG00000155792	1249.52	0.652908	0.116538	5.60252	2.11264e-08	4.11397e-07
VSIG10L	ENSG00000186806	2087.95	-0.683838	0.122063	-5.60234	2.11474e-08	4.11538e-07
NUTM2A	ENSG00000184923	417.646	-0.877557	0.156662	-5.6016	2.12378e-08	4.13026e-07
GOLM1	ENSG00000135052	47568	-0.560278	0.100037	-5.60071	2.13478e-08	4.14894e-07
RP11-63P12.6	ENSG00000225434	231.807	-1.40388	0.250796	-5.59768	2.17237e-08	4.21699e-07
LCE1E	ENSG00000186226	27.3527	-3.09954	0.553724	-5.59763	2.17306e-08	4.21699e-07
AC026271.5	ENSG00000174977	507.38	0.806837	0.144141	5.59755	2.17404e-08	4.21699e-07
HCN3	ENSG00000143630	912.972	-0.733295	0.131029	-5.59644	2.18792e-08	4.24114e-07
PER1	ENSG00000179094	3984.63	0.675902	0.120794	5.59551	2.19975e-08	4.2613e-07
KLHL13	ENSG00000003096	1748.05	0.632654	0.113072	5.59517	2.20412e-08	4.26698e-07
FOSB	ENSG00000125740	4703.05	-0.851007	0.152108	-5.59475	2.20937e-08	4.27437e-07
STOX1	ENSG00000165730	224.388	1.07388	0.191974	5.59388	2.22055e-08	4.2932e-07
RSRP1	ENSG00000117616	3918.8	-0.991511	0.177381	-5.58972	2.27439e-08	4.39445e-07
CCDC102B	ENSG00000150636	644.819	-0.70168	0.125705	-5.58197	2.37804e-08	4.59173e-07
RP11-109D20.2	ENSG00000259352	628.622	0.762048	0.136534	5.58138	2.38616e-08	4.60442e-07
TRNP1	ENSG00000253368	13001.4	-0.590911	0.105877	-5.5811	2.39005e-08	4.60894e-07
RPL14	ENSG00000188846	73328	0.744093	0.133344	5.58026	2.40163e-08	4.62828e-07
SLC46A3	ENSG00000139508	454.433	-0.879962	0.157717	-5.57938	2.41379e-08	4.64869e-07
C1orf116	ENSG00000182795	2295.55	-0.676861	0.121348	-5.57783	2.43538e-08	4.68725e-07
NEK11	ENSG00000114670	446.344	-0.988437	0.177301	-5.57492	2.47642e-08	4.76314e-07
RP1-71L16.2	ENSG00000230844	1176.33	-0.701121	0.125779	-5.57424	2.48613e-08	4.77874e-07
ZBED8	ENSG00000221886	436.948	-0.877489	0.157437	-5.57358	2.49551e-08	4.79367e-07
CTD-2023M8.1	ENSG00000248693	30.7926	-2.77493	0.49821	-5.5698	2.55031e-08	4.89577e-07
RP11-308D13.2	ENSG00000178458	505.027	0.844644	0.15169	5.56824	2.57326e-08	4.93665e-07
GAL	ENSG00000069482	251.943	1.53945	0.276532	5.56698	2.59198e-08	4.96935e-07
FCMR	ENSG00000162894	49.2845	-2.18344	0.392256	-5.56636	2.60115e-08	4.98373e-07
HHIPL2	ENSG00000143512	246.764	-1.03495	0.185984	-5.56474	2.6255e-08	5.02713e-07
H3F3A	ENSG00000163041	27523	0.597917	0.107485	5.56282	2.65457e-08	5.07953e-07
TBC1D3L	ENSG00000274512	457.19	-0.833141	0.149871	-5.55904	2.71262e-08	5.18728e-07
UBL4A	ENSG00000102178	10524.3	0.613382	0.110542	5.54888	2.87511e-08	5.49447e-07
SLC9A9	ENSG00000181804	1007.85	-0.827785	0.149255	-5.54612	2.92072e-08	5.57804e-07
FA2H	ENSG00000103089	774.712	-1.07638	0.194205	-5.54247	2.98237e-08	5.69214e-07
NCOA5	ENSG00000124160	11950.9	0.502724	0.090735	5.54057	3.01486e-08	5.75046e-07
GS1-124K5.14	ENSG00000179406	622.396	-0.689331	0.124423	-5.54023	3.0207e-08	5.75791e-07
RP5-894A10.5	ENSG00000228775	61.5363	-1.8046	0.325786	-5.53921	3.03836e-08	5.78785e-07
RP11-426A6.5	ENSG00000226706	3464.63	0.655024	0.11826	5.53886	3.04444e-08	5.79573e-07
ADORA2B	ENSG00000170425	2448.99	0.660109	0.119184	5.53858	3.04938e-08	5.80142e-07
RP11-681N23.1	ENSG00000243779	147.713	2.1163	0.382193	5.53724	3.07267e-08	5.842e-07
TWNK	ENSG00000107815	8368.84	0.54843	0.0990986	5.53419	3.1267e-08	5.94093e-07
GS1-251I9.3	ENSG00000253358	276.745	-0.926815	0.167489	-5.53358	3.13763e-08	5.9579e-07
RP11-438H8.8	ENSG00000226191	56.3692	-1.85797	0.336119	-5.52771	3.24438e-08	6.15666e-07
AC004754.3	ENSG00000269881	4005.04	-0.5453	0.0986542	-5.52739	3.25038e-08	6.16413e-07
RP11-267C16.1	ENSG00000227115	35.6344	-3.21211	0.58115	-5.52717	3.25444e-08	6.1679e-07
DCAF4	ENSG00000119599	4891.59	0.59959	0.108507	5.52582	3.27948e-08	6.2088e-07
TIMM44	ENSG00000104980	26308.6	0.655565	0.118638	5.52575	3.28087e-08	6.2088e-07
RP11-12M9.3	ENSG00000237214	165.27	1.47287	0.266551	5.52567	3.28229e-08	6.2088e-07
AC011247.2	ENSG00000213553	3698.58	0.905582	0.163922	5.52447	3.30478e-08	6.24738e-07
NOP14	ENSG00000087269	13030.3	0.488873	0.0885175	5.5229	3.33457e-08	6.29969e-07
RP11-797A18.6	ENSG00000269951	350.479	0.893864	0.16196	5.51902	3.40886e-08	6.43595e-07
AC016734.2	ENSG00000228305	170.162	1.30681	0.236811	5.51837	3.42159e-08	6.4559e-07
PLEKHH2	ENSG00000152527	13527.5	-0.972573	0.176286	-5.51703	3.44776e-08	6.50115e-07
FHOD3	ENSG00000134775	2008.21	-0.651904	0.118178	-5.5163	3.46201e-08	6.52389e-07
PAK3	ENSG00000077264	224.638	-1.17699	0.213418	-5.51493	3.48927e-08	6.57109e-07
HCN2	ENSG00000099822	228.613	-1.02982	0.186739	-5.51473	3.49313e-08	6.5742e-07
IGFL2	ENSG00000204866	232.891	-1.12818	0.204612	-5.51376	3.5124e-08	6.60628e-07
MPP6	ENSG00000105926	2902.51	0.54688	0.0991905	5.51343	3.51913e-08	6.61477e-07
FTHL11	ENSG00000237264	1161.41	1.28266	0.232667	5.51283	3.53109e-08	6.63306e-07
RNF182	ENSG00000180537	3783.24	-0.619867	0.112447	-5.51253	3.5371e-08	6.64016e-07
AC091633.2	ENSG00000236844	53.7132	2.38946	0.433628	5.5104	3.58022e-08	6.71568e-07
CENPA	ENSG00000115163	1405.61	0.945535	0.171594	5.51032	3.58185e-08	6.71568e-07
TTC14	ENSG00000163728	6196.08	-0.680957	0.123591	-5.50975	3.59352e-08	6.73333e-07
RP11-388P9.3	ENSG00000282121	183.793	1.20117	0.218016	5.50953	3.59802e-08	6.73751e-07
NIPSNAP3A	ENSG00000136783	3032.83	-0.759242	0.137844	-5.50799	3.6295e-08	6.79219e-07
LMNB1	ENSG00000113368	3684.82	0.820931	0.149104	5.50577	3.67554e-08	6.87403e-07
AP3D1	ENSG00000065000	20215.4	0.57998	0.105347	5.50544	3.68238e-08	6.8825e-07
MUC5AC	ENSG00000215182	4268.5	1.36066	0.24717	5.50495	3.69266e-08	6.89737e-07
SLC25A33	ENSG00000171612	2042.22	0.591211	0.10752	5.4986	3.82828e-08	7.1462e-07
KB-1507C5.2	ENSG00000253320	190.268	-1.31106	0.238453	-5.49821	3.83664e-08	7.15731e-07
WBP2NL	ENSG00000183066	133.637	-1.25126	0.227634	-5.4968	3.86744e-08	7.21025e-07
PCGF5	ENSG00000180628	3089.46	-0.961979	0.175155	-5.49216	3.97037e-08	7.39751e-07
GRK6	ENSG00000198055	7512.99	0.615934	0.112165	5.4913	3.98986e-08	7.42917e-07
ATP1B1	ENSG00000143153	3299.76	-0.608908	0.110889	-5.49116	3.99296e-08	7.4303e-07
SULF1	ENSG00000137573	90.053	-1.69776	0.309316	-5.48877	4.04742e-08	7.52694e-07
CENPE	ENSG00000138778	4152.39	0.776466	0.141575	5.48448	4.14693e-08	7.70717e-07
RP11-111F16.1	ENSG00000225031	1139.52	0.679603	0.123924	5.48401	4.15783e-08	7.72262e-07
C8orf44	ENSG00000213865	772.885	-0.733672	0.133798	-5.48343	4.17151e-08	7.74319e-07
YBX1	ENSG00000065978	151337	0.527533	0.0962229	5.48241	4.1958e-08	7.78341e-07
HIST3H2BB	ENSG00000196890	346.941	-1.0236	0.186717	-5.48211	4.20294e-08	7.79181e-07
KLF3	ENSG00000109787	14103.6	0.786079	0.143412	5.48126	4.22319e-08	7.82208e-07
ARSK	ENSG00000164291	3377.54	-0.58003	0.105822	-5.4812	4.22453e-08	7.82208e-07
RP11-334C17.5	ENSG00000262580	1040.18	-0.863671	0.157579	-5.48086	4.23258e-08	7.83212e-07
S1PR1	ENSG00000170989	2660.18	-0.926744	0.169132	-5.4794	4.26761e-08	7.89204e-07
MAN1B1-AS1	ENSG00000268996	1002.52	-0.818706	0.149441	-5.47847	4.29008e-08	7.92865e-07
RP11-327J17.3	ENSG00000247809	218.335	-1.02399	0.187018	-5.47535	4.36644e-08	8.06477e-07
CD47	ENSG00000196776	13095.8	-0.652231	0.119145	-5.47426	4.39355e-08	8.10981e-07
ORC2	ENSG00000115942	10901.6	0.60235	0.110058	5.47301	4.42465e-08	8.16215e-07
ERGIC2	ENSG00000087502	28406.2	0.510904	0.0933736	5.47162	4.45952e-08	8.22137e-07
CTD-3193O13.8	ENSG00000269139	144.935	1.57962	0.288836	5.46892	4.52785e-08	8.34217e-07
PRKAA1	ENSG00000132356	16511.7	0.800704	0.146441	5.46777	4.55721e-08	8.39107e-07
KLF17	ENSG00000171872	180.231	-1.09199	0.199745	-5.46691	4.57948e-08	8.42686e-07
RP11-228B15.4	ENSG00000225032	373.525	-0.812678	0.148671	-5.46628	4.59575e-08	8.45157e-07
RP11-138A9.1	ENSG00000271204	67.8677	1.84485	0.337531	5.46571	4.61064e-08	8.47373e-07
SUPV3L1	ENSG00000156502	23610.1	0.517926	0.0947777	5.46464	4.63843e-08	8.51953e-07
RP11-550I24.2	ENSG00000243176	166.201	-1.13039	0.206878	-5.46401	4.65485e-08	8.54442e-07
GS1-393G12.12	ENSG00000254690	1881.58	0.664951	0.121782	5.46018	4.75648e-08	8.7256e-07
RCHY1	ENSG00000163743	1133.77	0.644659	0.118085	5.45929	4.78045e-08	8.76415e-07
TFAM	ENSG00000108064	5448.93	0.647115	0.118584	5.45703	4.84174e-08	8.87057e-07
RNF180	ENSG00000164197	251.919	-1.10569	0.202621	-5.45693	4.84446e-08	8.87057e-07
AF011889.4	ENSG00000241769	559.572	-0.796938	0.146069	-5.45591	4.87215e-08	8.9158e-07
NSMF	ENSG00000165802	13730.1	0.681154	0.124858	5.45542	4.88581e-08	8.9353e-07
CTC-391G2.1	ENSG00000260741	49.4706	-1.87343	0.343435	-5.45497	4.89816e-08	8.95238e-07
SMN1	ENSG00000172062	6561.41	0.551201	0.101069	5.4537	4.93316e-08	9.01082e-07
BUB1	ENSG00000169679	5356.22	0.574303	0.105358	5.45095	5.01022e-08	9.14595e-07
AGTR1	ENSG00000144891	22.7018	-3.52458	0.646849	-5.44884	5.06989e-08	9.24921e-07
CTD-2196P11.1	ENSG00000244968	650.327	-0.706784	0.129718	-5.44863	5.0758e-08	9.25134e-07
HNRNPM	ENSG00000099783	31867.7	0.60055	0.110221	5.44858	5.07728e-08	9.25134e-07
KIF7	ENSG00000166813	1238.54	-0.742636	0.136336	-5.44709	5.12018e-08	9.3238e-07
AC007283.5	ENSG00000234431	291.626	-0.9994	0.18359	-5.44364	5.22026e-08	9.50024e-07
CDKN2B	ENSG00000147883	38809.5	0.68899	0.126664	5.4395	5.34297e-08	9.71761e-07
CMB9-22P13.1	ENSG00000173727	735.82	-0.750121	0.137922	-5.43872	5.36633e-08	9.75414e-07
TOMM70	ENSG00000154174	24637.3	0.542369	0.0997707	5.43616	5.44413e-08	9.8895e-07
NDC1	ENSG00000058804	6034.16	0.601734	0.110704	5.43552	5.4637e-08	9.91899e-07
DCBLD1	ENSG00000164465	1630.98	-0.599467	0.11031	-5.43439	5.4983e-08	9.97572e-07
UCHL3	ENSG00000118939	2568.28	0.662854	0.122118	5.42798	5.69954e-08	1.03345e-06
TRUB2	ENSG00000167112	13442.6	0.535102	0.0985873	5.4277	5.70851e-08	1.03445e-06
HOXB4	ENSG00000182742	104.394	-1.29935	0.239455	-5.42627	5.75451e-08	1.04215e-06
NLE1	ENSG00000073536	1961.81	0.581949	0.107258	5.42568	5.77352e-08	1.04496e-06
TRIM45	ENSG00000134253	1143.5	-0.651074	0.120017	-5.42486	5.80013e-08	1.04914e-06
DCUN1D2	ENSG00000150401	1722.33	0.647964	0.119474	5.42348	5.84513e-08	1.05663e-06
ERN2	ENSG00000134398	42.5783	2.45349	0.452601	5.42086	5.93115e-08	1.07153e-06
DIMT1	ENSG00000086189	8636.89	0.601706	0.111017	5.41996	5.96131e-08	1.07633e-06
ANKRD20A19P	ENSG00000196593	49.6361	-2.29449	0.423391	-5.41931	5.98286e-08	1.07956e-06
C15orf65	ENSG00000261652	556.903	-0.788661	0.145571	-5.41771	6.03668e-08	1.08862e-06
HIST1H2AI	ENSG00000196747	379	-1.27274	0.234932	-5.41747	6.04492e-08	1.08944e-06
AC092066.1	ENSG00000279095	1655.07	0.741261	0.136831	5.41735	6.04875e-08	1.08947e-06
RP11-550P17.5	ENSG00000228560	21.3659	-4.01695	0.74194	-5.41411	6.15941e-08	1.10873e-06
RCC2	ENSG00000179051	27428.7	0.568585	0.105021	5.414	6.16328e-08	1.10876e-06
THAP1	ENSG00000131931	1693.97	0.663517	0.122578	5.41301	6.19754e-08	1.11425e-06
FAM173B	ENSG00000150756	1072.03	0.623275	0.115219	5.40948	6.32089e-08	1.13574e-06
KRTAP4-16P	ENSG00000241241	20.1888	-3.83046	0.708573	-5.40588	6.44894e-08	1.15805e-06
AP003068.9	ENSG00000254501	977.201	0.828293	0.153224	5.40576	6.45346e-08	1.15816e-06
PATZ1	ENSG00000100105	6552.48	0.529821	0.0980157	5.40547	6.46391e-08	1.15934e-06
RP4-735C1.4	ENSG00000241720	564.123	0.915058	0.169379	5.40243	6.57437e-08	1.17844e-06
CATSPERG	ENSG00000099338	133.745	-1.27829	0.236618	-5.40231	6.57869e-08	1.1785e-06
GAD1	ENSG00000128683	404.808	-0.876506	0.162285	-5.40103	6.62586e-08	1.18624e-06
CCDC149	ENSG00000181982	2316.73	-0.574306	0.106407	-5.39724	6.76742e-08	1.21041e-06
RNASE4	ENSG00000258818	3307.89	0.600869	0.11133	5.3972	6.769e-08	1.21041e-06
PIWIL4	ENSG00000134627	235.218	-0.968714	0.179496	-5.39686	6.78156e-08	1.21192e-06
OXCT1	ENSG00000083720	3050.11	-0.546539	0.101279	-5.39638	6.79974e-08	1.21444e-06
C1orf54	ENSG00000118292	2396.29	-0.693493	0.128518	-5.39609	6.81098e-08	1.21553e-06
GOLGA2B	ENSG00000238105	407.469	-0.836588	0.155038	-5.39601	6.81397e-08	1.21553e-06
CARD14	ENSG00000141527	503.632	-0.772375	0.143142	-5.39585	6.81988e-08	1.21585e-06
HACL1	ENSG00000131373	2440.34	0.558182	0.103569	5.38948	7.06619e-08	1.25901e-06
ANO6	ENSG00000177119	7471.55	0.887186	0.164636	5.38878	7.09394e-08	1.2632e-06
PCDHGA10	ENSG00000253846	336.933	-0.99821	0.185277	-5.38766	7.13817e-08	1.27008e-06
RP11-324I22.4	ENSG00000271335	3842.76	-0.762963	0.141615	-5.38758	7.14113e-08	1.27008e-06
NAALADL2	ENSG00000177694	534.453	-1.13385	0.210515	-5.38607	7.20164e-08	1.28008e-06
BTF3	ENSG00000145741	54771.5	0.551978	0.102517	5.38428	7.27351e-08	1.29208e-06
CELSR2	ENSG00000143126	2822.55	-0.794998	0.147749	-5.38073	7.41836e-08	1.31702e-06
HIST2H2AA3	ENSG00000183558	3463.5	-1.05493	0.196149	-5.37819	7.52366e-08	1.33492e-06
RP4-765A10.1	ENSG00000229994	437.279	1.18251	0.219936	5.3766	7.59073e-08	1.34602e-06
MAST1	ENSG00000105613	1846.25	0.56669	0.10542	5.37552	7.63629e-08	1.35329e-06
RP11-87E22.2	ENSG00000248738	141.535	-1.24279	0.231208	-5.37519	7.65003e-08	1.35492e-06
PTPRE	ENSG00000132334	1176.85	-0.714753	0.132982	-5.37481	7.66634e-08	1.357e-06
SAMD4A	ENSG00000020577	4984.46	-0.577419	0.107452	-5.37376	7.71122e-08	1.36413e-06
MRPS10	ENSG00000048544	11977.3	0.48332	0.0899466	5.37342	7.72586e-08	1.36591e-06
BLK	ENSG00000136573	56.7366	-1.96289	0.365427	-5.37148	7.80912e-08	1.37981e-06
ABCC11	ENSG00000121270	63.8902	-1.75194	0.326194	-5.37085	7.83665e-08	1.38386e-06
PSKH1	ENSG00000159792	4001.78	-0.610211	0.113662	-5.36864	7.93325e-08	1.40008e-06
CTC-539A10.4	ENSG00000267100	3071.67	-0.748344	0.13942	-5.36756	7.98086e-08	1.40765e-06
MAK16	ENSG00000198042	4709.33	0.581664	0.108371	5.36736	7.98955e-08	1.40835e-06
TMEM97	ENSG00000109084	1755.19	0.783059	0.1459	5.3671	8.00109e-08	1.40955e-06
MSTN	ENSG00000138379	111.075	-1.32115	0.246204	-5.36608	8.04681e-08	1.41676e-06
KIAA0907	ENSG00000132680	10844.5	-0.815274	0.151982	-5.36427	8.12775e-08	1.43017e-06
RP11-66B24.4	ENSG00000259583	22681.6	-0.80309	0.149742	-5.36316	8.17773e-08	1.43811e-06
L3MBTL1	ENSG00000185513	923.478	-0.68044	0.126877	-5.36299	8.18578e-08	1.43868e-06
F2RL2	ENSG00000164220	98.5004	-1.61552	0.301271	-5.36235	8.21449e-08	1.44287e-06
NUSAP1	ENSG00000137804	6997.52	0.528989	0.0986591	5.36178	8.24051e-08	1.44659e-06
AC079922.2	ENSG00000231747	514.207	1.17575	0.219331	5.36061	8.29396e-08	1.45511e-06
BIRC5	ENSG00000089685	9201.34	0.803402	0.149878	5.36036	8.30563e-08	1.45546e-06
LTBP2	ENSG00000119681	6796.51	-0.632275	0.117954	-5.36036	8.30573e-08	1.45546e-06
GNPNAT1	ENSG00000100522	17403.5	0.644851	0.120312	5.35983	8.33026e-08	1.4589e-06
BEX4	ENSG00000102409	1123.88	-0.729024	0.136024	-5.35952	8.34455e-08	1.46054e-06
CSE1L	ENSG00000124207	26157.1	0.560698	0.104638	5.35847	8.39308e-08	1.46817e-06
RP11-157E21.1	ENSG00000253593	51.3651	2.04171	0.381305	5.35453	8.57809e-08	1.49965e-06
RP1-89D4.1	ENSG00000241255	183.741	1.25604	0.234652	5.35279	8.6607e-08	1.51307e-06
FAM219A	ENSG00000164970	4951.37	-0.620842	0.115987	-5.3527	8.66499e-08	1.51307e-06
AXIN1	ENSG00000103126	7621.41	0.584563	0.109231	5.35162	8.71708e-08	1.52127e-06
HIST2H2AA4	ENSG00000203812	1681.99	-1.09279	0.20426	-5.35001	8.79496e-08	1.53376e-06
HIST2H2AA4	ENSG00000272196	1693.37	-1.08766	0.203305	-5.34993	8.79896e-08	1.53376e-06
RP11-903H12.3	ENSG00000258451	929.876	0.650578	0.121627	5.34894	8.84697e-08	1.54064e-06
RP11-211G23.2	ENSG00000260877	262.151	-0.990556	0.185189	-5.34891	8.84878e-08	1.54064e-06
ASIC1	ENSG00000110881	5438.59	0.603297	0.112797	5.34851	8.86823e-08	1.54312e-06
DDX10	ENSG00000178105	10931.6	0.543568	0.10164	5.34796	8.89495e-08	1.54687e-06
BEX1	ENSG00000133169	1704.26	-1.06643	0.199423	-5.34759	8.91337e-08	1.54917e-06
TERC	ENSG00000270141	277.278	1.46143	0.273301	5.34731	8.92703e-08	1.55063e-06
USP3	ENSG00000140455	6262.55	0.566236	0.105924	5.3457	9.00685e-08	1.56359e-06
ZNF385D	ENSG00000151789	786.556	-0.686046	0.128344	-5.34537	9.02347e-08	1.56517e-06
ATP11A	ENSG00000068650	10448.7	1.19839	0.224194	5.3453	9.0265e-08	1.56517e-06
AP001597.1	ENSG00000197934	121.326	-1.18844	0.22234	-5.34514	9.03471e-08	1.56568e-06
RP4-681N20.1	ENSG00000226608	294.492	1.27254	0.23813	5.3439	9.09664e-08	1.5755e-06
SET	ENSG00000119335	76794.7	0.476023	0.0891163	5.34159	9.21341e-08	1.59479e-06
SAMD5	ENSG00000203727	1797.18	1.08004	0.202205	5.34132	9.22697e-08	1.5956e-06
EIF5	ENSG00000100664	72276.9	0.518007	0.0969817	5.34129	9.2288e-08	1.5956e-06
RP11-213G2.3	ENSG00000165121	335.872	-0.856215	0.160333	-5.34024	9.28227e-08	1.60391e-06
ADAMTS1	ENSG00000154734	5599.95	0.834971	0.156372	5.33965	9.31282e-08	1.60826e-06
RSL1D1	ENSG00000171490	30597.5	0.510719	0.0956619	5.33879	9.35685e-08	1.61492e-06
DZIP1L	ENSG00000158163	115.635	-1.34526	0.252087	-5.3365	9.476e-08	1.63454e-06
ZNF202	ENSG00000166261	3410.52	0.533032	0.0998875	5.33632	9.48495e-08	1.63514e-06
CARF	ENSG00000138380	1903.54	-0.850824	0.159449	-5.33603	9.50047e-08	1.63686e-06
ECM2	ENSG00000106823	43.829	-2.05338	0.384961	-5.33399	9.60802e-08	1.65444e-06
CTD-2031P19.3	ENSG00000227908	122.912	-1.17226	0.2198	-5.3333	9.64446e-08	1.65975e-06
PYGB	ENSG00000100994	234943	0.621617	0.116561	5.33299	9.66069e-08	1.66158e-06
XIRP2	ENSG00000163092	99.7193	-1.30045	0.243891	-5.33212	9.70717e-08	1.66861e-06
ENPP1	ENSG00000197594	1644.61	0.644266	0.120842	5.3315	9.7407e-08	1.67341e-06
RPL9P7	ENSG00000238103	786.773	1.02497	0.192253	5.33136	9.74815e-08	1.67372e-06
SIRPB2	ENSG00000196209	48.6419	-2.52702	0.474039	-5.33083	9.77667e-08	1.67765e-06
NCRNA00161	ENSG00000226935	358.12	1.22374	0.229565	5.33069	9.78425e-08	1.67781e-06
RP1L1	ENSG00000183638	81.3896	-1.56985	0.294498	-5.3306	9.78888e-08	1.67781e-06
SH2D1A	ENSG00000183918	65.8066	1.97042	0.369721	5.32949	9.84864e-08	1.68708e-06
WFDC5	ENSG00000175121	17.1476	-4.32746	0.812064	-5.32897	9.87726e-08	1.69101e-06
BID	ENSG00000015475	1887.02	0.865014	0.162483	5.32371	1.01674e-07	1.73969e-06
IFFO2	ENSG00000169991	2816.76	-0.647507	0.121682	-5.32131	1.03024e-07	1.76167e-06
POPDC3	ENSG00000132429	2521.91	0.569684	0.107059	5.32121	1.03077e-07	1.76167e-06
CKS2	ENSG00000123975	5537.69	0.881387	0.165667	5.32025	1.03628e-07	1.77006e-06
TMPO	ENSG00000120802	9472.07	0.529708	0.0996123	5.3177	1.05087e-07	1.79396e-06
CPLX2	ENSG00000145920	143.173	-1.15037	0.216352	-5.31714	1.05411e-07	1.79845e-06
USP12	ENSG00000152484	10985.8	0.64034	0.120435	5.31687	1.05566e-07	1.80007e-06
PTTG1	ENSG00000164611	5930.16	0.756327	0.142265	5.31634	1.05874e-07	1.80325e-06
MUC20	ENSG00000176945	231.356	-1.05611	0.198653	-5.31634	1.05874e-07	1.80325e-06
GUCY1B3	ENSG00000061918	290.056	-1.12861	0.212306	-5.31594	1.06111e-07	1.80625e-06
NEIL3	ENSG00000109674	394.683	0.850839	0.160061	5.31571	1.0624e-07	1.80675e-06
RP11-359G22.2	ENSG00000230400	36.7084	-2.33679	0.439604	-5.31568	1.06262e-07	1.80675e-06
RPSAP47	ENSG00000188856	494.327	0.990848	0.186427	5.31493	1.06696e-07	1.81213e-06
SEZ6L2	ENSG00000174938	14208.2	-0.497707	0.0936432	-5.31493	1.067e-07	1.81213e-06
CDC25C	ENSG00000158402	1005.52	0.703113	0.132316	5.31389	1.07307e-07	1.8214e-06
VHL	ENSG00000134086	10165.1	0.76566	0.144135	5.3121	1.08368e-07	1.83836e-06
IGFBP6	ENSG00000167779	9184.46	-1.15952	0.21832	-5.31111	1.0896e-07	1.84735e-06
VASH2	ENSG00000143494	623.452	0.885463	0.166743	5.31034	1.09419e-07	1.85407e-06
SUZ12	ENSG00000178691	7800.8	0.59081	0.111274	5.30949	1.09935e-07	1.86176e-06
RP11-3L8.3	ENSG00000235448	169.338	-1.16391	0.219257	-5.30843	1.10572e-07	1.87149e-06
MRPL50	ENSG00000136897	4947.7	0.634579	0.119572	5.3071	1.1138e-07	1.8841e-06
PGAM2	ENSG00000164708	208.804	-0.986987	0.186155	-5.30197	1.14561e-07	1.9368e-06
SGO2	ENSG00000163535	4035.04	0.598205	0.112852	5.30082	1.15286e-07	1.94795e-06
DLX3	ENSG00000064195	80.5142	-1.44827	0.273237	-5.3004	1.15547e-07	1.95126e-06
EPB41L2	ENSG00000079819	8383.91	-0.558073	0.105297	-5.29997	1.15824e-07	1.95482e-06
CASC10	ENSG00000204682	176.561	1.19916	0.226301	5.29894	1.16479e-07	1.96476e-06
RP11-504P24.3	ENSG00000185495	2454.53	-0.534281	0.100879	-5.29624	1.18212e-07	1.99285e-06
PCLO	ENSG00000186472	1968.68	-1.09875	0.207547	-5.29396	1.19693e-07	2.01669e-06
JAZF1	ENSG00000153814	2752.57	-0.556327	0.105101	-5.29327	1.20145e-07	2.02316e-06
EIF1AX	ENSG00000173674	18366.3	0.518733	0.0980203	5.2921	1.2092e-07	2.03505e-06
HYLS1	ENSG00000198331	2412.25	0.62035	0.117349	5.28635	1.24782e-07	2.09886e-06
RNF141	ENSG00000110315	3632.48	-0.549431	0.103963	-5.28489	1.25782e-07	2.11449e-06
FZD5	ENSG00000163251	1166.19	-0.616403	0.116639	-5.28471	1.25902e-07	2.11531e-06
MARS2	ENSG00000247626	2704.31	0.708793	0.134158	5.28326	1.26905e-07	2.13096e-06
RP11-480N24.3	ENSG00000219222	41.0413	2.51653	0.476365	5.28279	1.27233e-07	2.13526e-06
RP11-967K21.1	ENSG00000247934	632.087	-0.882662	0.167122	-5.28154	1.28106e-07	2.1487e-06
GOLGA6L5	ENSG00000230373	279.468	-0.996278	0.18868	-5.28025	1.29007e-07	2.1626e-06
DCAF13	ENSG00000164934	11171.6	0.498621	0.0944536	5.27901	1.29886e-07	2.1761e-06
RP11-416I2.1	ENSG00000260328	454.372	-0.762721	0.144515	-5.27778	1.30755e-07	2.18943e-06
RNF6	ENSG00000127870	5914.49	0.752238	0.14258	5.27589	1.32115e-07	2.21095e-06
RYR2	ENSG00000198626	472.384	-0.976037	0.185044	-5.27463	1.33025e-07	2.22493e-06
CTC-459F4.2	ENSG00000261824	4428.14	0.50451	0.0956568	5.27417	1.33361e-07	2.22931e-06
NDNF	ENSG00000173376	543.831	-0.796851	0.151094	-5.27388	1.33566e-07	2.23148e-06
FAM83H	ENSG00000180921	11734.3	0.514943	0.097682	5.27162	1.35222e-07	2.25787e-06
VDAC2	ENSG00000165637	60303.3	0.496627	0.0942169	5.2711	1.35611e-07	2.26309e-06
PABPC4L	ENSG00000254535	451.247	-0.896209	0.170055	-5.27011	1.36342e-07	2.27402e-06
RAB43	ENSG00000172780	3144.58	-0.648047	0.123011	-5.26821	1.37763e-07	2.29644e-06
RP11-138A9.2	ENSG00000273319	83.3709	1.47873	0.280749	5.26709	1.38605e-07	2.30918e-06
TBC1D3G	ENSG00000161583	515.312	-0.897564	0.170435	-5.26632	1.39186e-07	2.31756e-06
NOLC1	ENSG00000166197	40701.4	0.562132	0.106775	5.26464	1.40462e-07	2.3375e-06
FAM217B	ENSG00000196227	1785.91	0.834272	0.158534	5.26242	1.42168e-07	2.36457e-06
SNORA68	ENSG00000207166	429.484	0.839873	0.159608	5.2621	1.42416e-07	2.36736e-06
RP5-882C2.2	ENSG00000260793	679.835	-0.832697	0.158309	-5.25995	1.44095e-07	2.39394e-06
CYP46A1	ENSG00000036530	53.3079	-1.77475	0.337425	-5.25971	1.44286e-07	2.39578e-06
ADAM11	ENSG00000073670	572.063	0.827712	0.157388	5.25904	1.4481e-07	2.40314e-06
TCTN2	ENSG00000168778	751.35	-0.612835	0.116533	-5.25889	1.44925e-07	2.4037e-06
SMPD2	ENSG00000135587	846.772	0.670918	0.12759	5.2584	1.45311e-07	2.40875e-06
EYA1	ENSG00000104313	459.314	-0.758603	0.144345	-5.25549	1.4763e-07	2.44583e-06
JAK2	ENSG00000096968	1878.75	-0.876092	0.166765	-5.25344	1.49284e-07	2.47186e-06
PLEK2	ENSG00000100558	6919.67	0.47421	0.0903213	5.25026	1.51889e-07	2.51261e-06
SBK2	ENSG00000187550	30.0846	-2.94457	0.560847	-5.25023	1.51914e-07	2.51261e-06
CD27-AS1	ENSG00000215039	676.182	-0.791044	0.150711	-5.24876	1.53126e-07	2.53126e-06
CTD-2224J9.2	ENSG00000241015	2105.84	0.585149	0.111539	5.24614	1.55315e-07	2.56602e-06
GOLGA8B	ENSG00000215252	15287	-0.720787	0.137405	-5.24572	1.55669e-07	2.57044e-06
WSB1	ENSG00000109046	10283.9	-0.606395	0.115663	-5.24279	1.58167e-07	2.609e-06
RP11-346C20.4	ENSG00000271009	45.0619	-1.9359	0.36925	-5.24277	1.5818e-07	2.609e-06
CCDC120	ENSG00000147144	180.803	-0.964261	0.183952	-5.2419	1.58929e-07	2.61991e-06
CNIH3	ENSG00000143786	710.859	-0.643685	0.122803	-5.24161	1.59186e-07	2.62268e-06
AC096582.7	ENSG00000272556	1304.49	-0.820399	0.15652	-5.2415	1.59276e-07	2.62272e-06
RP11-21B23.2	ENSG00000261092	18.4923	-3.70297	0.70667	-5.24002	1.60555e-07	2.64232e-06
CTD-2568A17.3	ENSG00000167747	19279.7	0.826013	0.157643	5.23978	1.60771e-07	2.64441e-06
RP11-473C18.3	ENSG00000261687	64.7567	-1.52258	0.290622	-5.23904	1.61414e-07	2.65353e-06
IGSF22	ENSG00000179057	136.036	-1.26008	0.240542	-5.23852	1.6187e-07	2.65955e-06
GAS6-AS2	ENSG00000272695	40.0478	-2.29101	0.437433	-5.2374	1.62857e-07	2.67428e-06
FGGY	ENSG00000172456	1151.8	-0.57682	0.110138	-5.23724	1.62999e-07	2.67514e-06
SLC6A6	ENSG00000131389	14732	0.569635	0.10883	5.23417	1.65728e-07	2.71842e-06
CLDN7	ENSG00000181885	778.829	-0.734841	0.140445	-5.23224	1.67473e-07	2.74554e-06
TM4SF19-TCTEX1D2	ENSG00000273331	1312.23	-0.598785	0.114447	-5.232	1.67686e-07	2.74752e-06
NFKB1	ENSG00000109320	4174.59	0.539989	0.103239	5.23049	1.69065e-07	2.76859e-06
NCRNA00106	ENSG00000236871	714.411	-0.840467	0.160737	-5.22882	1.70597e-07	2.79204e-06
RP11-2E11.6	ENSG00000270823	347.621	0.871207	0.166619	5.22872	1.70684e-07	2.79204e-06
TBC1D30	ENSG00000111490	1381.21	0.690361	0.132051	5.228	1.71355e-07	2.80146e-06
ETV7	ENSG00000010030	35.024	-3.1945	0.611104	-5.22742	1.71889e-07	2.80866e-06
RP11-665G4.1	ENSG00000249252	198.352	-1.10643	0.211666	-5.22723	1.72067e-07	2.81002e-06
AGMAT	ENSG00000116771	263.828	0.844105	0.161502	5.22658	1.72672e-07	2.81836e-06
PTMAP3	ENSG00000218902	23.2915	2.78906	0.533647	5.22641	1.72831e-07	2.81939e-06
RP11-366M4.7	ENSG00000121089	105.619	1.66748	0.31912	5.22526	1.73913e-07	2.8355e-06
RRP15	ENSG00000067533	7000.48	0.470372	0.0900311	5.22455	1.74578e-07	2.84477e-06
GPAT2	ENSG00000186281	417.026	1.0483	0.200656	5.22435	1.74767e-07	2.8463e-06
SFXN4	ENSG00000183605	2135.11	0.680844	0.130436	5.21975	1.79167e-07	2.91547e-06
ZADH2	ENSG00000180011	8544.26	0.544577	0.104331	5.2197	1.7921e-07	2.91547e-06
ISG20	ENSG00000172183	14744.3	-0.706706	0.135411	-5.21897	1.79923e-07	2.92547e-06
TSPAN10	ENSG00000182612	419.06	-0.828141	0.158687	-5.2187	1.8018e-07	2.92805e-06
AP001258.4	ENSG00000245571	242.983	-1.16493	0.22327	-5.21756	1.81292e-07	2.94451e-06
GDF11	ENSG00000135414	5813.74	0.533277	0.102226	5.21667	1.82173e-07	2.95721e-06
PLOD1	ENSG00000083444	47123.9	-0.52509	0.100662	-5.21639	1.82445e-07	2.96001e-06
PCTP	ENSG00000141179	2531.66	-0.550417	0.10558	-5.21326	1.85548e-07	3.0087e-06
RP11-43N16.4	ENSG00000279861	3913.84	-0.603914	0.115845	-5.2131	1.85712e-07	3.00973e-06
FAM131B	ENSG00000159784	32426.1	0.599865	0.115073	5.21293	1.85883e-07	3.01087e-06
RP11-1136G11.8	ENSG00000257808	982.543	-0.87475	0.167857	-5.21128	1.87541e-07	3.03606e-06
LRRC66	ENSG00000188993	256.742	-0.887403	0.170299	-5.21085	1.87973e-07	3.0414e-06
RP11-818F20.1	ENSG00000213442	14269.7	0.680554	0.130617	5.21028	1.88552e-07	3.04911e-06
RP11-612L3.1	ENSG00000197258	1122.46	0.719695	0.138164	5.20901	1.89853e-07	3.06849e-06
RAET1L	ENSG00000155918	572.502	-0.856827	0.164497	-5.20878	1.90086e-07	3.07058e-06
NUTM2E	ENSG00000228570	380.662	-0.861972	0.165491	-5.20857	1.90298e-07	3.07234e-06
TCN2	ENSG00000185339	456.048	-0.928267	0.178282	-5.20674	1.92185e-07	3.10112e-06
PLCL1	ENSG00000115896	40.2611	-2.15192	0.413342	-5.20616	1.92793e-07	3.10825e-06
FRK	ENSG00000111816	2954.18	0.968079	0.18595	5.20611	1.92836e-07	3.10825e-06
SDCCAG3	ENSG00000165689	10568.7	0.605122	0.116238	5.20587	1.93087e-07	3.10896e-06
RP11-271B5.1	ENSG00000226525	122.708	1.49654	0.287471	5.20587	1.93089e-07	3.10896e-06
RPS27AP1	ENSG00000242692	60.4016	1.9707	0.378646	5.2046	1.94411e-07	3.12856e-06
LINC00173	ENSG00000196668	65.8328	-1.74876	0.336302	-5.19996	1.99327e-07	3.20594e-06
INTS13	ENSG00000064102	10567.4	0.471933	0.0908025	5.19735	2.02145e-07	3.2495e-06
TCOF1	ENSG00000070814	14809.1	0.614749	0.118309	5.19614	2.03472e-07	3.26907e-06
AC069292.6	ENSG00000232385	71.9468	1.86795	0.359545	5.19533	2.04359e-07	3.28155e-06
PPP1CC	ENSG00000186298	17540.9	0.525029	0.101097	5.19335	2.06546e-07	3.31487e-06
CPED1	ENSG00000106034	235.575	-1.14136	0.219784	-5.1931	2.06818e-07	3.31745e-06
COL1A1	ENSG00000108821	4018.98	-0.595399	0.114694	-5.19121	2.08933e-07	3.34836e-06
RAN	ENSG00000132341	104505	0.594975	0.114613	5.19118	2.0897e-07	3.34836e-06
ZNF124	ENSG00000196418	733.786	0.680247	0.13105	5.19075	2.09452e-07	3.35428e-06
AC090602.1	ENSG00000241061	97.394	1.3574	0.261526	5.19032	2.09935e-07	3.3602e-06
ORAI3	ENSG00000175938	1475	-0.636294	0.122682	-5.18655	2.14231e-07	3.42569e-06
MCAM	ENSG00000076706	645.176	-0.837789	0.161532	-5.18652	2.14257e-07	3.42569e-06
NKRF	ENSG00000186416	3349.01	0.532737	0.10275	5.1848	2.16244e-07	3.45561e-06
CFHR1	ENSG00000244414	21.4123	-3.73278	0.719968	-5.18465	2.16421e-07	3.45657e-06
ADD3-AS1	ENSG00000203876	168.757	-1.02426	0.197579	-5.18406	2.17109e-07	3.46571e-06
FAM167B	ENSG00000183615	904.902	-1.13152	0.218275	-5.18392	2.17269e-07	3.4664e-06
PTGER4	ENSG00000171522	1010.85	-0.663904	0.128089	-5.18314	2.18183e-07	3.47912e-06
PDPN	ENSG00000162493	57.5681	-1.6965	0.327412	-5.18153	2.20069e-07	3.50731e-06
SNTB2	ENSG00000168807	7595.13	-0.650371	0.12575	-5.17192	2.317e-07	3.6907e-06
RSL24D1	ENSG00000137876	8488.98	0.625188	0.1209	5.17114	2.32674e-07	3.70302e-06
UBXN11	ENSG00000158062	20682.5	0.553679	0.107072	5.1711	2.32722e-07	3.70302e-06
PRSS1	ENSG00000204983	49.2232	2.34391	0.453291	5.17087	2.33001e-07	3.70548e-06
TRIM26	ENSG00000234127	5865.37	-0.479907	0.092839	-5.16923	2.35055e-07	3.73614e-06
RP11-574K11.20	ENSG00000235316	2721.43	-0.706912	0.136778	-5.16833	2.36192e-07	3.75222e-06
MKRN2	ENSG00000075975	5637.95	0.476315	0.0921955	5.16635	2.38705e-07	3.79012e-06
RP11-100N21.1	ENSG00000242262	251.261	1.29449	0.25058	5.16595	2.39218e-07	3.79623e-06
RP11-474D1.3	ENSG00000214039	31.8026	2.30764	0.446754	5.16535	2.3999e-07	3.80645e-06
RP11-466H18.1	ENSG00000244398	18482.8	0.741043	0.143523	5.16325	2.42703e-07	3.84743e-06
KLK6	ENSG00000167755	153.57	-1.0961	0.212306	-5.16285	2.43215e-07	3.85349e-06
RALBP1	ENSG00000017797	7035.87	0.563424	0.109143	5.16224	2.44014e-07	3.86409e-06
PAPOLA	ENSG00000090060	28618.5	0.539726	0.104584	5.16071	2.46014e-07	3.89369e-06
IPO4	ENSG00000196497	8346.99	0.483003	0.0935984	5.16038	2.46445e-07	3.89844e-06
RP11-392P7.1	ENSG00000241352	95.3629	1.68804	0.327134	5.1601	2.46814e-07	3.9022e-06
RPL7L1	ENSG00000146223	22462	0.59808	0.11591	5.15985	2.47154e-07	3.9055e-06
RP11-23N2.1	ENSG00000231169	35.5952	2.55829	0.4959	5.15888	2.48431e-07	3.9236e-06
RP11-90C4.1	ENSG00000234810	116.401	-1.20063	0.232831	-5.15666	2.51391e-07	3.96621e-06
DOPEY2	ENSG00000142197	3654.75	-0.720502	0.139723	-5.15666	2.51396e-07	3.96621e-06
RP11-328N19.1	ENSG00000251350	59.9653	-1.84739	0.358395	-5.15462	2.54149e-07	4.00753e-06
IL7	ENSG00000104432	144.172	-1.10773	0.214914	-5.15431	2.54563e-07	4.01194e-06
CCL25	ENSG00000131142	86.2282	-1.49131	0.28935	-5.15401	2.54971e-07	4.01624e-06
RP11-749H20.6	ENSG00000256193	58.5165	1.73101	0.335997	5.15184	2.57941e-07	4.06019e-06
RP11-903H12.5	ENSG00000259171	3191.43	0.585472	0.113645	5.15177	2.58034e-07	4.06019e-06
MTHFD1L	ENSG00000120254	8326.08	0.502709	0.0975832	5.15159	2.58285e-07	4.06199e-06
RP11-496D24.2	ENSG00000261121	55.3397	-1.77858	0.345311	-5.15068	2.59547e-07	4.07967e-06
UGT2A3	ENSG00000135220	35.0523	-2.52977	0.491366	-5.14844	2.62663e-07	4.12647e-06
RP11-42D20.2	ENSG00000223803	160.474	1.43944	0.279606	5.14809	2.63147e-07	4.1319e-06
EIF4EBP2	ENSG00000148730	16159.2	0.683276	0.132763	5.14658	2.65272e-07	4.16306e-06
RP11-773H22.4	ENSG00000266969	296.533	0.990263	0.192428	5.14615	2.65889e-07	4.17055e-06
RP11-96D1.11	ENSG00000262160	1023.09	0.637013	0.123805	5.14528	2.67122e-07	4.18767e-06
PGM5	ENSG00000154330	12932.4	0.498611	0.096932	5.14392	2.69059e-07	4.21583e-06
RP11-87M1.1	ENSG00000230207	698.145	1.23564	0.240223	5.14372	2.69356e-07	4.21826e-06
ANG	ENSG00000214274	1409.93	0.732801	0.142513	5.142	2.71825e-07	4.25468e-06
SLC6A20	ENSG00000163817	58.4688	-1.70128	0.331	-5.13982	2.75009e-07	4.30226e-06
RP11-111F10.2	ENSG00000240489	582.946	0.685419	0.133369	5.13928	2.75798e-07	4.31233e-06
CALCRL	ENSG00000064989	309.208	-0.998995	0.194393	-5.13904	2.76146e-07	4.31551e-06
SLC25A6	ENSG00000169100	115820	0.782235	0.152275	5.137	2.79164e-07	4.36038e-06
DPY19L2	ENSG00000177990	445.905	-0.714086	0.139073	-5.13461	2.82725e-07	4.41368e-06
SLCO1B3	ENSG00000111700	3582.99	-0.576487	0.112298	-5.13353	2.84359e-07	4.43687e-06
XXbac-BPG299F13.17	ENSG00000272501	87.8038	-1.46087	0.284609	-5.13291	2.85294e-07	4.44913e-06
RP11-498C9.13	ENSG00000263585	7802.16	0.628884	0.122552	5.13156	2.87354e-07	4.4789e-06
TBX4	ENSG00000121075	81.4585	-1.37479	0.267974	-5.13032	2.89243e-07	4.50598e-06
MRPS2	ENSG00000122140	10646	0.682308	0.133011	5.1297	2.90204e-07	4.51859e-06
LRG1	ENSG00000171236	40.6252	-1.94923	0.380068	-5.12864	2.91836e-07	4.54162e-06
ERRFI1	ENSG00000116285	140124	0.534664	0.104259	5.12824	2.92464e-07	4.54902e-06
MYRFL	ENSG00000166268	23.6097	-2.74533	0.535417	-5.12746	2.93675e-07	4.56546e-06
RP11-482H16.1	ENSG00000271894	198.639	-0.960746	0.187384	-5.12714	2.94184e-07	4.57099e-06
GRB7	ENSG00000141738	698.575	-0.640308	0.124893	-5.12686	2.94617e-07	4.57533e-06
AP000640.2	ENSG00000255355	19.7142	-3.2172	0.627633	-5.12592	2.96089e-07	4.59579e-06
PROSER1	ENSG00000120685	11142.4	0.874296	0.170571	5.12569	2.96448e-07	4.59896e-06
TTC6	ENSG00000139865	2136.31	-0.675048	0.131708	-5.12535	2.96983e-07	4.60486e-06
ZEB1-AS1	ENSG00000237036	480.874	-0.859248	0.16769	-5.12403	2.99078e-07	4.63493e-06
SLC26A2	ENSG00000155850	5431	-0.782438	0.152705	-5.12387	2.99325e-07	4.63635e-06
ERCC3	ENSG00000163161	7082.78	0.521861	0.101857	5.12348	2.99943e-07	4.64126e-06
CTC-529P8.1	ENSG00000250072	587.53	-0.810277	0.15815	-5.12348	2.99955e-07	4.64126e-06
SPATA16	ENSG00000144962	22.6576	-2.9678	0.579392	-5.12228	3.01871e-07	4.66849e-06
HES1	ENSG00000114315	8510.76	0.683452	0.13345	5.12142	3.0325e-07	4.68738e-06
XXbac-BPG252P9.10	ENSG00000272273	3264	0.684694	0.133733	5.11988	3.05736e-07	4.72335e-06
GOLGA8A	ENSG00000175265	25021.1	-0.62503	0.122083	-5.11974	3.05964e-07	4.72441e-06
HOGA1	ENSG00000241935	82.0299	-1.36498	0.266634	-5.1193	3.06665e-07	4.73279e-06
COL6A3	ENSG00000163359	4516.8	-0.751503	0.146815	-5.11869	3.07662e-07	4.74572e-06
EMC4	ENSG00000128463	5953.63	0.632925	0.123662	5.1182	3.08466e-07	4.75482e-06
SNAPC4	ENSG00000165684	4862.18	0.64332	0.125694	5.11814	3.08572e-07	4.75482e-06
RP11-159F24.4	ENSG00000249855	1793.09	0.776179	0.15169	5.11688	3.10632e-07	4.78408e-06
PPP1R3B	ENSG00000173281	1604.34	-0.790384	0.15447	-5.11675	3.10846e-07	4.78491e-06
CD82	ENSG00000085117	186.532	-1.25923	0.246153	-5.11564	3.12674e-07	4.81056e-06
FMO4	ENSG00000076258	317.522	-0.759964	0.148562	-5.11546	3.12975e-07	4.8127e-06
RP11-671J11.2	ENSG00000240463	72.7486	1.6077	0.314297	5.11522	3.1338e-07	4.81644e-06
RP11-383J24.5	ENSG00000245149	324.768	-0.984063	0.192471	-5.11279	3.17436e-07	4.87625e-06
MKI67	ENSG00000148773	15899.5	0.743238	0.145382	5.11233	3.18218e-07	4.88574e-06
NUP35	ENSG00000163002	4762.9	0.575706	0.112633	5.11133	3.19904e-07	4.9091e-06
CD302	ENSG00000241399	1513.25	0.64892	0.126966	5.11099	3.20483e-07	4.91544e-06
GPSM3	ENSG00000213654	879.551	-0.7204	0.141021	-5.10847	3.24783e-07	4.97884e-06
RP11-734K2.4	ENSG00000270344	460.466	-0.697515	0.136549	-5.10817	3.25286e-07	4.98398e-06
ANKRD24	ENSG00000089847	632.216	-0.855796	0.167568	-5.10715	3.27056e-07	5.00852e-06
AL590764.1	ENSG00000265597	450.087	0.933205	0.18285	5.10366	3.33141e-07	5.09908e-06
ZNF594	ENSG00000180626	1319.07	-0.689786	0.13517	-5.10308	3.34163e-07	5.11209e-06
PCDHB10	ENSG00000120324	303.637	-0.856344	0.167841	-5.1021	3.35906e-07	5.13611e-06
RP13-401N8.5	ENSG00000230772	81.4059	-1.41903	0.278195	-5.10085	3.38137e-07	5.16633e-06
CMTM8	ENSG00000170293	316.13	1.06349	0.208495	5.1008	3.38229e-07	5.16633e-06
LSAMP-AS1	ENSG00000240922	88.701	-1.32718	0.260198	-5.10065	3.38497e-07	5.16777e-06
AC007551.3	ENSG00000228878	162.383	-1.12106	0.219825	-5.09979	3.40033e-07	5.18855e-06
ST3GAL6	ENSG00000064225	1471.19	-0.708409	0.138922	-5.09932	3.40881e-07	5.19871e-06
EHD3	ENSG00000013016	2281.89	-0.592498	0.116194	-5.09922	3.41048e-07	5.19871e-06
CH17-264L24.1	ENSG00000279278	393.248	-0.9941	0.195065	-5.09624	3.46465e-07	5.27858e-06
CTD-2286N8.2	ENSG00000267655	182.211	0.930514	0.18271	5.09285	3.52717e-07	5.37109e-06
ZNF143	ENSG00000166478	1878.79	0.531741	0.104416	5.09254	3.53304e-07	5.37726e-06
RP11-173B14.5	ENSG00000261105	355.276	0.768547	0.150933	5.09198	3.54348e-07	5.3904e-06
PSAT1	ENSG00000135069	49727.5	0.559392	0.109923	5.08892	3.60105e-07	5.47518e-06
RPS16	ENSG00000105193	46995.6	0.791593	0.155582	5.08796	3.61943e-07	5.50031e-06
KRT20	ENSG00000171431	542.617	0.758809	0.149161	5.08718	3.63429e-07	5.52008e-06
SH3PXD2A-AS1	ENSG00000280693	360.233	0.896369	0.176369	5.08236	3.72774e-07	5.6577e-06
RP11-291L22.9	ENSG00000276805	1317.23	-0.609481	0.119922	-5.08231	3.7287e-07	5.6577e-06
ADCY6	ENSG00000174233	5845.08	-0.516824	0.101704	-5.08164	3.74187e-07	5.67479e-06
CTC-559E9.1	ENSG00000266904	308.923	-0.810647	0.159584	-5.07975	3.77932e-07	5.72866e-06
AC019066.3	ENSG00000146666	26.0855	-2.65928	0.523532	-5.0795	3.78424e-07	5.73102e-06
POPDC2	ENSG00000121577	257.35	-1.10811	0.218154	-5.07948	3.78473e-07	5.73102e-06
TNFSF4	ENSG00000117586	642.772	-0.75311	0.148297	-5.0784	3.80634e-07	5.76081e-06
MUC15	ENSG00000169550	1155.14	-0.718023	0.141411	-5.07755	3.82331e-07	5.78357e-06
C1orf167	ENSG00000215910	504.261	-0.796944	0.157037	-5.07487	3.87764e-07	5.86276e-06
RP11-742N3.1	ENSG00000227097	4461.7	1.07294	0.211449	5.07424	3.89047e-07	5.87917e-06
RASSF9	ENSG00000198774	121.259	-1.25464	0.247266	-5.07406	3.89418e-07	5.88179e-06
RP11-440I14.3	ENSG00000251584	34.9695	-2.16665	0.427056	-5.07346	3.90638e-07	5.89723e-06
HOXB-AS3	ENSG00000233101	232.053	-0.909247	0.179309	-5.07084	3.96062e-07	5.97608e-06
RP11-544M22.13	ENSG00000270149	4318.93	0.605777	0.119499	5.06929	3.99298e-07	6.02184e-06
HMGCS2	ENSG00000134240	81.0515	1.49674	0.295331	5.06799	4.02035e-07	6.06005e-06
PLEKHA3	ENSG00000116095	3056.15	0.53687	0.105937	5.06783	4.02378e-07	6.06046e-06
LRRC58	ENSG00000163428	11818.5	0.794156	0.156707	5.06779	4.02469e-07	6.06046e-06
WDFY2	ENSG00000139668	2376.45	-0.663097	0.130863	-5.06712	4.03884e-07	6.07868e-06
NCBP2	ENSG00000114503	30466.1	0.454736	0.0897829	5.06484	4.0875e-07	6.14881e-06
ZBBX	ENSG00000169064	61.2168	-1.83826	0.363097	-5.06272	4.13308e-07	6.21423e-06
FSIP1	ENSG00000150667	545.746	0.763648	0.150883	5.06118	4.16674e-07	6.26168e-06
NLGN1	ENSG00000169760	321.567	-1.15195	0.227646	-5.06028	4.18636e-07	6.28799e-06
CCT5	ENSG00000150753	68782.4	0.493622	0.0975623	5.05956	4.20226e-07	6.3087e-06
GNL3	ENSG00000163938	25823	0.487122	0.0962943	5.05868	4.22173e-07	6.33472e-06
MANBA	ENSG00000109323	3064.42	0.485446	0.0960511	5.05404	4.32561e-07	6.48732e-06
AC068831.8	ENSG00000258725	767.982	0.70843	0.140184	5.05358	4.33599e-07	6.49962e-06
LHX6	ENSG00000106852	1933.64	0.518111	0.102533	5.05312	4.34644e-07	6.51201e-06
LUC7L3	ENSG00000108848	30221.6	-0.49154	0.0973139	-5.05108	4.39316e-07	6.57868e-06
RP5-1159O4.1	ENSG00000272894	138.124	-1.32165	0.261865	-5.04706	4.48655e-07	6.71515e-06
CFAP44	ENSG00000206530	2355.77	-0.694846	0.137679	-5.04684	4.49178e-07	6.71961e-06
RP11-1094H24.4	ENSG00000246640	215.653	-0.930458	0.184516	-5.04271	4.58994e-07	6.86299e-06
TPSG1	ENSG00000116176	49.4845	1.97241	0.391204	5.04189	4.60961e-07	6.88895e-06
CTD-2192J16.15	ENSG00000178464	3203.09	1.02377	0.203102	5.04067	4.63904e-07	6.92945e-06
SLC47A1	ENSG00000142494	219.618	-0.861596	0.170948	-5.04011	4.6526e-07	6.94621e-06
APLP1	ENSG00000105290	1842.98	-0.590396	0.11715	-5.03964	4.66396e-07	6.95969e-06
CHRAC1	ENSG00000104472	12015.8	0.468178	0.0929045	5.03935	4.67125e-07	6.96708e-06
CACNA1A	ENSG00000141837	1453.11	-0.976817	0.193874	-5.0384	4.69427e-07	6.9979e-06
MRPL42	ENSG00000198015	11782.6	0.459084	0.0911593	5.03606	4.75203e-07	7.08045e-06
NUP54	ENSG00000138750	1873.32	0.552543	0.109817	5.03147	4.86746e-07	7.24881e-06
[truncated: 7,666 more rows]

## Sheet: Fig1F-WB
FOXA1 protein expression upon FOXA1 overexpression
Symbol	Cell_line	Condition	Replicate	Band Intensity	Normalised Expression	FC	Image
FOXA1	PC3	wt	1	4070000	0.251235	1	TRUE
ACTB	PC3	wt	1	16200000
FOXA1	PC3	oe	1	78700000	3.935	15.6627	TRUE
ACTB	PC3	oe	1	20000000
FOXA1	PC3	wt	2	172000	0.00565789	1	FALSE
ACTB	PC3	wt	2	30400000
FOXA1	PC3	oe	2	2670000	0.106375	18.8011	FALSE
ACTB	PC3	oe	2	25100000
FOXA1	PC3	wt	3	6030000	0.151128	1	FALSE
ACTB	PC3	wt	3	39900000
FOXA1	PC3	oe	3	34200000	0.852868	5.64335	FALSE
ACTB	PC3	oe	3	40100000

## Sheet: Fig1F-qRT-PCR
qRT-PCR results upon FOXA1 overexpression
Symbol	Cell_line	Condition	N	Mean	sd	p value	Sig
HNRNPL	PC3	wt	3	1	0.276692
HNRNPL	PC3	oe	3	1.19007	0.131113	0.3428	FALSE
HNRNPK	PC3	wt	3	1	0.415772
HNRNPK	PC3	oe	3	2.45747	0.58363	0.0244	TRUE
SRSF1	PC3	wt	3	1	0.117612
SRSF1	PC3	oe	3	1.4833	0.196611	0.0217	TRUE

## Sheet: FigS2D-E
FOXA1 protein expression upon FOXA1 depletion
Symbol	Cell_line	Condition	Replicate	Band Intensity	Normalised Expression	FC	Image
FOXA1	VCaP	NSI	1	20900000	228.916	1	TRUE
ACTB	VCaP	NSI	1	91300
FOXA1	VCaP	si2	1	6600	0.081381	0.000355507	TRUE
ACTB	VCaP	si2	1	81100
FOXA1	VCaP	NSI	2	747000	7.50754	1	TRUE
ACTB	VCaP	NSI	2	99500
FOXA1	VCaP	si2	2	6770	0.0501481	0.00667971	TRUE
ACTB	VCaP	si2	2	135000
FOXA1	VCaP	NSI	3	263000	5.95023	1	TRUE
ACTB	VCaP	NSI	3	44200
FOXA1	VCaP	si2	3	36700	0.595779	0.100127	TRUE
ACTB	VCaP	si2	3	61600
FOXA1	PC3	NSI	1	56100000	6.38225	1	TRUE
ACTB	PC3	NSI	1	8790000
FOXA1	PC3	si2	1	12800000	1.05785	0.165749	TRUE
ACTB	PC3	si2	1	12100000
FOXA1	PC3	NSI	2	61700000	6.34774	1	TRUE
ACTB	PC3	NSI	2	9720000
FOXA1	PC3	si2	2	14100000	1.24779	0.196572	TRUE
ACTB	PC3	si2	2	11300000
FOXA1	PC3	NSI	3	88100000	5.27545	1	TRUE
ACTB	PC3	NSI	3	16700000
FOXA1	PC3	si2	3	8300000	0.72807	0.138011	TRUE
ACTB	PC3	si2	3	11400000

## Sheet: FigS4B-C
Basal expression levels in PC cell lines
Symbol	Cell_line	Condition	Replicate	Band Intensity	Normalised Expression	FC	Log10
FOXA1	DU145	wt	1	164000	0.00742081	1.03784	0.0161313
ACTB	DU145	wt	1	22100000
FOXA1	PC3	wt	1	1110000	0.0623596	8.72133	0.940583
ACTB	PC3	wt	1	17800000
FOXA1	LNCaP	wt	1	23600000	1.12919	157.923	2.19845
ACTB	LNCaP	wt	1	20900000
FOXA1	VCaP	wt	1	34700000	2.14198	299.567	2.47649
ACTB	VCaP	wt	1	16200000
FOXA1	DU145	wt	2	199000	0.0103646	1.44954	0.161232
ACTB	DU145	wt	2	19200000
FOXA1	PC3	wt	2	952000	0.0337589	4.72136	0.674068
ACTB	PC3	wt	2	28200000
FOXA1	LNCaP	wt	2	12000000	0.784314	109.691	2.04017
ACTB	LNCaP	wt	2	15300000
FOXA1	VCaP	wt	2	41900000	7.35088	1028.06	3.01202
ACTB	VCaP	wt	2	5700000
FOXA1	DU145	wt	3	89800	0.00366531	0.512613	-0.29021
ACTB	DU145	wt	3	24500000
FOXA1	PC3	wt	3	1120000	0.0783217	10.9537	1.03956
ACTB	PC3	wt	3	14300000
FOXA1	LNCaP	wt	3	6680000	0.322705	45.1321	1.65449
ACTB	LNCaP	wt	3	20700000
FOXA1	VCaP	wt	3	39000000	2.40741	336.689	2.52723
ACTB	VCaP	wt	3	16200000

[truncated: 3 more sheets: FigS4D-WB, FigS4D-qRT-PCR, FigS4H]
