# Supplementary material for: FOXA1 regulates alternative splicing in prostate cancer
Source: Cell Rep. 2022 Sep 27;40(13):111404. doi: 10.1016/j.celrep.2022.111404 (PMC9532847; doi:10.1016/j.celrep.2022.111404)
Supplement: Table S5. Results of the splicing code analysis, related to Figure 4 [file mmc6.xlsx]

## Sheet: Legend
Supplementary Table 5. Results of the splicing code analysis
Legend: First tab: RNAmotifs enrichment results of 512 tetramers for enhanced or silenced FOXA1-regulated CEs with indication of the enrichment region and Fisher's and empirical p-values. Second tab: Top five ranking sequence-logo MACRO-APE similarities between 8nt-long PWMs of the significantly enriched tetramers from RNAmotifs and mCross PWMs of SRGs that are differentially expressed in primary…

## Sheet: RNAmotifs_enriched tetramers
Motif enrichment results of RNAmotifs for enhanced or silenced events with indication of the enrichment region and Fisher's and empirical p-values
	R1						R2						R3
	Enhanced			Silenced			Enhanced			Silenced			Enhanced			Silenced
tetramer	pFisher	pEmp	sign	pFisher	pEmp	sign	pFisher	pEmp	sign	pFishers	pEmp	sign	pFisher	pEmp	sign	pFisher	pEmp	sign
AAAA	0.99617	0.6292	FALSE	1	0.9966	FALSE	1	1	FALSE	1	1	FALSE	0.2612	0.0009	FALSE	0.99997	0.9869	FALSE
AAAC	0.99612	0.6243	FALSE	1	0.9968	FALSE	0.93	0.0485	FALSE	1	1	FALSE	0.4904	0.0029	FALSE	0.95102	0.121	FALSE
AAAG	0.62907	0.0071	FALSE	1	0.9966	FALSE	1	1	FALSE	1	1	FALSE	0.7788	0.0211	FALSE	0.99997	0.9873	FALSE
AAAT	0.68125	0.0108	FALSE	1	0.9967	FALSE	1	1	FALSE	1	1	FALSE	0.4717	0.003	FALSE	0.86812	0.037	FALSE
AACA	0.99982	0.9537	FALSE	1	0.9966	FALSE	0.93	0.0504	FALSE	1	1	FALSE	0.7706	0.0185	FALSE	0.71549	0.0119	FALSE
AACC	0.23276	0.0006	FALSE	1	0.9963	FALSE	0.89	0.0262	FALSE	1	1	FALSE	0.7963	0.0238	FALSE	0.70181	0.0082	FALSE
AACG	0.99617	0.6301	FALSE	1	0.9967	FALSE	1	1	FALSE	1	1	FALSE	1	0.9981	FALSE	0.99997	0.9869	FALSE
AACT	0.9611	0.184	FALSE	1	0.9966	FALSE	1	1	FALSE	1	1	FALSE	0.0818	0.0001	FALSE	0.75013	0.0125	FALSE
AAGA	0.466	0.0015	FALSE	1	0.9966	FALSE	1	1	FALSE	1	1	FALSE	1	0.9978	FALSE	0.99997	0.9866	FALSE
AAGC	0.99982	0.9532	FALSE	1	0.9966	FALSE	1	1	FALSE	1	1	FALSE	1	0.998	FALSE	0.99997	0.9857	FALSE
AAGG	0.99982	0.954	FALSE	1	0.9966	FALSE	1	1	FALSE	1	1	FALSE	0.928	0.1093	FALSE	0.99997	0.9874	FALSE
AAGT	0.99982	0.9526	FALSE	1	0.9966	FALSE	1	1	FALSE	1	1	FALSE	0.7788	0.0205	FALSE	0.99997	0.9868	FALSE
AATA	0.466	0.0029	FALSE	1	0.9966	FALSE	1	1	FALSE	1	1	FALSE	0.968	0.2208	FALSE	0.9571	0.1442	FALSE
AATC	0.99982	0.9521	FALSE	1	0.9967	FALSE	1	1	FALSE	1	1	FALSE	0.4774	0.0021	FALSE	0.99997	0.9866	FALSE
AATG	0.26917	0.0008	FALSE	1	0.9968	FALSE	1	1	FALSE	1	1	FALSE	0.4629	0.0019	FALSE	0.99997	0.9865	FALSE
AATT	0.99982	0.9532	FALSE	1	0.9967	FALSE	0.93	0.0459	FALSE	1	1	FALSE	0.1324	0.0003	FALSE	0.97297	0.2004	FALSE
ACAA	0.64253	0.0063	FALSE	0.56695	0.0046	FALSE	1	1	FALSE	1	1	FALSE	0.0818	0.0002	FALSE	0.99997	0.9866	FALSE
ACAC	0.99617	0.63	FALSE	0.81321	0.0282	FALSE	1	1	FALSE	1	1	FALSE	1	0.9979	FALSE	0.95102	0.1313	FALSE
ACAG	0.99982	0.9523	FALSE	1	0.9967	FALSE	1	1	FALSE	1	1	FALSE	0.928	0.1043	FALSE	0.98648	0.3291	FALSE
ACAT	0.99982	0.953	FALSE	1	0.9963	FALSE	1	1	FALSE	1	1	FALSE	1	0.9981	FALSE	0.99997	0.9867	FALSE
ACCA	0.99982	0.9519	FALSE	1	0.9966	FALSE	1	1	FALSE	1	1	FALSE	1	0.998	FALSE	0.99997	0.9863	FALSE
ACCC	0.99982	0.9529	FALSE	0.77637	0.0244	FALSE	1	1	FALSE	1	1	FALSE	1	0.9979	FALSE	0.99997	0.9866	FALSE
ACCG	0.99982	0.9536	FALSE	1	0.9969	FALSE	1	1	FALSE	1	1	FALSE	1	0.9978	FALSE	0.86812	0.051	FALSE
ACCT	0.64253	0.0088	FALSE	1	0.9968	FALSE	1	1	FALSE	1	1	FALSE	1	0.9978	FALSE	0.99997	0.9869	FALSE
ACGA	0.9611	0.2041	FALSE	1	0.9966	FALSE	1	1	FALSE	1	1	FALSE	1	0.9981	FALSE	0.99997	0.9867	FALSE
ACGC	0.99982	0.9537	FALSE	1	0.9966	FALSE	1	1	FALSE	1	1	FALSE	1	0.9979	FALSE	0.81752	0.038	FALSE
ACGG	0.99982	0.9531	FALSE	1	0.9968	FALSE	1	1	FALSE	1	1	FALSE	1	0.998	FALSE	0.99997	0.9871	FALSE
ACGT	0.72981	0.017	FALSE	1	0.9966	FALSE	1	1	FALSE	1	1	FALSE	0.7706	0.0264	FALSE	0.70971	0.0123	FALSE
ACTA	0.05338	0.0001	FALSE	1	0.9964	FALSE	1	1	FALSE	1	1	FALSE	0.968	0.2195	FALSE	0.98648	0.3149	FALSE
ACTC	0.99982	0.9529	FALSE	1	0.9964	FALSE	1	1	FALSE	1	1	FALSE	0.8711	0.0487	FALSE	0.99997	0.9865	FALSE
ACTG	0.99982	0.9539	FALSE	1	0.9966	FALSE	1	1	FALSE	1	1	FALSE	0.4819	0.0022	FALSE	0.3015	0.0011	FALSE
ACTT	0.99982	0.9544	FALSE	1	0.9963	FALSE	1	1	FALSE	1	1	FALSE	0.6623	0.0086	FALSE	0.95102	0.1151	FALSE
AGAA	0.68125	0.0112	FALSE	1	0.9967	FALSE	1	1	FALSE	1	1	FALSE	0.6633	0.0089	FALSE	0.99997	0.9865	FALSE
AGAC	0.99982	0.9536	FALSE	0.74929	0.0164	FALSE	1	1	FALSE	1	1	FALSE	0.968	0.2232	FALSE	0.99997	0.9864	FALSE
AGAG	0.99982	0.9533	FALSE	1	0.9964	FALSE	1	1	FALSE	1	1	FALSE	0.5819	0.0059	FALSE	0.96996	0.1932	FALSE
AGAT	0.99982	0.9541	FALSE	1	0.9966	FALSE	1	1	FALSE	1	1	FALSE	0.9804	0.3155	FALSE	0.99997	0.9865	FALSE
AGCA	0.99982	0.953	FALSE	1	0.9968	FALSE	0.93	0.053	FALSE	1	1	FALSE	1	0.9979	FALSE	0.99997	0.987	FALSE
AGCC	0.99982	0.9544	FALSE	1	0.9964	FALSE	1	1	FALSE	1	1	FALSE	0.968	0.2312	FALSE	0.34	0.0023	FALSE
AGCG	0.99982	0.9535	FALSE	1	0.9966	FALSE	1	1	FALSE	1	1	FALSE	1	0.9981	FALSE	0.99997	0.9871	FALSE
AGCT	0.99982	0.9542	FALSE	1	0.9966	FALSE	1	1	FALSE	1	1	FALSE	0.9613	0.1919	FALSE	0.97611	0.2261	FALSE
AGGA	0.99982	0.9544	FALSE	1	0.9968	FALSE	1	1	FALSE	1	1	FALSE	1	0.9979	FALSE	0.99997	0.9871	FALSE
AGGC	0.99982	0.9535	FALSE	1	0.9965	FALSE	1	1	FALSE	1	1	FALSE	1	0.998	FALSE	0.99997	0.9871	FALSE
AGGG	0.99982	0.9541	FALSE	1	0.9967	FALSE	1	1	FALSE	1	1	FALSE	1	0.9981	FALSE	0.99997	0.9872	FALSE
AGGT	0.99982	0.9531	FALSE	0.45936	0.0027	FALSE	1	1	FALSE	1	1	FALSE	1	0.9981	FALSE	0.99997	0.9874	FALSE
AGTA	0.87395	0.0508	FALSE	1	0.9961	FALSE	1	1	FALSE	1	1	FALSE	0.4774	0.0027	FALSE	0.99997	0.9865	FALSE
AGTC	0.99617	0.6213	FALSE	1	0.9966	FALSE	1	1	FALSE	1	1	FALSE	0.7257	0.0121	FALSE	0.99997	0.9866	FALSE
AGTG	0.99982	0.9524	FALSE	1	0.9968	FALSE	1	1	FALSE	1	1	FALSE	1	0.9983	FALSE	0.99997	0.9873	FALSE
AGTT	0.9285	0.1028	FALSE	1	0.9967	FALSE	1	1	FALSE	1	1	FALSE	0.7706	0.0175	FALSE	0.99997	0.9865	FALSE
ATAA	0.9611	0.1904	FALSE	1	0.9966	FALSE	1	1	FALSE	1	1	FALSE	1	0.9981	FALSE	0.96996	0.1965	FALSE
ATAC	0.99982	0.9527	FALSE	1	0.9962	FALSE	1	1	FALSE	1	1	FALSE	1	0.9977	FALSE	0.99997	0.9866	FALSE
ATAG	0.99982	0.952	FALSE	1	0.9966	FALSE	1	1	FALSE	1	1	FALSE	1	0.9979	FALSE	0.99997	0.9863	FALSE
ATAT	0.99617	0.6303	FALSE	1	0.9964	FALSE	1	1	FALSE	1	1	FALSE	0.9121	0.0781	FALSE	0.99997	0.9866	FALSE
ATCA	0.99617	0.6261	FALSE	1	0.9966	FALSE	1	1	FALSE	1	1	FALSE	0.4629	0.0024	FALSE	0.99533	0.5193	FALSE
ATCC	0.99982	0.9515	FALSE	1	0.9965	FALSE	1	1	FALSE	1	1	FALSE	0.9121	0.0846	FALSE	0.95102	0.1264	FALSE
ATCG	0.63221	0.0085	FALSE	0.76579	0.0194	FALSE	1	1	FALSE	1	1	FALSE	0.4774	0.0026	FALSE	0.58703	0.0052	FALSE
ATCT	0.99617	0.6263	FALSE	1	0.9967	FALSE	1	1	FALSE	1	1	FALSE	0.4665	0.0028	FALSE	0.96996	0.1908	FALSE
ATGA	0.10016	0.0001	FALSE	1	0.9966	FALSE	1	1	FALSE	1	1	FALSE	1	0.9978	FALSE	0.99997	0.9871	FALSE
ATGC	0.82562	0.0319	FALSE	1	0.9969	FALSE	1	1	FALSE	1	1	FALSE	0.7788	0.019	FALSE	0.81752	0.0224	FALSE
ATGG	0.99982	0.9537	FALSE	1	0.9967	FALSE	1	1	FALSE	1	1	FALSE	0.8633	0.0446	FALSE	0.99997	0.9864	FALSE
ATGT	0.02316	0.0002	TRUE	1	0.9964	FALSE	1	1	FALSE	1	1	FALSE	0.7235	0.0143	FALSE	0.99997	0.9869	FALSE
ATTA	0.99612	0.6282	FALSE	1	0.9966	FALSE	1	1	FALSE	1	1	FALSE	0.2556	0.0011	FALSE	0.99997	0.9866	FALSE
ATTC	0.99982	0.9535	FALSE	1	0.9965	FALSE	1	1	FALSE	1	1	FALSE	1	0.998	FALSE	0.96671	0.1696	FALSE
ATTG	0.71562	0.0104	FALSE	0.7479	0.0141	FALSE	0.93	0.0469	FALSE	1	1	FALSE	0.5724	0.0044	FALSE	0.98648	0.3183	FALSE
ATTT	0.9285	0.1055	FALSE	0.21904	0.0008	FALSE	1	1	FALSE	1	1	FALSE	0.7455	0.0148	FALSE	0.99997	0.9866	FALSE
CAAA	0.99982	0.954	FALSE	1	0.9966	FALSE	0.93	0.0478	FALSE	1	1	FALSE	0.0729	0.0003	FALSE	0.99997	0.9869	FALSE
CAAC	0.99617	0.6212	FALSE	1	0.9966	FALSE	1	1	FALSE	1	1	FALSE	1	0.9981	FALSE	0.99997	0.9858	FALSE
CAAG	0.99982	0.9528	FALSE	0.77637	0.0207	FALSE	0.93	0.0509	FALSE	1	1	FALSE	0.7706	0.0211	FALSE	0.99997	0.9865	FALSE
CAAT	0.82562	0.025	FALSE	0.30781	0.0009	FALSE	1	1	FALSE	1	1	FALSE	1	0.9979	FALSE	0.99997	0.9871	FALSE
CACA	0.99982	0.9542	FALSE	1	0.9968	FALSE	1	1	FALSE	1	1	FALSE	0.5758	0.0054	FALSE	0.99997	0.9869	FALSE
CACC	0.81916	0.0404	FALSE	1	0.9966	FALSE	1	1	FALSE	1	1	FALSE	1	0.998	FALSE	0.96996	0.2028	FALSE
CACG	0.99982	0.9544	FALSE	1	0.9972	FALSE	1	1	FALSE	1	1	FALSE	1	0.9979	FALSE	0.25168	0.0016	FALSE
CACT	0.99982	0.9534	FALSE	1	0.9964	FALSE	1	1	FALSE	1	1	FALSE	1	0.9978	FALSE	0.57867	0.0053	FALSE
CAGA	0.99982	0.9525	FALSE	1	0.9967	FALSE	1	1	FALSE	1	1	FALSE	1	0.9979	FALSE	0.86318	0.0379	FALSE
CAGC	0.99982	0.9522	FALSE	1	0.9967	FALSE	1	1	FALSE	1	1	FALSE	1	0.998	FALSE	0.97281	0.2245	FALSE
CAGG	0.99982	0.9537	FALSE	1	0.9964	FALSE	1	1	FALSE	1	1	FALSE	1	0.998	FALSE	0.99997	0.9874	FALSE
CAGT	0.9611	0.194	FALSE	1	0.9966	FALSE	1	1	FALSE	1	1	FALSE	0.968	0.2288	FALSE	0.70181	0.0115	FALSE
CATA	0.99982	0.9528	FALSE	1	0.9967	FALSE	0.93	0.0402	FALSE	1	1	FALSE	0.4774	0.0031	FALSE	0.99997	0.9868	FALSE
CATC	0.94802	0.1527	FALSE	1	0.9964	FALSE	1	1	FALSE	1	1	FALSE	1	0.9983	FALSE	0.04883	0.0001	FALSE
CATG	0.63519	0.0076	FALSE	1	0.9965	FALSE	0.93	0.0513	FALSE	1	1	FALSE	0.6633	0.0088	FALSE	0.04883	0.0002	FALSE
CATT	0.99612	0.6277	FALSE	0.53885	0.0042	FALSE	1	1	FALSE	1	1	FALSE	1	0.9981	FALSE	0.75223	0.0128	FALSE
CCAA	0.99617	0.6272	FALSE	1	0.9966	FALSE	1	1	FALSE	1	1	FALSE	0.4665	0.0025	FALSE	0.82869	0.0294	FALSE
CCAC	0.99982	0.9536	FALSE	1	0.9963	FALSE	1	1	FALSE	1	1	FALSE	1	0.998	FALSE	0.99997	0.9869	FALSE
CCAG	0.99982	0.9531	FALSE	1	0.9963	FALSE	1	1	FALSE	1	1	FALSE	1	0.9978	FALSE	0.98648	0.3369	FALSE
CCAT	0.99982	0.953	FALSE	0.45816	0.0023	FALSE	1	1	FALSE	1	1	FALSE	1	0.998	FALSE	0.99997	0.987	FALSE
CCCA	0.99982	0.9528	FALSE	1	0.9965	FALSE	1	1	FALSE	1	1	FALSE	1	0.998	FALSE	0.97611	0.2469	FALSE
CCCC	0.99982	0.9529	FALSE	0.81321	0.0407	FALSE	0.93	0.0569	FALSE	1	1	FALSE	0.9664	0.241	FALSE	0.99997	0.9864	FALSE
CCCG	0.99617	0.6304	FALSE	1	0.9965	FALSE	1	1	FALSE	1	1	FALSE	1	0.9979	FALSE	0.98648	0.3328	FALSE
CCCT	0.99617	0.6378	FALSE	0.19974	0.0005	FALSE	1	1	FALSE	1	1	FALSE	1	0.9979	FALSE	0.99997	0.9873	FALSE
CCGA	0.99982	0.9532	FALSE	1	0.997	FALSE	1	1	FALSE	1	1	FALSE	1	0.9978	FALSE	0.99997	0.987	FALSE
CCGC	0.99982	0.9546	FALSE	1	0.9966	FALSE	1	1	FALSE	1	1	FALSE	1	0.9978	FALSE	0.58703	0.0117	FALSE
CCGG	0.99982	0.9547	FALSE	1	0.9967	FALSE	1	1	FALSE	1	1	FALSE	0.987	0.4204	FALSE	0.99997	0.9867	FALSE
CCGT	0.466	0.0045	FALSE	1	0.9971	FALSE	1	1	FALSE	1	1	FALSE	0.968	0.2446	FALSE	0.34	0.002	FALSE
CCTA	0.2905	0.001	FALSE	1	0.9966	FALSE	1	1	FALSE	1	1	FALSE	1	0.9979	FALSE	0.97281	0.1918	FALSE
CCTC	0.99617	0.637	FALSE	0.64112	0.0115	FALSE	1	1	FALSE	1	1	FALSE	1	0.998	FALSE	0.99997	0.9874	FALSE
CCTG	0.99982	0.9538	FALSE	0.8128	0.0377	FALSE	1	1	FALSE	1	1	FALSE	1	0.9979	FALSE	0.99997	0.9871	FALSE
CCTT	0.99982	0.9537	FALSE	0.0798	0.0003	FALSE	1	1	FALSE	1	1	FALSE	0.928	0.1094	FALSE	0.99997	0.9869	FALSE
CGAA	0.99612	0.6298	FALSE	1	0.9969	FALSE	1	1	FALSE	1	1	FALSE	1	0.998	FALSE	0.99997	0.9866	FALSE
CGAC	0.99982	0.9536	FALSE	0.94269	0.124	FALSE	0.93	0.0549	FALSE	1	1	FALSE	1	0.9981	FALSE	0.99997	0.987	FALSE
CGAG	0.99982	0.9554	FALSE	1	0.9966	FALSE	1	1	FALSE	1	1	FALSE	1	0.9977	FALSE	0.99997	0.9866	FALSE
CGAT	0.82562	0.0348	FALSE	1	0.9968	FALSE	1	1	FALSE	1	1	FALSE	1	0.998	FALSE	0.99997	0.987	FALSE
CGCA	0.68125	0.018	FALSE	1	0.9964	FALSE	1	1	FALSE	1	1	FALSE	0.8787	0.0676	FALSE	0.15946	0.0004	FALSE
CGCC	0.99982	0.9541	FALSE	1	0.9966	FALSE	1	1	FALSE	1	1	FALSE	1	0.9979	FALSE	0.99997	0.9875	FALSE
CGCG	0.99982	0.9542	FALSE	1	0.9968	FALSE	1	1	FALSE	1	1	FALSE	1	0.9979	FALSE	0.99997	0.9873	FALSE
CGCT	0.99982	0.9542	FALSE	1	0.9966	FALSE	0.93	0.0585	FALSE	1	1	FALSE	1	0.9979	FALSE	0.71549	0.0171	FALSE
CGGA	0.99982	0.9532	FALSE	1	0.9967	FALSE	1	1	FALSE	1	1	FALSE	0.4618	0.004	FALSE	0.99997	0.9869	FALSE
CGGC	0.99982	0.9537	FALSE	1	0.9968	FALSE	1	1	FALSE	1	1	FALSE	1	0.9977	FALSE	0.95102	0.1561	FALSE
CGGG	0.99982	0.9537	FALSE	1	0.9967	FALSE	1	1	FALSE	1	1	FALSE	1	0.9978	FALSE	0.67591	0.0126	FALSE
CGGT	0.99982	0.9547	FALSE	1	0.9963	FALSE	1	1	FALSE	1	1	FALSE	1	0.9981	FALSE	0.99997	0.9868	FALSE
CGTA	0.99982	0.9536	FALSE	0.55808	0.0051	FALSE	1	1	FALSE	1	1	FALSE	1	0.9982	FALSE	0.86226	0.0423	FALSE
CGTC	0.67537	0.0148	FALSE	0.44513	0.0032	FALSE	1	1	FALSE	1	1	FALSE	0.9121	0.1044	FALSE	0.96996	0.2122	FALSE
CGTG	0.67537	0.0164	FALSE	1	0.9966	FALSE	1	1	FALSE	1	1	FALSE	1	0.9979	FALSE	0.93262	0.1154	FALSE
CGTT	0.72981	0.0176	FALSE	0.83878	0.0398	FALSE	1	1	FALSE	1	1	FALSE	0.5946	0.0059	FALSE	0.25168	0.0009	FALSE
CTAA	0.10016	0.0002	FALSE	1	0.9967	FALSE	1	1	FALSE	1	1	FALSE	0.4924	0.0027	FALSE	0.02814	0.0002	TRUE
CTAC	0.99617	0.6231	FALSE	1	0.9966	FALSE	1	1	FALSE	1	1	FALSE	1	0.9975	FALSE	0.99997	0.9864	FALSE
CTAG	0.99982	0.9525	FALSE	1	0.9961	FALSE	1	1	FALSE	1	1	FALSE	1	0.998	FALSE	0.99997	0.9863	FALSE
CTAT	0.99617	0.6216	FALSE	0.69762	0.0079	FALSE	1	1	FALSE	1	1	FALSE	1	0.9976	FALSE	0.99997	0.9867	FALSE
CTCA	0.99982	0.9525	FALSE	1	0.9966	FALSE	1	1	FALSE	1	1	FALSE	0.7706	0.0202	FALSE	0.81752	0.0282	FALSE
CTCC	0.99982	0.9531	FALSE	1	0.9965	FALSE	1	1	FALSE	1	1	FALSE	1	0.998	FALSE	0.97281	0.2249	FALSE
CTCG	0.68125	0.0166	FALSE	0.77637	0.033	FALSE	0.93	0.0566	FALSE	1	1	FALSE	1	0.9978	FALSE	0.99997	0.9873	FALSE
CTCT	0.99982	0.9536	FALSE	0.42534	0.0026	FALSE	1	1	FALSE	1	1	FALSE	1	0.998	FALSE	0.99997	0.9874	FALSE
CTGA	0.99617	0.6291	FALSE	1	0.9965	FALSE	1	1	FALSE	1	1	FALSE	0.968	0.2331	FALSE	0.99997	0.987	FALSE
CTGC	0.99982	0.9536	FALSE	1	0.9968	FALSE	1	1	FALSE	1	1	FALSE	1	0.9977	FALSE	0.12091	0.0004	FALSE
CTGG	0.99982	0.9543	FALSE	1	0.9967	FALSE	1	1	FALSE	1	1	FALSE	1	0.9978	FALSE	0.99997	0.9868	FALSE
CTGT	0.99617	0.632	FALSE	0.11499	0.0002	FALSE	1	1	FALSE	1	1	FALSE	0.5339	0.0034	FALSE	0.24773	0.001	FALSE
CTTA	0.466	0.0023	FALSE	1	0.9966	FALSE	1	1	FALSE	0.137	0.0003	FALSE	0.4665	0.0022	FALSE	0.99997	0.9863	FALSE
CTTC	0.89358	0.0773	FALSE	0.28022	0.0013	FALSE	1	1	FALSE	1	1	FALSE	1	0.998	FALSE	0.41762	0.0033	FALSE
CTTG	0.99982	0.9518	FALSE	0.70515	0.0111	FALSE	1	1	FALSE	1	1	FALSE	0.968	0.2202	FALSE	0.99997	0.9876	FALSE
CTTT	0.99982	0.9534	FALSE	0.07453	0.0002	FALSE	1	1	FALSE	1	1	FALSE	0.3053	0.0011	FALSE	0.38349	0.0023	FALSE
GAAA	0.6534	0.0078	FALSE	1	0.9965	FALSE	1	1	FALSE	1	1	FALSE	0.6572	0.0096	FALSE	0.99997	0.9871	FALSE
GAAC	0.99982	0.9534	FALSE	1	0.9951	FALSE	1	1	FALSE	1	1	FALSE	0.4941	0.0041	FALSE	0.99997	0.9858	FALSE
GAAG	0.99982	0.9539	FALSE	1	0.9964	FALSE	1	1	FALSE	1	1	FALSE	0.968	0.2274	FALSE	0.99997	0.986	FALSE
GAAT	0.99617	0.6249	FALSE	1	0.9965	FALSE	1	1	FALSE	1	1	FALSE	0.4665	0.0027	FALSE	0.99997	0.9869	FALSE
GACA	0.99982	0.9524	FALSE	1	0.9966	FALSE	1	1	FALSE	1	1	FALSE	1	0.9979	FALSE	0.54727	0.0039	FALSE
GACC	0.99982	0.9527	FALSE	1	0.9966	FALSE	1	1	FALSE	1	1	FALSE	1	0.9977	FALSE	0.99997	0.9865	FALSE
GACG	0.99982	0.9531	FALSE	1	0.9966	FALSE	0.93	0.0579	FALSE	1	1	FALSE	1	0.9978	FALSE	0.99997	0.9867	FALSE
GACT	0.99982	0.9521	FALSE	1	0.9966	FALSE	1	1	FALSE	1	1	FALSE	0.9121	0.0827	FALSE	0.99997	0.9868	FALSE
GAGA	0.99982	0.9539	FALSE	1	0.9966	FALSE	1	1	FALSE	1	1	FALSE	0.6465	0.0085	FALSE	0.99997	0.9864	FALSE
GAGC	0.99982	0.9539	FALSE	1	0.9969	FALSE	1	1	FALSE	1	1	FALSE	1	0.9979	FALSE	0.99754	0.6405	FALSE
GAGG	0.99982	0.9538	FALSE	1	0.997	FALSE	1	1	FALSE	1	1	FALSE	1	0.9979	FALSE	0.99997	0.9874	FALSE
GAGT	0.99617	0.629	FALSE	1	0.9965	FALSE	1	1	FALSE	1	1	FALSE	1	0.9981	FALSE	0.99997	0.9869	FALSE
GATA	0.99982	0.9535	FALSE	1	0.9965	FALSE	1	1	FALSE	1	1	FALSE	0.968	0.2139	FALSE	0.99997	0.9869	FALSE
GATC	0.99982	0.9527	FALSE	1	0.9955	FALSE	1	1	FALSE	1	1	FALSE	1	0.9978	FALSE	0.99997	0.9865	FALSE
GATG	0.99982	0.9539	FALSE	1	0.9966	FALSE	1	1	FALSE	1	1	FALSE	1	0.9977	FALSE	0.99997	0.9873	FALSE
GATT	0.98691	0.386	FALSE	0.81321	0.0208	FALSE	1	1	FALSE	1	1	FALSE	0.0818	0.0005	FALSE	0.99997	0.9869	FALSE
GCAA	0.99982	0.952	FALSE	1	0.9967	FALSE	0.93	0.0454	FALSE	1	1	FALSE	0.6633	0.0076	FALSE	0.41446	0.0013	FALSE
GCAC	0.7871	0.0242	FALSE	0.8128	0.0274	FALSE	0.93	0.0492	FALSE	1	1	FALSE	0.968	0.2263	FALSE	0.99997	0.9866	FALSE
GCAG	0.99982	0.9543	FALSE	1	0.9967	FALSE	1	1	FALSE	1	1	FALSE	1	0.9978	FALSE	0.99997	0.9877	FALSE
GCAT	0.36598	0.0009	FALSE	0.74929	0.0131	FALSE	1	1	FALSE	1	1	FALSE	0.2247	0.001	FALSE	0.11224	0.0004	FALSE
GCCA	0.99982	0.9535	FALSE	1	0.9967	FALSE	1	1	FALSE	1	1	FALSE	0.8906	0.0674	FALSE	0.51708	0.0038	FALSE
GCCC	0.99982	0.9537	FALSE	1	0.9965	FALSE	1	1	FALSE	1	1	FALSE	1	0.9979	FALSE	0.96996	0.2196	FALSE
GCCG	0.99982	0.9542	FALSE	1	0.9967	FALSE	1	1	FALSE	1	1	FALSE	0.968	0.2548	FALSE	0.99997	0.9876	FALSE
GCCT	0.99982	0.9528	FALSE	1	0.9965	FALSE	1	1	FALSE	1	1	FALSE	1	0.9976	FALSE	0.99997	0.9866	FALSE
GCGA	0.99982	0.9536	FALSE	1	0.9968	FALSE	1	1	FALSE	1	1	FALSE	1	0.9979	FALSE	0.99997	0.9866	FALSE
GCGC	0.99982	0.9541	FALSE	1	0.9966	FALSE	1	1	FALSE	1	1	FALSE	1	0.9978	FALSE	0.9571	0.1748	FALSE
GCGG	0.99982	0.9535	FALSE	1	0.9967	FALSE	1	1	FALSE	1	1	FALSE	1	0.9978	FALSE	0.96996	0.2081	FALSE
GCGT	0.99612	0.6331	FALSE	0.49577	0.0037	FALSE	1	1	FALSE	1	1	FALSE	1	0.9979	FALSE	0.99997	0.987	FALSE
GCTA	0.99612	0.6206	FALSE	1	0.9965	FALSE	1	1	FALSE	1	1	FALSE	0.8231	0.0257	FALSE	0.9571	0.1267	FALSE
GCTC	0.99982	0.9534	FALSE	1	0.9966	FALSE	1	1	FALSE	1	1	FALSE	0.6328	0.0109	FALSE	0.99997	0.9869	FALSE
GCTG	0.99617	0.6351	FALSE	1	0.9968	FALSE	1	1	FALSE	1	1	FALSE	1	0.9978	FALSE	0.99997	0.987	FALSE
GCTT	0.99982	0.9531	FALSE	1	0.997	FALSE	1	1	FALSE	1	1	FALSE	0.7706	0.0175	FALSE	0.04883	0.0001	FALSE
GGAA	0.99982	0.9536	FALSE	1	0.9967	FALSE	1	1	FALSE	1	1	FALSE	0.7944	0.024	FALSE	0.99997	0.987	FALSE
GGAC	0.99982	0.9518	FALSE	1	0.9965	FALSE	1	1	FALSE	1	1	FALSE	1	0.9977	FALSE	0.98648	0.3287	FALSE
GGAG	0.99982	0.954	FALSE	1	0.9968	FALSE	1	1	FALSE	1	1	FALSE	1	0.998	FALSE	0.99997	0.9871	FALSE
GGAT	0.99982	0.9542	FALSE	1	0.9968	FALSE	1	1	FALSE	1	1	FALSE	0.9955	0.5956	FALSE	0.99997	0.9869	FALSE
GGCA	0.99982	0.9534	FALSE	1	0.9968	FALSE	1	1	FALSE	1	1	FALSE	1	0.998	FALSE	0.99997	0.9862	FALSE
GGCC	0.99982	0.9531	FALSE	1	0.9969	FALSE	1	1	FALSE	1	1	FALSE	1	0.998	FALSE	0.99997	0.9868	FALSE
GGCG	0.99982	0.9539	FALSE	1	0.9967	FALSE	1	1	FALSE	1	1	FALSE	1	0.9977	FALSE	0.99997	0.9864	FALSE
GGCT	0.99982	0.9547	FALSE	1	0.9967	FALSE	1	1	FALSE	1	1	FALSE	1	0.9979	FALSE	0.99997	0.9874	FALSE
GGGA	0.99982	0.9541	FALSE	1	0.9963	FALSE	1	1	FALSE	1	1	FALSE	1	0.9981	FALSE	0.99997	0.9869	FALSE
GGGC	0.99982	0.9534	FALSE	1	0.9967	FALSE	1	1	FALSE	1	1	FALSE	1	0.998	FALSE	0.99997	0.9873	FALSE
GGGG	0.99982	0.9551	FALSE	1	0.9967	FALSE	1	1	FALSE	1	1	FALSE	1	0.9979	FALSE	0.99997	0.9872	FALSE
GGGT	0.99982	0.9535	FALSE	1	0.9964	FALSE	1	1	FALSE	1	1	FALSE	1	0.9978	FALSE	0.99997	0.9863	FALSE
GGTA	0.99982	0.9533	FALSE	1	0.9964	FALSE	0.93	0.049	FALSE	0.896	0.0224	FALSE	0.4774	0.0025	FALSE	0.99997	0.9866	FALSE
GGTC	0.99617	0.6295	FALSE	1	0.9965	FALSE	1	1	FALSE	1	1	FALSE	1	0.998	FALSE	0.99997	0.9862	FALSE
GGTG	0.99982	0.9538	FALSE	1	0.9965	FALSE	1	1	FALSE	1	1	FALSE	1	0.9977	FALSE	0.99997	0.9866	FALSE
GGTT	0.99982	0.954	FALSE	0.07453	0.0004	FALSE	1	1	FALSE	1	1	FALSE	0.5228	0.004	FALSE	0.99997	0.9866	FALSE
GTAA	0.57734	0.0045	FALSE	1	0.9963	FALSE	0.93	0.0484	FALSE	1	1	FALSE	0.9955	0.5978	FALSE	0.99997	0.9873	FALSE
GTAC	0.99982	0.9522	FALSE	1	0.9964	FALSE	1	1	FALSE	1	1	FALSE	1	0.998	FALSE	0.99997	0.9869	FALSE
GTAG	0.99982	0.9518	FALSE	1	0.9966	FALSE	1	1	FALSE	1	1	FALSE	1	0.9979	FALSE	0.99997	0.9868	FALSE
GTAT	0.45553	0.0025	FALSE	0.12797	0.0003	FALSE	1	1	FALSE	1	1	FALSE	0.928	0.0994	FALSE	0.67009	0.0083	FALSE
GTCA	0.72981	0.0127	FALSE	1	0.9965	FALSE	1	1	FALSE	1	1	FALSE	0.928	0.1095	FALSE	0.96996	0.1937	FALSE
GTCC	0.99617	0.6304	FALSE	0.90095	0.0647	FALSE	1	1	FALSE	1	1	FALSE	1	0.9981	FALSE	0.99022	0.3778	FALSE
GTCG	0.99982	0.9534	FALSE	1	0.9967	FALSE	1	1	FALSE	1	1	FALSE	1	0.998	FALSE	0.98648	0.3391	FALSE
GTCT	0.99982	0.9534	FALSE	1	0.9964	FALSE	1	1	FALSE	1	1	FALSE	0.4665	0.0028	FALSE	0.99997	0.9867	FALSE
GTGA	0.99982	0.9537	FALSE	1	0.9965	FALSE	1	1	FALSE	1	1	FALSE	1	0.998	FALSE	0.99997	0.9871	FALSE
GTGC	0.83291	0.0358	FALSE	1	0.9965	FALSE	1	1	FALSE	1	1	FALSE	0.8635	0.0542	FALSE	0.25168	0.0006	FALSE
GTGG	0.99982	0.9538	FALSE	1	0.9968	FALSE	1	1	FALSE	1	1	FALSE	1	0.9978	FALSE	0.99997	0.9876	FALSE
GTGT	0.10016	0.0002	FALSE	0.11499	0.0007	FALSE	1	1	FALSE	1	1	FALSE	1	0.998	FALSE	0.04883	0.0003	FALSE
GTTA	0.36455	0.0015	FALSE	1	0.9962	FALSE	1	1	FALSE	1	1	FALSE	0.9784	0.286	FALSE	0.95102	0.12	FALSE
GTTC	0.95581	0.1689	FALSE	0.23072	0.0011	FALSE	1	1	FALSE	1	1	FALSE	0.3516	0.0009	FALSE	0.99997	0.9865	FALSE
GTTG	0.82562	0.0321	FALSE	0.23072	0.0007	FALSE	1	1	FALSE	1	1	FALSE	1	0.9981	FALSE	0.99997	0.9866	FALSE
GTTT	0.05338	0.0001	FALSE	0.46172	0.0032	FALSE	1	1	FALSE	1	1	FALSE	0.6618	0.0074	FALSE	0.96996	0.1901	FALSE
RAAR	0.99617	0.6294	FALSE	1	0.9967	FALSE	1	1	FALSE	1	1	FALSE	0.9832	0.3487	FALSE	0.99997	0.9868	FALSE
RAAS	0.99617	0.6312	FALSE	1	0.9968	FALSE	1	1	FALSE	1	1	FALSE	0.7	0.0127	FALSE	0.99997	0.9873	FALSE
RAAW	0.99982	0.9534	FALSE	1	0.9965	FALSE	1	1	FALSE	1	1	FALSE	0.4944	0.0032	FALSE	0.99997	0.9874	FALSE
RAAY	0.99617	0.6332	FALSE	1	0.9965	FALSE	1	1	FALSE	1	1	FALSE	0.0729	0.0004	FALSE	0.98648	0.3238	FALSE
RACR	0.99982	0.9526	FALSE	1	0.9964	FALSE	0.93	0.0529	FALSE	1	1	FALSE	0.968	0.2336	FALSE	0.9571	0.1525	FALSE
RACS	0.99982	0.9529	FALSE	1	0.9966	FALSE	1	1	FALSE	1	1	FALSE	1	0.998	FALSE	0.99997	0.9873	FALSE
RACW	0.72981	0.0136	FALSE	0.81321	0.0241	FALSE	0.93	0.055	FALSE	1	1	FALSE	0.1324	0.0006	FALSE	0.93849	0.1066	FALSE
RACY	0.99982	0.9529	FALSE	0.90973	0.0694	FALSE	1	1	FALSE	1	1	FALSE	0.199	0.0006	FALSE	0.81752	0.0243	FALSE
RAGR	0.99982	0.9552	FALSE	1	0.9967	FALSE	1	1	FALSE	1	1	FALSE	1	0.998	FALSE	0.95102	0.1343	FALSE
RAGS	0.99617	0.6307	FALSE	1	0.9966	FALSE	1	1	FALSE	1	1	FALSE	1	0.9981	FALSE	0.97281	0.2177	FALSE
RAGW	0.99617	0.6275	FALSE	1	0.9964	FALSE	1	1	FALSE	1	1	FALSE	0.4061	0.003	FALSE	0.99997	0.9869	FALSE
RAGY	0.99617	0.6319	FALSE	1	0.9962	FALSE	1	1	FALSE	1	1	FALSE	0.549	0.0045	FALSE	0.4865	0.0027	FALSE
RATR	0.38835	0.0032	FALSE	1	0.9966	FALSE	0.93	0.0506	FALSE	1	1	FALSE	0.7494	0.0177	FALSE	0.99997	0.987	FALSE
RATS	0.99982	0.9532	FALSE	1	0.9964	FALSE	0.93	0.0528	FALSE	1	1	FALSE	0.4629	0.0024	FALSE	0.99997	0.9869	FALSE
RATW	0.86	0.0448	FALSE	1	0.9968	FALSE	1	1	FALSE	1	1	FALSE	0.0729	0.0004	FALSE	0.86812	0.042	FALSE
RATY	0.99982	0.9539	FALSE	1	0.9969	FALSE	1	1	FALSE	1	1	FALSE	0.199	0.0003	FALSE	0.9571	0.141	FALSE
RCAR	0.99982	0.9522	FALSE	1	0.9967	FALSE	0.93	0.0534	FALSE	1	1	FALSE	0.4694	0.0036	FALSE	0.99997	0.9875	FALSE
RCAS	0.99982	0.9529	FALSE	1	0.9969	FALSE	1	1	FALSE	1	1	FALSE	1	0.9979	FALSE	0.99997	0.9868	FALSE
RCAW	0.64253	0.0077	FALSE	1	0.9967	FALSE	0.93	0.0519	FALSE	1	1	FALSE	1	0.9981	FALSE	0.17576	0.0006	FALSE
RCAY	0.82562	0.035	FALSE	0.89516	0.0627	FALSE	0.93	0.0507	FALSE	1	1	FALSE	1	0.9981	FALSE	0.4999	0.0037	FALSE
RCCR	0.99982	0.9537	FALSE	1	0.9968	FALSE	1	1	FALSE	1	1	FALSE	1	0.9978	FALSE	0.78035	0.026	FALSE
RCCS	0.99982	0.9526	FALSE	1	0.9965	FALSE	1	1	FALSE	1	1	FALSE	1	0.9979	FALSE	0.98648	0.349	FALSE
RCCW	0.99982	0.9541	FALSE	1	0.9966	FALSE	1	1	FALSE	1	1	FALSE	1	0.9977	FALSE	0.99997	0.9871	FALSE
RCCY	0.93356	0.1412	FALSE	1	0.9964	FALSE	1	1	FALSE	1	1	FALSE	1	0.9979	FALSE	0.97281	0.2281	FALSE
RCGR	0.99982	0.9547	FALSE	1	0.9967	FALSE	1	1	FALSE	1	1	FALSE	1	0.9979	FALSE	0.99997	0.9865	FALSE
RCGS	0.99982	0.9547	FALSE	1	0.9967	FALSE	1	1	FALSE	1	1	FALSE	1	0.9978	FALSE	0.99997	0.9867	FALSE
RCGW	0.99617	0.629	FALSE	1	0.9967	FALSE	0.93	0.0575	FALSE	1	1	FALSE	0.9196	0.1067	FALSE	0.78035	0.0253	FALSE
RCGY	0.99982	0.9539	FALSE	1	0.9968	FALSE	1	1	FALSE	1	1	FALSE	0.9804	0.3357	FALSE	0.90562	0.0853	FALSE
RCTR	0.99617	0.6353	FALSE	1	0.9968	FALSE	1	1	FALSE	1	1	FALSE	1	0.998	FALSE	0.98648	0.3338	FALSE
RCTS	0.99982	0.9541	FALSE	1	0.9967	FALSE	1	1	FALSE	1	1	FALSE	1	0.9978	FALSE	0.96996	0.2099	FALSE
RCTW	0.4391	0.003	FALSE	1	0.9968	FALSE	0.93	0.0478	FALSE	1	1	FALSE	0.4644	0.0018	FALSE	0.57663	0.0041	FALSE
RCTY	0.99982	0.9535	FALSE	1	0.9965	FALSE	0.93	0.0527	FALSE	1	1	FALSE	0.199	0.0004	FALSE	0.9571	0.1517	FALSE
RGAR	0.99982	0.9537	FALSE	1	0.9966	FALSE	1	1	FALSE	1	1	FALSE	1	0.9978	FALSE	0.99997	0.9868	FALSE
RGAS	0.99982	0.9528	FALSE	1	0.9966	FALSE	1	1	FALSE	1	1	FALSE	1	0.9979	FALSE	0.99997	0.9867	FALSE
RGAW	0.99982	0.9549	FALSE	1	0.9968	FALSE	1	1	FALSE	1	1	FALSE	1	0.998	FALSE	0.99997	0.9868	FALSE
RGAY	0.99982	0.9542	FALSE	1	0.9967	FALSE	1	1	FALSE	1	1	FALSE	0.9726	0.2565	FALSE	0.99997	0.9867	FALSE
RGCR	0.99982	0.954	FALSE	1	0.9971	FALSE	1	1	FALSE	1	1	FALSE	1	0.9981	FALSE	0.98648	0.3461	FALSE
RGCS	0.99982	0.9534	FALSE	1	0.9969	FALSE	1	1	FALSE	1	1	FALSE	1	0.9979	FALSE	0.99997	0.9871	FALSE
RGCW	0.99982	0.9539	FALSE	1	0.997	FALSE	1	1	FALSE	1	1	FALSE	1	0.9979	FALSE	0.99997	0.9866	FALSE
RGCY	0.99982	0.9536	FALSE	1	0.9969	FALSE	1	1	FALSE	1	1	FALSE	1	0.9979	FALSE	0.98648	0.3469	FALSE
RGGR	0.99982	0.9545	FALSE	1	0.9967	FALSE	1	1	FALSE	1	1	FALSE	1	0.9979	FALSE	0.99997	0.9874	FALSE
RGGS	0.99982	0.9535	FALSE	1	0.9968	FALSE	1	1	FALSE	1	1	FALSE	1	0.998	FALSE	0.99997	0.9877	FALSE
RGGW	0.99982	0.9534	FALSE	1	0.9966	FALSE	1	1	FALSE	1	1	FALSE	1	0.998	FALSE	0.99997	0.9872	FALSE
RGGY	0.99982	0.9544	FALSE	1	0.9966	FALSE	1	1	FALSE	1	1	FALSE	1	0.9979	FALSE	0.99997	0.9874	FALSE
RGTR	0.99982	0.9533	FALSE	1	0.9964	FALSE	1	1	FALSE	1	1	FALSE	0.968	0.2402	FALSE	0.99997	0.9869	FALSE
RGTS	0.99982	0.9534	FALSE	1	0.9963	FALSE	1	1	FALSE	1	1	FALSE	1	0.9979	FALSE	0.99997	0.9871	FALSE
RGTW	0.99982	0.9534	FALSE	1	0.9963	FALSE	0.93	0.049	FALSE	1	1	FALSE	0.33	0.0012	FALSE	0.99997	0.9867	FALSE
RGTY	0.99982	0.9526	FALSE	1	0.9965	FALSE	1	1	FALSE	1	1	FALSE	0.4864	0.0031	FALSE	0.99997	0.9865	FALSE
RTAR	0.99982	0.953	FALSE	1	0.9966	FALSE	1	1	FALSE	1	1	FALSE	1	0.9982	FALSE	0.99997	0.9865	FALSE
RTAS	0.99982	0.9531	FALSE	1	0.9966	FALSE	1	1	FALSE	1	1	FALSE	1	0.998	FALSE	0.99997	0.9871	FALSE
RTAW	0.45808	0.0032	FALSE	1	0.9969	FALSE	1	1	FALSE	1	1	FALSE	0.8635	0.0445	FALSE	0.99997	0.9867	FALSE
RTAY	0.82979	0.0324	FALSE	1	0.9966	FALSE	1	1	FALSE	1	1	FALSE	0.7723	0.0179	FALSE	0.97281	0.2095	FALSE
RTCR	0.64253	0.0088	FALSE	1	0.9963	FALSE	1	1	FALSE	1	1	FALSE	0.9203	0.0982	FALSE	0.51315	0.0036	FALSE
RTCS	0.99982	0.9539	FALSE	0.3627	0.0015	FALSE	1	1	FALSE	1	1	FALSE	1	0.9979	FALSE	0.97281	0.2231	FALSE
RTCW	0.72981	0.0163	FALSE	1	0.9966	FALSE	1	1	FALSE	1	1	FALSE	0.968	0.2288	FALSE	0.85889	0.038	FALSE
RTCY	0.99982	0.9533	FALSE	1	0.9965	FALSE	1	1	FALSE	1	1	FALSE	1	0.9981	FALSE	0.99997	0.9871	FALSE
RTGR	0.99982	0.954	FALSE	1	0.9966	FALSE	1	1	FALSE	1	1	FALSE	1	0.9981	FALSE	0.99997	0.9869	FALSE
RTGS	0.99982	0.9545	FALSE	1	0.9965	FALSE	1	1	FALSE	1	1	FALSE	0.968	0.2382	FALSE	0.98648	0.333	FALSE
RTGW	0.03182	0.0002	TRUE	0.10597	0.0005	FALSE	1	1	FALSE	1	1	FALSE	0.4665	0.0034	FALSE	0.9571	0.1529	FALSE
RTGY	0.03617	0.0002	TRUE	0.07453	0.0001	FALSE	1	1	FALSE	1	1	FALSE	0.8733	0.0556	FALSE	0.04883	0.0003	TRUE
RTTR	0.81519	0.0262	FALSE	0.87334	0.0437	FALSE	1	1	FALSE	1	1	FALSE	0.0818	0.0002	FALSE	0.77463	0.0176	FALSE
RTTS	0.68125	0.0109	FALSE	0.2696	0.001	FALSE	1	1	FALSE	1	1	FALSE	0.6469	0.0082	FALSE	0.81752	0.0235	FALSE
RTTW	0.64083	0.0071	FALSE	1	0.9967	FALSE	1	1	FALSE	1	1	FALSE	0.3584	0.0024	FALSE	0.99997	0.9863	FALSE
RTTY	0.44966	0.003	FALSE	0.2469	0.0008	FALSE	1	1	FALSE	1	1	FALSE	0.6168	0.0069	FALSE	0.99997	0.9871	FALSE
SAAR	0.78287	0.0197	FALSE	1	0.9967	FALSE	1	1	FALSE	1	1	FALSE	0.7706	0.0195	FALSE	0.99997	0.9876	FALSE
SAAS	0.99982	0.9535	FALSE	1	0.9963	FALSE	1	1	FALSE	1	1	FALSE	0.9804	0.3166	FALSE	0.99997	0.9866	FALSE
SAAW	0.82562	0.0303	FALSE	1	0.9963	FALSE	1	1	FALSE	1	1	FALSE	0.4665	0.0031	FALSE	0.99997	0.9874	FALSE
SAAY	0.99982	0.9546	FALSE	1	0.9966	FALSE	1	1	FALSE	1	1	FALSE	0.4629	0.002	FALSE	0.99997	0.9862	FALSE
SACR	0.99982	0.9528	FALSE	1	0.9963	FALSE	1	1	FALSE	1	1	FALSE	0.7744	0.0254	FALSE	0.9571	0.1596	FALSE
SACS	0.76499	0.0256	FALSE	1	0.9964	FALSE	1	1	FALSE	1	1	FALSE	1	0.998	FALSE	0.98648	0.3336	FALSE
SACW	0.99982	0.9529	FALSE	1	0.9965	FALSE	1	1	FALSE	1	1	FALSE	1	0.9981	FALSE	0.41446	0.0018	FALSE
SACY	0.64253	0.0113	FALSE	1	0.9965	FALSE	1	1	FALSE	1	1	FALSE	1	0.9977	FALSE	0.97611	0.2443	FALSE
SAGR	0.99982	0.9532	FALSE	1	0.9969	FALSE	1	1	FALSE	1	1	FALSE	1	0.9982	FALSE	0.99997	0.9866	FALSE
SAGS	0.99982	0.9535	FALSE	1	0.9969	FALSE	1	1	FALSE	1	1	FALSE	1	0.9982	FALSE	0.99997	0.9873	FALSE
SAGW	0.93356	0.1219	FALSE	1	0.9969	FALSE	1	1	FALSE	1	1	FALSE	0.8317	0.038	FALSE	0.98648	0.3223	FALSE
SAGY	0.99982	0.9531	FALSE	1	0.9969	FALSE	1	1	FALSE	1	1	FALSE	0.968	0.2417	FALSE	0.97281	0.2194	FALSE
SATR	0.99982	0.9539	FALSE	1	0.9968	FALSE	0.93	0.0555	FALSE	1	1	FALSE	0.9664	0.2169	FALSE	0.81752	0.0284	FALSE
SATS	0.99982	0.9537	FALSE	1	0.9966	FALSE	1	1	FALSE	1	1	FALSE	0.7308	0.0148	FALSE	0.17507	0.0004	FALSE
SATW	0.99982	0.9534	FALSE	0.89994	0.0594	FALSE	1	1	FALSE	1	1	FALSE	0.5758	0.0057	FALSE	0.95102	0.1258	FALSE
SATY	0.39791	0.0018	FALSE	0.92439	0.0843	FALSE	1	1	FALSE	1	1	FALSE	1	0.9979	FALSE	0.99997	0.9864	FALSE
SCAR	0.99982	0.9522	FALSE	1	0.9967	FALSE	1	1	FALSE	1	1	FALSE	1	0.998	FALSE	0.99997	0.9873	FALSE
SCAS	0.99982	0.9536	FALSE	1	0.9967	FALSE	1	1	FALSE	1	1	FALSE	1	0.998	FALSE	0.99997	0.9866	FALSE
SCAW	0.99982	0.9529	FALSE	0.37953	0.0015	FALSE	1	1	FALSE	1	1	FALSE	0.968	0.2208	FALSE	0.22643	0.0005	FALSE
SCAY	0.9611	0.2088	FALSE	0.66761	0.0123	FALSE	1	1	FALSE	1	1	FALSE	1	0.9979	FALSE	0.95102	0.1419	FALSE
SCCR	0.99982	0.9543	FALSE	1	0.9966	FALSE	1	1	FALSE	1	1	FALSE	1	0.998	FALSE	0.99997	0.9868	FALSE
SCCS	0.76499	0.0365	FALSE	0.48516	0.0067	FALSE	1	1	FALSE	1	1	FALSE	1	0.998	FALSE	0.99997	0.9869	FALSE
SCCW	0.99982	0.9537	FALSE	1	0.9962	FALSE	1	1	FALSE	1	1	FALSE	1	0.9978	FALSE	0.81469	0.0417	FALSE
SCCY	0.99982	0.9545	FALSE	1	0.9967	FALSE	1	1	FALSE	1	1	FALSE	1	0.9979	FALSE	0.9571	0.1753	FALSE
SCGR	0.99982	0.9536	FALSE	1	0.9967	FALSE	1	1	FALSE	1	1	FALSE	1	0.9979	FALSE	0.95102	0.1418	FALSE
SCGS	0.99982	0.9537	FALSE	1	0.9969	FALSE	1	1	FALSE	1	1	FALSE	0.928	0.1276	FALSE	0.99022	0.3957	FALSE
SCGW	0.99617	0.6348	FALSE	0.33549	0.0012	FALSE	1	1	FALSE	1	1	FALSE	1	0.998	FALSE	0.72163	0.0179	FALSE
SCGY	0.76499	0.0315	FALSE	0.83878	0.0579	FALSE	1	1	FALSE	1	1	FALSE	0.7788	0.0344	FALSE	0.23239	0.0008	FALSE
SCTR	0.99982	0.9546	FALSE	1	0.9966	FALSE	1	1	FALSE	1	1	FALSE	1	0.9979	FALSE	0.99997	0.9876	FALSE
SCTS	0.99982	0.954	FALSE	0.89516	0.0755	FALSE	1	1	FALSE	1	1	FALSE	1	0.998	FALSE	0.99997	0.987	FALSE
SCTW	0.9611	0.2013	FALSE	0.39871	0.0021	FALSE	0.93	0.0496	FALSE	0.875	0.0185	FALSE	0.7706	0.0183	FALSE	0.7916	0.02	FALSE
SCTY	0.99612	0.6321	FALSE	0.095	0.0002	FALSE	1	1	FALSE	0.896	0.0278	FALSE	1	0.9981	FALSE	0.78966	0.0256	FALSE
SGAR	0.99982	0.9521	FALSE	1	0.9967	FALSE	1	1	FALSE	1	1	FALSE	1	0.9981	FALSE	0.99997	0.9868	FALSE
SGAS	0.99982	0.9542	FALSE	1	0.9969	FALSE	1	1	FALSE	1	1	FALSE	1	0.998	FALSE	0.99997	0.9871	FALSE
SGAW	0.99617	0.6318	FALSE	1	0.9964	FALSE	1	1	FALSE	1	1	FALSE	1	0.9979	FALSE	0.99997	0.9872	FALSE
SGAY	0.99982	0.954	FALSE	1	0.9965	FALSE	1	1	FALSE	1	1	FALSE	1	0.9978	FALSE	0.99997	0.9871	FALSE
SGCR	0.99982	0.9542	FALSE	1	0.997	FALSE	1	1	FALSE	1	1	FALSE	1	0.998	FALSE	0.99997	0.9867	FALSE
SGCS	0.99982	0.9541	FALSE	0.38565	0.0027	FALSE	1	1	FALSE	1	1	FALSE	1	0.9978	FALSE	0.99997	0.9867	FALSE
SGCW	0.99982	0.954	FALSE	1	0.9968	FALSE	1	1	FALSE	1	1	FALSE	1	0.998	FALSE	0.99997	0.987	FALSE
SGCY	0.99982	0.9547	FALSE	1	0.9968	FALSE	1	1	FALSE	1	1	FALSE	1	0.998	FALSE	0.99997	0.9866	FALSE
SGGR	0.99982	0.9538	FALSE	1	0.9968	FALSE	1	1	FALSE	1	1	FALSE	1	0.9981	FALSE	0.99997	0.9869	FALSE
SGGS	0.99982	0.9541	FALSE	1	0.9968	FALSE	1	1	FALSE	1	1	FALSE	1	0.9979	FALSE	0.99997	0.9868	FALSE
SGGW	0.99982	0.9542	FALSE	1	0.9965	FALSE	1	1	FALSE	1	1	FALSE	1	0.9979	FALSE	0.99997	0.9869	FALSE
SGGY	0.99982	0.9546	FALSE	1	0.9967	FALSE	1	1	FALSE	1	1	FALSE	1	0.9979	FALSE	0.99997	0.9869	FALSE
SGTR	0.99982	0.9515	FALSE	0.91835	0.0896	FALSE	1	1	FALSE	1	1	FALSE	1	0.9978	FALSE	0.99997	0.9865	FALSE
SGTS	0.72981	0.0204	FALSE	1	0.9966	FALSE	1	1	FALSE	1	1	FALSE	1	0.9978	FALSE	0.99997	0.9872	FALSE
SGTW	0.57734	0.0039	FALSE	1	0.9967	FALSE	1	1	FALSE	0.33	0.0008	FALSE	0.7257	0.0165	FALSE	0.99997	0.9867	FALSE
SGTY	0.9285	0.1276	FALSE	0.32934	0.0013	FALSE	1	1	FALSE	1	1	FALSE	1	0.9982	FALSE	0.99997	0.9861	FALSE
STAR	0.93356	0.1114	FALSE	1	0.9964	FALSE	1	1	FALSE	1	1	FALSE	0.4665	0.0029	FALSE	0.99997	0.9865	FALSE
STAS	0.99617	0.6302	FALSE	1	0.9968	FALSE	1	1	FALSE	1	1	FALSE	1	0.9977	FALSE	0.99997	0.9867	FALSE
STAW	0.466	0.0022	FALSE	0.44042	0.002	FALSE	0.93	0.0483	FALSE	1	1	FALSE	0.7723	0.0196	FALSE	0.99997	0.9875	FALSE
STAY	0.64253	0.0053	FALSE	1	0.9966	FALSE	1	1	FALSE	1	1	FALSE	1	0.9977	FALSE	0.99997	0.987	FALSE
STCR	0.99612	0.6266	FALSE	1	0.9968	FALSE	1	1	FALSE	1	1	FALSE	0.7706	0.0214	FALSE	0.86318	0.043	FALSE
STCS	0.99982	0.9533	FALSE	0.33908	0.0024	FALSE	1	1	FALSE	1	1	FALSE	1	0.9979	FALSE	0.99997	0.9872	FALSE
STCW	0.99982	0.953	FALSE	1	0.9961	FALSE	1	1	FALSE	1	1	FALSE	1	0.998	FALSE	0.98648	0.3324	FALSE
STCY	0.99612	0.6354	FALSE	0.19974	0.0004	FALSE	1	1	FALSE	1	1	FALSE	1	0.9981	FALSE	0.99997	0.9876	FALSE
STGR	0.99982	0.9536	FALSE	1	0.9967	FALSE	1	1	FALSE	1	1	FALSE	1	0.998	FALSE	0.99997	0.987	FALSE
STGS	0.99982	0.9549	FALSE	1	0.9966	FALSE	1	1	FALSE	1	1	FALSE	1	0.9976	FALSE	0.97281	0.2309	FALSE
STGW	0.78446	0.025	FALSE	0.2469	0.0006	FALSE	1	1	FALSE	1	1	FALSE	0.7788	0.0246	FALSE	0.70181	0.0131	FALSE
STGY	0.36455	0.0019	FALSE	1	0.9965	FALSE	1	1	FALSE	1	1	FALSE	0.9121	0.0995	FALSE	0.12091	0.0008	FALSE
STTR	0.466	0.0028	FALSE	1	0.9965	FALSE	1	1	FALSE	1	1	FALSE	0.3053	0.0013	FALSE	0.98648	0.3237	FALSE
STTS	0.17285	0.0008	FALSE	0.15641	0.0003	FALSE	1	1	FALSE	1	1	FALSE	1	0.998	FALSE	0.75223	0.0133	FALSE
STTW	0.70119	0.011	FALSE	1	0.9964	FALSE	1	1	FALSE	1	1	FALSE	0.1165	0.0005	FALSE	0.63005	0.0076	FALSE
STTY	0.68125	0.0121	FALSE	0.07453	0.0001	FALSE	1	1	FALSE	1	1	FALSE	0.0818	0.0004	FALSE	0.54727	0.0049	FALSE
TAAA	0.67537	0.009	FALSE	0.72281	0.0114	FALSE	1	1	FALSE	1	1	FALSE	0.3516	0.0018	FALSE	0.9204	0.0785	FALSE
TAAC	0.17285	0.0002	FALSE	1	0.9966	FALSE	1	1	FALSE	1	1	FALSE	1	0.9984	FALSE	0.81752	0.0194	FALSE
TAAG	0.99982	0.9522	FALSE	1	0.9967	FALSE	1	1	FALSE	1	1	FALSE	0.7123	0.0097	FALSE	0.99997	0.986	FALSE
TAAT	0.99982	0.9543	FALSE	0.89994	0.0602	FALSE	1	1	FALSE	1	1	FALSE	0.7788	0.0201	FALSE	0.99997	0.9871	FALSE
TACA	0.97465	0.2666	FALSE	1	0.9964	FALSE	1	1	FALSE	1	1	FALSE	1	0.9977	FALSE	0.98648	0.3187	FALSE
TACC	0.82562	0.0304	FALSE	0.11499	0.0003	FALSE	1	1	FALSE	1	1	FALSE	0.3053	0.001	FALSE	0.99997	0.9868	FALSE
TACG	0.99617	0.6279	FALSE	1	0.9965	FALSE	1	1	FALSE	1	1	FALSE	0.9804	0.3197	FALSE	0.99997	0.9866	FALSE
TACT	0.466	0.0026	FALSE	1	0.9967	FALSE	1	1	FALSE	1	1	FALSE	0.3516	0.0011	FALSE	0.99997	0.9867	FALSE
TAGA	0.62375	0.0064	FALSE	1	0.9964	FALSE	0.93	0.0398	FALSE	1	1	FALSE	0.9121	0.0776	FALSE	0.99997	0.9865	FALSE
TAGC	0.99982	0.953	FALSE	1	0.9962	FALSE	1	1	FALSE	1	1	FALSE	0.8635	0.0406	FALSE	0.99997	0.9871	FALSE
TAGG	0.99982	0.9528	FALSE	1	0.9964	FALSE	1	1	FALSE	1	1	FALSE	0.821	0.0282	FALSE	0.99997	0.9869	FALSE
TAGT	0.99982	0.9519	FALSE	1	0.9963	FALSE	1	1	FALSE	1	1	FALSE	0.8235	0.0292	FALSE	0.99997	0.9873	FALSE
TATA	0.99982	0.9525	FALSE	1	0.9966	FALSE	1	1	FALSE	1	1	FALSE	0.7706	0.0185	FALSE	0.99997	0.9865	FALSE
TATC	0.36455	0.0012	FALSE	0.87911	0.0418	FALSE	1	1	FALSE	1	1	FALSE	1	0.9981	FALSE	0.99997	0.9871	FALSE
TATG	0.82979	0.0309	FALSE	1	0.9964	FALSE	1	1	FALSE	1	1	FALSE	0.5946	0.0053	FALSE	0.99997	0.9869	FALSE
TATT	0.466	0.0023	FALSE	0.58561	0.0061	FALSE	1	1	FALSE	1	1	FALSE	0.9784	0.2973	FALSE	0.99997	0.9868	FALSE
TCAA	0.99982	0.9527	FALSE	1	0.9965	FALSE	1	1	FALSE	0.896	0.0225	FALSE	0.7412	0.0124	FALSE	0.99997	0.9866	FALSE
TCAC	0.87172	0.0528	FALSE	1	0.9966	FALSE	1	1	FALSE	1	1	FALSE	0.549	0.0055	FALSE	0.04883	0.0002	FALSE
TCAG	0.99982	0.9515	FALSE	1	0.9963	FALSE	1	1	FALSE	1	1	FALSE	0.9121	0.087	FALSE	0.99997	0.9872	FALSE
TCAT	0.56455	0.0048	FALSE	1	0.9968	FALSE	1	1	FALSE	1	1	FALSE	0.8038	0.0256	FALSE	0.99997	0.987	FALSE
TCCA	0.99982	0.9531	FALSE	1	0.9967	FALSE	1	1	FALSE	1	1	FALSE	0.7257	0.0175	FALSE	0.99997	0.9867	FALSE
TCCC	0.99982	0.9531	FALSE	0.31023	0.0016	FALSE	1	1	FALSE	1	1	FALSE	0.968	0.2431	FALSE	0.99997	0.9869	FALSE
TCCG	0.99982	0.9535	FALSE	1	0.997	FALSE	1	1	FALSE	1	1	FALSE	1	0.998	FALSE	0.93849	0.1246	FALSE
TCCT	0.99982	0.9547	FALSE	0.24377	0.0007	FALSE	1	1	FALSE	1	1	FALSE	1	0.9979	FALSE	0.33828	0.0016	FALSE
TCGA	0.92213	0.1035	FALSE	1	0.9965	FALSE	1	1	FALSE	1	1	FALSE	1	0.998	FALSE	0.99997	0.987	FALSE
TCGC	0.21434	0.0011	FALSE	0.90973	0.0892	FALSE	1	1	FALSE	1	1	FALSE	1	0.9976	FALSE	0.95102	0.1427	FALSE
TCGG	0.99982	0.9536	FALSE	1	0.997	FALSE	1	1	FALSE	1	1	FALSE	1	0.9978	FALSE	0.99997	0.987	FALSE
TCGT	0.99612	0.6351	FALSE	0.2696	0.0006	FALSE	1	1	FALSE	1	1	FALSE	0.8304	0.0372	FALSE	0.99997	0.9873	FALSE
TCTA	0.64083	0.0064	FALSE	1	0.9966	FALSE	1	1	FALSE	1	1	FALSE	1	0.9979	FALSE	0.99997	0.9865	FALSE
TCTC	0.99982	0.9527	FALSE	0.2469	0.001	FALSE	1	1	FALSE	1	1	FALSE	0.8256	0.036	FALSE	0.99997	0.9872	FALSE
TCTG	0.99982	0.954	FALSE	0.37953	0.0025	FALSE	1	1	FALSE	1	1	FALSE	1	0.9979	FALSE	0.97281	0.2115	FALSE
TCTT	0.9611	0.2013	FALSE	0.23072	0.0013	FALSE	0.93	0.0458	FALSE	1	1	FALSE	0.4665	0.0029	FALSE	0.99997	0.9868	FALSE
TGAA	0.82562	0.0308	FALSE	1	0.9966	FALSE	1	1	FALSE	1	1	FALSE	0.4061	0.0024	FALSE	0.99997	0.9859	FALSE
TGAC	0.87172	0.0518	FALSE	1	0.9968	FALSE	1	1	FALSE	1	1	FALSE	0.968	0.2261	FALSE	0.97645	0.2283	FALSE
TGAG	0.99982	0.9549	FALSE	1	0.9966	FALSE	1	1	FALSE	1	1	FALSE	1	0.9981	FALSE	0.99997	0.9872	FALSE
TGAT	0.49461	0.0042	FALSE	1	0.9963	FALSE	1	1	FALSE	1	1	FALSE	0.1488	0.0004	FALSE	0.99997	0.987	FALSE
TGCA	0.9285	0.1126	FALSE	1	0.9967	FALSE	1	1	FALSE	1	1	FALSE	1	0.9979	FALSE	0.15226	0.0004	FALSE
TGCC	0.99982	0.9548	FALSE	1	0.9965	FALSE	1	1	FALSE	1	1	FALSE	1	0.9976	FALSE	0.64796	0.0119	FALSE
TGCG	0.99982	0.9546	FALSE	0.49577	0.0051	FALSE	1	1	FALSE	1	1	FALSE	1	0.9979	FALSE	0.86812	0.0565	FALSE
TGCT	0.99617	0.6325	FALSE	0.56695	0.0063	FALSE	1	1	FALSE	1	1	FALSE	0.9804	0.3245	FALSE	0.17507	0.0006	FALSE
TGGA	0.99982	0.9534	FALSE	1	0.9969	FALSE	1	1	FALSE	1	1	FALSE	1	0.9977	FALSE	0.99997	0.9865	FALSE
TGGC	0.99982	0.9537	FALSE	0.56695	0.0068	FALSE	1	1	FALSE	1	1	FALSE	1	0.9979	FALSE	0.99997	0.9877	FALSE
TGGG	0.99982	0.9542	FALSE	1	0.9966	FALSE	1	1	FALSE	1	1	FALSE	1	0.9978	FALSE	0.99997	0.9877	FALSE
TGGT	0.99982	0.9536	FALSE	0.90095	0.0621	FALSE	1	1	FALSE	1	1	FALSE	0.6245	0.0076	FALSE	0.44246	0.0021	FALSE
TGTA	0.97465	0.2724	FALSE	0.2298	0.0007	FALSE	1	1	FALSE	1	1	FALSE	0.7788	0.018	FALSE	0.31927	0.0013	FALSE
TGTC	0.99982	0.9523	FALSE	0.5248	0.0036	FALSE	1	1	FALSE	1	1	FALSE	0.9121	0.0928	FALSE	0.75223	0.0161	FALSE
TGTG	0.1436	0.0006	FALSE	0.00922	0.0001	TRUE	1	1	FALSE	1	1	FALSE	1	0.9978	FALSE	0.80211	0.0243	FALSE
TGTT	0.05338	0.0001	FALSE	0.2696	0.0009	FALSE	1	1	FALSE	1	1	FALSE	0.4904	0.0034	FALSE	0.18993	0.0006	FALSE
TTAA	0.43787	0.0029	FALSE	0.53885	0.0044	FALSE	1	1	FALSE	1	1	FALSE	0.1488	0.0003	FALSE	0.99997	0.9867	FALSE
TTAC	0.68125	0.0092	FALSE	0.2469	0.0004	FALSE	1	1	FALSE	1	1	FALSE	0.1324	0.0001	FALSE	0.32637	0.0012	FALSE
TTAG	0.99982	0.9526	FALSE	1	0.9965	FALSE	1	1	FALSE	1	1	FALSE	0.7788	0.0169	FALSE	0.99997	0.9869	FALSE
TTAT	0.76794	0.0173	FALSE	0.90095	0.062	FALSE	1	1	FALSE	1	1	FALSE	0.2247	0.0007	FALSE	0.98648	0.3247	FALSE
TTCA	0.99982	0.9529	FALSE	1	0.9966	FALSE	0.93	0.0463	FALSE	1	1	FALSE	1	0.998	FALSE	0.99997	0.9871	FALSE
TTCC	0.82562	0.0358	FALSE	0.40803	0.0021	FALSE	1	1	FALSE	1	1	FALSE	0.4743	0.0028	FALSE	0.17507	0.0001	FALSE
TTCG	0.82562	0.0382	FALSE	0.41938	0.0022	FALSE	1	1	FALSE	1	1	FALSE	0.968	0.2337	FALSE	0.98648	0.3274	FALSE
TTCT	0.63519	0.0064	FALSE	0.29257	0.0015	FALSE	1	1	FALSE	1	1	FALSE	0.3317	0.0015	FALSE	0.97611	0.2271	FALSE
TTGA	0.99617	0.6296	FALSE	1	0.9968	FALSE	1	1	FALSE	1	1	FALSE	0.199	0.0003	FALSE	0.99997	0.9866	FALSE
TTGC	0.82562	0.0294	FALSE	1	0.9966	FALSE	1	1	FALSE	1	1	FALSE	1	0.9977	FALSE	0.34	0.0017	FALSE
TTGG	0.99617	0.6258	FALSE	0.19974	0.0009	FALSE	0.89	0.0314	FALSE	1	1	FALSE	0.6633	0.011	FALSE	0.99997	0.9863	FALSE
TTGT	0.21434	0.0009	FALSE	0.2506	0.001	FALSE	1	1	FALSE	1	1	FALSE	0.7706	0.0185	FALSE	0.64067	0.0075	FALSE
TTTA	0.99982	0.9524	FALSE	1	0.9966	FALSE	1	1	FALSE	1	1	FALSE	0.7257	0.0136	FALSE	0.99997	0.986	FALSE
TTTC	0.99982	0.9531	FALSE	0.07844	0.0001	FALSE	1	1	FALSE	1	1	FALSE	0.3317	0.0017	FALSE	0.67591	0.0093	FALSE
TTTG	0.08246	0.0003	FALSE	0.23072	0.0011	FALSE	1	1	FALSE	1	1	FALSE	0.7706	0.0178	FALSE	0.04883	0.0002	FALSE
TTTT	0.99982	0.9533	FALSE	0.35808	0.0012	FALSE	1	1	FALSE	1	1	FALSE	0.7706	0.0178	FALSE	0.99997	0.9866	FALSE
WAAR	0.99982	0.9532	FALSE	1	0.9969	FALSE	1	1	FALSE	1	1	FALSE	0.549	0.0044	FALSE	0.99997	0.9865	FALSE
WAAS	0.60999	0.0073	FALSE	1	0.9966	FALSE	1	1	FALSE	1	1	FALSE	0.8319	0.0355	FALSE	0.99997	0.9874	FALSE
WAAW	0.99982	0.9521	FALSE	1	0.9966	FALSE	1	1	FALSE	1	1	FALSE	0.4774	0.0038	FALSE	0.63005	0.0067	FALSE
WAAY	0.9611	0.1976	FALSE	1	0.9965	FALSE	1	1	FALSE	1	1	FALSE	0.199	0.0008	FALSE	0.75223	0.016	FALSE
WACR	0.99617	0.6309	FALSE	1	0.9966	FALSE	0.93	0.0539	FALSE	1	1	FALSE	0.9121	0.0836	FALSE	0.86318	0.0405	FALSE
WACS	0.88244	0.0635	FALSE	0.44042	0.0027	FALSE	0.93	0.0537	FALSE	1	1	FALSE	0.928	0.1062	FALSE	0.86812	0.0431	FALSE
WACW	0.4811	0.0027	FALSE	1	0.9966	FALSE	1	1	FALSE	1	1	FALSE	0.1778	0.0007	FALSE	0.01314	0.0002	TRUE
WACY	0.50497	0.002	FALSE	0.23072	0.0006	FALSE	1	1	FALSE	1	1	FALSE	0.4694	0.0027	FALSE	0.83314	0.0292	FALSE
WAGR	0.99982	0.9548	FALSE	1	0.9964	FALSE	1	1	FALSE	1	1	FALSE	0.7706	0.02	FALSE	0.99997	0.9868	FALSE
WAGS	0.99982	0.954	FALSE	1	0.9967	FALSE	0.93	0.0504	FALSE	1	1	FALSE	1	0.9978	FALSE	0.99997	0.9867	FALSE
WAGW	0.99982	0.9517	FALSE	1	0.9963	FALSE	1	1	FALSE	1	1	FALSE	0.6465	0.0083	FALSE	0.99997	0.9874	FALSE
WAGY	0.99982	0.9522	FALSE	1	0.9966	FALSE	1	1	FALSE	1	1	FALSE	0.6623	0.0079	FALSE	0.99997	0.9871	FALSE
WATR	0.26917	0.0016	FALSE	1	0.9965	FALSE	1	1	FALSE	1	1	FALSE	0.4665	0.003	FALSE	0.99997	0.9862	FALSE
WATS	0.36455	0.0015	FALSE	0.58836	0.0057	FALSE	1	1	FALSE	1	1	FALSE	0.1244	0.0006	FALSE	0.99997	0.9874	FALSE
WATW	0.99982	0.9532	FALSE	1	0.9966	FALSE	1	1	FALSE	1	1	FALSE	0.9121	0.0835	FALSE	0.97645	0.2347	FALSE
WATY	0.99982	0.9535	FALSE	1	0.9965	FALSE	1	1	FALSE	1	1	FALSE	0.5228	0.0043	FALSE	0.99997	0.9871	FALSE
WCAR	0.99982	0.9531	FALSE	0.58736	0.0046	FALSE	1	1	FALSE	1	1	FALSE	0.8235	0.0313	FALSE	0.99997	0.9869	FALSE
WCAS	0.99982	0.9547	FALSE	0.62921	0.0078	FALSE	1	1	FALSE	1	1	FALSE	0.7257	0.0182	FALSE	0.01205	0.0003	TRUE
WCAW	0.80198	0.0271	FALSE	1	0.9964	FALSE	1	1	FALSE	1	1	FALSE	0.2133	0.0007	FALSE	0.99997	0.9865	FALSE
WCAY	0.46855	0.0031	FALSE	1	0.9967	FALSE	1	1	FALSE	1	1	FALSE	1	0.9982	FALSE	0.51315	0.0037	FALSE
WCCR	0.76499	0.0254	FALSE	1	0.9965	FALSE	1	1	FALSE	1	1	FALSE	1	0.9978	FALSE	0.78035	0.0222	FALSE
WCCS	0.48263	0.0061	FALSE	0.20144	0.0007	FALSE	1	1	FALSE	0.436	0.0014	FALSE	1	0.9979	FALSE	0.99997	0.9868	FALSE
WCCW	0.99982	0.9549	FALSE	1	0.9967	FALSE	1	1	FALSE	1	1	FALSE	1	0.9978	FALSE	0.99997	0.987	FALSE
WCCY	0.99982	0.9528	FALSE	0.07453	0.0003	FALSE	1	1	FALSE	0.334	0.0008	FALSE	1	0.998	FALSE	0.99997	0.9872	FALSE
WCGR	0.99617	0.6356	FALSE	1	0.9967	FALSE	1	1	FALSE	1	1	FALSE	1	0.9977	FALSE	0.99997	0.9867	FALSE
WCGS	0.99982	0.9542	FALSE	1	0.9967	FALSE	0.93	0.0563	FALSE	1	1	FALSE	1	0.9977	FALSE	0.98648	0.3373	FALSE
WCGW	0.99982	0.9529	FALSE	1	0.9966	FALSE	1	1	FALSE	1	1	FALSE	1	0.9982	FALSE	0.99997	0.9869	FALSE
WCGY	0.99982	0.9531	FALSE	1	0.9967	FALSE	1	1	FALSE	1	1	FALSE	0.6061	0.0091	FALSE	0.78035	0.0247	FALSE
WCTR	0.36598	0.0014	FALSE	0.8128	0.0282	FALSE	1	1	FALSE	1	1	FALSE	0.6245	0.008	FALSE	0.54727	0.004	FALSE
WCTS	0.99982	0.9527	FALSE	0.2469	0.0008	FALSE	1	1	FALSE	1	1	FALSE	0.9804	0.3282	FALSE	0.54727	0.004	FALSE
WCTW	0.35911	0.0014	FALSE	0.07453	0.0005	FALSE	0.93	0.0469	FALSE	1	1	FALSE	0.5497	0.0048	FALSE	0.58974	0.0051	FALSE
WCTY	0.99982	0.9529	FALSE	0.23072	0.0009	FALSE	1	1	FALSE	1	1	FALSE	0.968	0.2279	FALSE	0.99997	0.987	FALSE
WGAR	0.76499	0.0208	FALSE	1	0.9966	FALSE	1	1	FALSE	1	1	FALSE	0.1488	0.0004	FALSE	0.99997	0.9867	FALSE
WGAS	0.99982	0.9532	FALSE	1	0.9965	FALSE	1	1	FALSE	1	1	FALSE	0.9955	0.6058	FALSE	0.83182	0.0291	FALSE
WGAW	0.9285	0.1112	FALSE	1	0.9965	FALSE	1	1	FALSE	1	1	FALSE	0.199	0.0009	FALSE	0.99997	0.9865	FALSE
WGAY	0.99617	0.6356	FALSE	1	0.9963	FALSE	0.93	0.049	FALSE	1	1	FALSE	0.7257	0.0131	FALSE	0.99997	0.9863	FALSE
WGCR	0.99982	0.9529	FALSE	1	0.9967	FALSE	1	1	FALSE	1	1	FALSE	1	0.9978	FALSE	0.99997	0.9866	FALSE
WGCS	0.99982	0.9542	FALSE	1	0.9964	FALSE	1	1	FALSE	1	1	FALSE	1	0.998	FALSE	0.58248	0.0078	FALSE
WGCW	0.99982	0.9543	FALSE	1	0.9964	FALSE	1	1	FALSE	1	1	FALSE	1	0.9979	FALSE	0.20084	0.0008	FALSE
WGCY	0.99982	0.9542	FALSE	1	0.9967	FALSE	1	1	FALSE	1	1	FALSE	1	0.9977	FALSE	0.34	0.0023	FALSE
WGGR	0.99617	0.6387	FALSE	1	0.9967	FALSE	1	1	FALSE	1	1	FALSE	1	0.9978	FALSE	0.99997	0.9868	FALSE
WGGS	0.99982	0.9543	FALSE	1	0.9968	FALSE	1	1	FALSE	1	1	FALSE	1	0.9978	FALSE	0.99997	0.9874	FALSE
WGGW	0.99982	0.9533	FALSE	1	0.9969	FALSE	1	1	FALSE	1	1	FALSE	1	0.9978	FALSE	0.99997	0.9862	FALSE
WGGY	0.99982	0.954	FALSE	1	0.9969	FALSE	1	1	FALSE	1	1	FALSE	1	0.9978	FALSE	0.99997	0.9869	FALSE
WGTR	0.05338	0.0001	FALSE	0.41938	0.0025	FALSE	1	1	FALSE	1	1	FALSE	1	0.9981	FALSE	0.99997	0.9871	FALSE
WGTS	0.50497	0.0034	FALSE	0.82742	0.0343	FALSE	1	1	FALSE	1	1	FALSE	1	0.998	FALSE	0.98648	0.3307	FALSE
WGTW	0.94802	0.1434	FALSE	0.11499	0.0004	FALSE	0.93	0.05	FALSE	1	1	FALSE	0.1488	0.0008	FALSE	0.81752	0.0276	FALSE
WGTY	0.17285	0.0007	FALSE	0.62463	0.0089	FALSE	1	1	FALSE	1	1	FALSE	0.1778	0.0005	FALSE	0.75223	0.0143	FALSE
WTAR	0.81916	0.027	FALSE	1	0.9964	FALSE	1	1	FALSE	1	1	FALSE	0.4061	0.0029	FALSE	0.99997	0.986	FALSE
WTAS	0.99612	0.6278	FALSE	1	0.9963	FALSE	1	1	FALSE	1	1	FALSE	0.3516	0.0013	FALSE	0.99997	0.9862	FALSE
WTAW	0.82979	0.0341	FALSE	1	0.9965	FALSE	1	1	FALSE	1	1	FALSE	0.7471	0.0166	FALSE	0.86226	0.0431	FALSE
WTAY	0.99617	0.6326	FALSE	1	0.9964	FALSE	1	1	FALSE	1	1	FALSE	0.6572	0.0093	FALSE	0.99997	0.9869	FALSE
WTCR	0.82697	0.0336	FALSE	1	0.9965	FALSE	0.93	0.0498	FALSE	1	1	FALSE	0.9121	0.0804	FALSE	0.99997	0.9866	FALSE
WTCS	0.99982	0.9528	FALSE	0.08175	0.0002	FALSE	1	1	FALSE	1	1	FALSE	0.4819	0.0037	FALSE	0.98648	0.3208	FALSE
WTCW	0.99617	0.628	FALSE	1	0.9965	FALSE	1	1	FALSE	1	1	FALSE	0.7123	0.0147	FALSE	0.99997	0.9866	FALSE
WTCY	0.99612	0.6279	FALSE	0.07453	0.0001	FALSE	1	1	FALSE	1	1	FALSE	0.8757	0.0499	FALSE	0.86226	0.0403	FALSE
WTGR	0.99617	0.6277	FALSE	1	0.9964	FALSE	1	1	FALSE	1	1	FALSE	0.7788	0.0191	FALSE	0.99997	0.9869	FALSE
WTGS	0.5066	0.0032	FALSE	1	0.9966	FALSE	0.93	0.0517	FALSE	1	1	FALSE	0.7257	0.0148	FALSE	0.60921	0.0055	FALSE
WTGW	0.05338	0.0001	FALSE	0.82973	0.0288	FALSE	1	1	FALSE	1	1	FALSE	0.0818	0.0005	FALSE	0.98648	0.3234	FALSE
WTGY	0.16928	0.0004	FALSE	0.38565	0.0019	FALSE	1	1	FALSE	1	1	FALSE	0.5819	0.0054	FALSE	0.34	0.002	FALSE
WTTR	0.81916	0.03	FALSE	1	0.9963	FALSE	1	1	FALSE	1	1	FALSE	0.088	0.0003	FALSE	0.99997	0.9862	FALSE
WTTS	0.99617	0.6306	FALSE	0.20144	0.0003	FALSE	1	1	FALSE	1	1	FALSE	0.1715	0.0006	FALSE	0.51708	0.0037	FALSE
WTTW	0.99982	0.9537	FALSE	0.81321	0.0271	FALSE	1	1	FALSE	1	1	FALSE	0.549	0.0035	FALSE	0.98648	0.3285	FALSE
WTTY	0.93356	0.1176	FALSE	0.41938	0.0013	FALSE	1	1	FALSE	1	1	FALSE	0.5168	0.0041	FALSE	0.98648	0.3296	FALSE
YAAR	0.9611	0.1909	FALSE	1	0.9965	FALSE	1	1	FALSE	1	1	FALSE	0.0729	0.0005	FALSE	0.99997	0.9862	FALSE
YAAS	0.36598	0.0009	FALSE	1	0.9965	FALSE	1	1	FALSE	1	1	FALSE	0.968	0.2232	FALSE	0.98648	0.3193	FALSE
YAAW	0.93356	0.1202	FALSE	1	0.9966	FALSE	1	1	FALSE	1	1	FALSE	0.5301	0.0043	FALSE	0.22643	0.0008	FALSE
YAAY	0.81916	0.0286	FALSE	1	0.9969	FALSE	1	1	FALSE	1	1	FALSE	0.8635	0.0458	FALSE	0.98648	0.3251	FALSE
YACR	0.99982	0.9521	FALSE	1	0.9964	FALSE	1	1	FALSE	1	1	FALSE	1	0.9979	FALSE	0.9571	0.153	FALSE
YACS	0.99982	0.9537	FALSE	0.58736	0.0074	FALSE	1	1	FALSE	1	1	FALSE	1	0.9979	FALSE	0.95102	0.1444	FALSE
YACW	0.67537	0.0104	FALSE	1	0.9967	FALSE	1	1	FALSE	1	1	FALSE	1	0.9979	FALSE	0.36938	0.0016	FALSE
YACY	0.64253	0.0094	FALSE	1	0.9965	FALSE	1	1	FALSE	1	1	FALSE	1	0.9979	FALSE	0.41446	0.0022	FALSE
YAGR	0.99982	0.9531	FALSE	1	0.9967	FALSE	1	1	FALSE	1	1	FALSE	1	0.998	FALSE	0.99997	0.9864	FALSE
YAGS	0.99982	0.9529	FALSE	1	0.9966	FALSE	1	1	FALSE	1	1	FALSE	1	0.9978	FALSE	0.99997	0.9875	FALSE
YAGW	0.99982	0.9542	FALSE	1	0.9965	FALSE	1	1	FALSE	1	1	FALSE	0.9664	0.2148	FALSE	0.51315	0.0027	FALSE
YAGY	0.99982	0.9528	FALSE	1	0.9968	FALSE	1	1	FALSE	1	1	FALSE	1	0.9979	FALSE	0.67591	0.0108	FALSE
YATR	0.99982	0.9522	FALSE	1	0.9965	FALSE	1	1	FALSE	1	1	FALSE	0.088	0.0003	FALSE	0.93849	0.1058	FALSE
YATS	0.15475	0.0004	FALSE	0.66317	0.0089	FALSE	1	1	FALSE	1	1	FALSE	0.3053	0.0008	FALSE	0.24712	0.0007	FALSE
YATW	0.99617	0.6314	FALSE	1	0.9966	FALSE	1	1	FALSE	1	1	FALSE	0.8317	0.0324	FALSE	0.99997	0.9869	FALSE
YATY	0.44478	0.0024	FALSE	0.72281	0.0136	FALSE	1	1	FALSE	1	1	FALSE	0.7706	0.0207	FALSE	0.97611	0.2274	FALSE
YCAR	0.99982	0.9541	FALSE	0.80057	0.0237	FALSE	1	1	FALSE	1	1	FALSE	1	0.9978	FALSE	0.99997	0.9874	FALSE
YCAS	0.99982	0.9536	FALSE	1	0.9965	FALSE	1	1	FALSE	1	1	FALSE	0.928	0.1273	FALSE	0.60921	0.0108	FALSE
YCAW	0.9611	0.1991	FALSE	0.26094	0.0006	FALSE	1	1	FALSE	1	1	FALSE	0.2894	0.0012	FALSE	0.67591	0.0088	FALSE
YCAY	0.76499	0.025	FALSE	0.67256	0.0121	FALSE	1	1	FALSE	1	1	FALSE	0.9121	0.0981	FALSE	0.64067	0.0106	FALSE
YCCR	0.99982	0.953	FALSE	0.469	0.0053	FALSE	1	1	FALSE	1	1	FALSE	1	0.9979	FALSE	0.86226	0.0595	FALSE
YCCS	0.82562	0.0505	FALSE	0.21069	0.0009	FALSE	1	1	FALSE	1	1	FALSE	1	0.998	FALSE	0.99997	0.9867	FALSE
YCCW	0.99982	0.9533	FALSE	0.07453	0.0003	FALSE	1	1	FALSE	1	1	FALSE	1	0.9977	FALSE	0.99997	0.9874	FALSE
YCCY	0.82562	0.049	FALSE	0.10146	0.0002	FALSE	1	1	FALSE	1	1	FALSE	1	0.9979	FALSE	0.99997	0.987	FALSE
YCGR	0.99982	0.9534	FALSE	1	0.9967	FALSE	1	1	FALSE	1	1	FALSE	1	0.9979	FALSE	0.99997	0.9863	FALSE
YCGS	0.99982	0.9539	FALSE	0.89516	0.08	FALSE	0.93	0.0539	FALSE	1	1	FALSE	1	0.9978	FALSE	0.97281	0.2211	FALSE
YCGW	0.99982	0.9533	FALSE	0.2469	0.0009	FALSE	1	1	FALSE	1	1	FALSE	1	0.9981	FALSE	0.99997	0.9864	FALSE
YCGY	0.82562	0.052	FALSE	0.56695	0.0099	FALSE	1	1	FALSE	1	1	FALSE	1	0.9981	FALSE	0.75223	0.0284	FALSE
YCTR	0.99982	0.9539	FALSE	1	0.9966	FALSE	1	1	FALSE	1	1	FALSE	1	0.998	FALSE	0.99997	0.9872	FALSE
YCTS	0.99982	0.9539	FALSE	0.07453	0.0002	FALSE	1	1	FALSE	1	1	FALSE	1	0.9981	FALSE	0.98648	0.3445	FALSE
YCTW	0.99982	0.9527	FALSE	0.28765	0.0011	FALSE	1	1	FALSE	1	1	FALSE	0.6572	0.0094	FALSE	0.99754	0.6413	FALSE
YCTY	0.9611	0.2123	FALSE	0.00922	0.0001	TRUE	1	1	FALSE	0.33	0.0014	FALSE	1	0.9982	FALSE	0.95102	0.1385	FALSE
YGAR	0.99982	0.9532	FALSE	1	0.9963	FALSE	1	1	FALSE	1	1	FALSE	0.968	0.2312	FALSE	0.99997	0.987	FALSE
YGAS	0.99982	0.9535	FALSE	1	0.9965	FALSE	1	1	FALSE	1	1	FALSE	1	0.998	FALSE	0.99997	0.987	FALSE
YGAW	0.99982	0.9539	FALSE	0.85534	0.0366	FALSE	1	1	FALSE	1	1	FALSE	0.4629	0.0031	FALSE	0.99997	0.9863	FALSE
YGAY	0.99982	0.9528	FALSE	1	0.9962	FALSE	1	1	FALSE	1	1	FALSE	1	0.9981	FALSE	0.99997	0.9871	FALSE
YGCR	0.59352	0.009	FALSE	1	0.9968	FALSE	1	1	FALSE	1	1	FALSE	1	0.9978	FALSE	0.15946	0.0007	FALSE
YGCS	0.81916	0.0485	FALSE	1	0.9966	FALSE	1	1	FALSE	1	1	FALSE	0.9724	0.2746	FALSE	0.75223	0.0244	FALSE
YGCW	0.466	0.004	FALSE	0.41938	0.0022	FALSE	1	1	FALSE	1	1	FALSE	1	0.9979	FALSE	0.03029	0.0001	TRUE
YGCY	0.99982	0.9539	FALSE	1	0.9963	FALSE	1	1	FALSE	1	1	FALSE	1	0.9979	FALSE	0.00125	0.0001	TRUE
YGGR	0.99982	0.9548	FALSE	1	0.9967	FALSE	1	1	FALSE	1	1	FALSE	1	0.9978	FALSE	0.99997	0.9871	FALSE
YGGS	0.99845	0.774	FALSE	0.35808	0.003	FALSE	1	1	FALSE	1	1	FALSE	1	0.9978	FALSE	0.99997	0.9866	FALSE
YGGW	0.99982	0.9537	FALSE	1	0.9965	FALSE	1	1	FALSE	1	1	FALSE	1	0.9979	FALSE	0.99997	0.9861	FALSE
YGGY	0.99982	0.9533	FALSE	0.81321	0.0372	FALSE	1	1	FALSE	1	1	FALSE	0.9224	0.1125	FALSE	0.9571	0.1575	FALSE
YGTR	0.17285	0.0006	FALSE	0.07453	0.0001	FALSE	1	1	FALSE	1	1	FALSE	0.7788	0.0253	FALSE	0.34	0.0009	FALSE
YGTS	0.00638	0.0001	TRUE	0.07453	0.0003	FALSE	1	1	FALSE	1	1	FALSE	0.8895	0.0758	FALSE	0.99997	0.9873	FALSE
YGTW	0.92341	0.0998	FALSE	0.07453	0.0002	FALSE	1	1	FALSE	1	1	FALSE	0.4864	0.0037	FALSE	0.38764	0.0014	FALSE
YGTY	0.22041	0.0007	FALSE	0.11499	0.0002	FALSE	0.93	0.0514	FALSE	1	1	FALSE	0.199	0.0007	FALSE	0.23239	0.0012	FALSE
YTAR	0.75301	0.0152	FALSE	0.49577	0.0032	FALSE	1	1	FALSE	1	1	FALSE	0.199	0.0006	FALSE	0.99997	0.9867	FALSE
YTAS	0.76499	0.0145	FALSE	1	0.9964	FALSE	1	1	FALSE	1	1	FALSE	0.073	0.0002	FALSE	0.98648	0.3189	FALSE
YTAW	0.81916	0.0311	FALSE	1	0.9967	FALSE	1	1	FALSE	1	1	FALSE	0.4774	0.0035	FALSE	0.99997	0.9862	FALSE
YTAY	0.99982	0.9523	FALSE	1	0.9968	FALSE	1	1	FALSE	1	1	FALSE	0.3053	0.0015	FALSE	0.99997	0.9869	FALSE
YTCR	0.99982	0.953	FALSE	1	0.9962	FALSE	1	1	FALSE	1	1	FALSE	0.5401	0.0038	FALSE	0.97281	0.2114	FALSE
YTCS	0.99982	0.9522	FALSE	0.11499	0.0003	FALSE	1	1	FALSE	1	1	FALSE	1	0.9978	FALSE	0.98648	0.3431	FALSE
YTCW	0.86	0.0466	FALSE	0.53226	0.0046	FALSE	1	1	FALSE	1	1	FALSE	0.4665	0.003	FALSE	0.58703	0.0043	FALSE
YTCY	0.99617	0.6356	FALSE	0.02521	0.0001	TRUE	1	1	FALSE	0.33	0.0012	FALSE	1	0.9982	FALSE	0.98648	0.3358	FALSE
YTGR	0.99982	0.9555	FALSE	1	0.9966	FALSE	1	1	FALSE	1	1	FALSE	0.7788	0.0237	FALSE	0.99997	0.9869	FALSE
YTGS	0.99982	0.9547	FALSE	1	0.9965	FALSE	1	1	FALSE	1	1	FALSE	1	0.9978	FALSE	0.66337	0.0106	FALSE
YTGW	0.466	0.0033	FALSE	0.89287	0.0501	FALSE	1	1	FALSE	1	1	FALSE	0.5128	0.0038	FALSE	0.99997	0.987	FALSE
YTGY	0.466	0.0024	FALSE	0.34643	0.0011	FALSE	1	1	FALSE	1	1	FALSE	1	0.9979	FALSE	0.4507	0.0034	FALSE
YTTR	0.82562	0.0307	FALSE	1	0.9966	FALSE	1	1	FALSE	1	1	FALSE	0.4405	0.0018	FALSE	0.97281	0.2066	FALSE
YTTS	0.17285	0.0005	FALSE	0.02521	0.0001	TRUE	1	1	FALSE	1	1	FALSE	0.6572	0.0111	FALSE	0.38349	0.002	FALSE
YTTW	0.99617	0.6324	FALSE	0.7479	0.0149	FALSE	1	1	FALSE	1	1	FALSE	0.4629	0.003	FALSE	0.96996	0.1971	FALSE
YTTY	0.81916	0.0287	FALSE	0.20144	0.0005	FALSE	1	1	FALSE	1	1	FALSE	0.3053	0.0017	FALSE	0.81752	0.024	FALSE

## Sheet: Top_tetramer-PWM similarities
Top five ranking sequence-logo MACRO-APE similarities between 8nt-long PWMs of the significantly enriched tetramers from RNAmotifs and mCross PWMs of SRGs that are differentially expressed in primary PC or mCRPC. For each SRG, the mCross PWM with the highest similarity with enriched tetramer is shown.
RBP	mCross PWM	Tetramer	Similarity
CDC40	HepG2.CDC40.1	ATGT	0.000671892
HNRNPC	HepG2.HNRNPC.0	ATGT	0.00132626
HNRNPM	HepG2.HNRNPM.3	ATGT	0.00336927
PRPF8	HepG2.PRPF8.5	ATGT	0.0131926
U2AF2	HepG2.U2AF2.2	ATGT	0.00133541
SF3A3	HepG2.SF3A3.3	CTAA	0.00107158
SMNDC1	HepG2.SMNDC1.7	CTAA	0.00983957
U2AF2	HepG2.U2AF2.9	CTAA	0.0101337
HNRNPM	HepG2.HNRNPM.3	RTGW	0.0476301
PRPF8	HepG2.PRPF8.5	RTGW	0.038453
RBM22	HepG2.RBM22.5	RTGW	0.0359308
SF3A3	HepG2.SF3A3.7	RTGW	0.00802429
SF3B4	HepG2.SF3B4.4	RTGW	0.00738864
HNRNPM	HepG2.HNRNPM.3	RTGY	0.0472016
PRPF8	HepG2.PRPF8.5	RTGY	0.0482638
RBM22	HepG2.RBM22.1	RTGY	0.0340557
SF3A3	HepG2.SF3A3.7	RTGY	0.0127226
SF3B4	HepG2.SF3B4.4	RTGY	0.00968473
HNRNPC	HepG2.HNRNPC.0	TGTG	0.00234522
HNRNPM	HepG2.HNRNPM.3	TGTG	0.0822411
PRPF8	HepG2.PRPF8.5	TGTG	0.0184882
RBM22	HepG2.RBM22.1	TGTG	0.0378007
SF3A3	HepG2.SF3A3.4	TGTG	0.00328947
HNRNPU	HepG2.HNRNPU.7	WACW	0.000208638
SMNDC1	HepG2.SMNDC1.4	WACW	0.00968274
HNRNPK	HepG2.HNRNPK.0	WCAS	0.00113173
SF3A3	HepG2.SF3A3.2	WCAS	0.00483537
SF3B4	HepG2.SF3B4.3	WCAS	0.00225938
SMNDC1	HepG2.SMNDC1.6	WCAS	0.00136178
U2AF2	HepG2.U2AF2.6	WCAS	0.0070922
HNRNPK	HepG2.HNRNPK.4	YCTY	0.131058
PTBP1	HepG2.PTBP1.2	YCTY	0.108003
SF3A3	HepG2.SF3A3.7	YCTY	0.0566038
SF3B4	HepG2.SF3B4.4	YCTY	0.0227175
U2AF2	HepG2.U2AF2.5	YCTY	0.141691
HNRNPM	HepG2.HNRNPM.7	YGCW	0.0101478
SF3A3	HepG2.SF3A3.6	YGCW	0.0111932
SF3B4	HepG2.SF3B4.5	YGCW	0.0489494
SMNDC1	HepG2.SMNDC1.7	YGCW	0.0342544
U2AF2	HepG2.U2AF2.7	YGCW	0.00537875
HNRNPK	HepG2.HNRNPK.0	YGCY	0.0205353
RBM22	HepG2.RBM22.0	YGCY	0.0323181
SF3A3	HepG2.SF3A3.5	YGCY	0.0147977
SF3B4	HepG2.SF3B4.3	YGCY	0.0609902
U2AF2	HepG2.U2AF2.3	YGCY	0.00318834
HNRNPM	HepG2.HNRNPM.3	YGTS	0.0803639
PRPF8	HepG2.PRPF8.5	YGTS	0.0186851
RBM22	HepG2.RBM22.1	YGTS	0.036715
SF3A3	HepG2.SF3A3.7	YGTS	0.0358491
SF3B4	HepG2.SF3B4.4	YGTS	0.024966
HNRNPK	HepG2.HNRNPK.3	YTCY	0.0317282
PTBP1	HepG2.PTBP1.2	YTCY	0.13875
SF3A3	HepG2.SF3A3.7	YTCY	0.0549251
SF3B4	HepG2.SF3B4.4	YTCY	0.02867
U2AF2	HepG2.U2AF2.5	YTCY	0.0719759
HNRNPC	HepG2.HNRNPC.0	YTTS	0.0577925
HNRNPM	HepG2.HNRNPM.4	YTTS	0.0223812
PTBP1	HepG2.PTBP1.0	YTTS	0.119024
SF3A3	HepG2.SF3A3.7	YTTS	0.0184768
U2AF2	HepG2.U2AF2.7	YTTS	0.168229

## Sheet: sequence_similarity_score
Similarity values between mCross PWMs and enriched tetramers obtained with MACRO-APE
RBP	ATGT	CTAA	RTGW	RTGY	TGTG	WACW	WCAS	YCTY	YGCW	YGCY	YGTS	YTCY	YTTS
SUB1	0.0235206	0.0007945	0.0256078	0.022263	0.0159275	0	0	0.000154007	0	0	0.0140928	0	0.0107343
TIA1	0.00969719	7.05e-05	0.0114393	0.0133012	0.0054219	0	0	0.00672276	0	0	0.00507632	0.000527588	0.0142431
DDX55	0.00676686	0.000254615	0.00172458	0.00283513	0.00323652	0	0	0.000460355	4.93e-05	0	0.0030274	0.00115993	0.00976904
TBRG4	0.00362984	0.00592241	0.002801	0.00515036	0.00148616	0.000159771	0.000862656	0	0	0	0.00253962	7.08e-05	0.00293863
RBFOX2	0.0159978	0	0.00139785	0.00967932	0.000575242	0	0	0	0.000840318	0.00246642	0.00176578	0	0
BUD13	0.0040293	0	0.00947054	0.0117665	0.00716585	0	0	0	0	0	0.00586952	0	0
DKC1	0.00267053	0.000194595	0.0474046	0.0485508	0.053397	0.00641178	0	0	0	0	0.0550266	0.000259364	0.000312783
FUBP3	0.0116429	0	0.00470139	0.00788533	0.00819004	0	0	0.0034298	7.37e-05	0	0.0076009	0.00010755	0.017025
LSM11	0.00214288	0.00112885	0.00274842	0.0105709	0.00311532	0.00113498	0.000282725	0	0	0	0.00096547	0	2.74e-05
PRPF8	0.00170328	0	0.0131665	0.0104765	0.00851253	0	0	0	0	0	0.00735371	0	0
SRSF7	0.00294477	0	0.0509899	0.0743557	0.0694734	0	0	0	0	0	0.0729638	0	0.00123988
SUGP2	0.00121142	0	0.00122991	0.00287798	0.0110285	0	0.000390229	0.00864089	0.000124631	0.0001954	0.00809457	0.0144614	0.026744
DDX6	0.00127505	0	0.000262826	0.000727486	0	0	0.0012499	0	0.00729028	0.00901838	0.000257169	0	0
SUPV3L1	0.00173686	0.003449	0	0	0	0	0	8.51e-05	0.00235675	0	0	0.000569551	0.0012585
TAF15	0.000940589	0	0.00012068	7.11e-05	0	0	0	0	6.77e-05	0	0	0	0.00022604
SND1	0.000683422	0	0.000679833	0.00137988	0.00138499	0	0.00118721	0	0.00141735	0	0	0	2.45e-05
CSTF2	0.00301256	0	0.106955	0.118487	0.129952	0	0	0.00762612	0	0	0.164198	0.00322731	0.0187975
EIF3D	0.000570676	0	0	6.22e-05	0	0	0	0	0.00609768	0.000991885	0	0	0
LIN28B	0.000697163	0	0.003783	0	0.00300185	0	0	0	0	0	0	0	0.000200245
HNRNPM	0.000558399	0	0.00812354	0.00815179	0.0308643	0	0	0	0.00293669	0.00027157	0.0278236	0	0.00877348
PPIG	0.000480201	0	0.0100289	0.00619113	0.00607284	0	0	0	0	0	0.00481754	0	0
NOL12	0.000283734	0	4.28e-05	0	0.00113827	0.000313873	0.000136734	0.000427899	0	0.000622181	0.000639411	0.00120806	9.04e-05
LARP7	0.00024595	0.000424845	0.00244339	2.68e-05	0.000785123	0.00398295	2.55e-05	0.00170943	0.000149685	0.00116822	0.00142646	0.000558347	0.000132907
ILF3	0.000220167	0	0	0.000120631	0.00536727	0	0	0.00223385	0.002746	0.0056721	0.00418853	0.000908357	0.000500485
U2AF2	0.000133541	0.00214971	4.39e-05	0.000170831	2.34e-05	0	0.00070922	0.040485	0.000647539	0.000405275	2.56e-05	0.0259898	0.0419635
HNRNPC	0.00066313	0	0.000655317	0.000637492	0.00176348	0	0	0	0.0024966	0	0.00185316	0.00175902	0.0545373
GRSF1	0.000289038	0	0.00301789	0.00167189	0	0	0	0	0	0	0	0	0
CDC40	0.000167973	0	0	0	0	0	0	0	0	0	0	0	0.000449229
UCHL5	2.2e-05	0	0	0	0	0	0	0	0	0	0	0	0
QKI	5.44e-05	0.106604	0	0	0	0.0161087	0.00349266	0	0	0	0	0	0
AGGF1	0	0	0	0	0	0.00268569	0	0	0	0	0	0	0
BCCIP	0	0	2.39e-05	0	7.67e-05	0	0	0	0	0	0	0	0
CSTF2T	0	0	0	0	0.000117364	0	0	0	0	0	0	0	0
DDX3X	0	0	0	0	0	0	0	0	0.00181146	0.020711	0	0	0
DDX59	0	0	0	0	0	0	2.87e-05	0.0283267	0.000227428	0.00581419	0	0.0197082	0.000870248
FAM120A	0	0	0.000123659	0.000120326	0.00158629	0	0	0	0	0	0.000132736	0	0
FASTKD2	0	0	0	0.0010088	0	0	0	4.37e-05	0.00299201	0	0	6.5e-05	0
GRWD1	0	0	0	0	0	0.000359048	0	0	0	0	0	0	0
GTF2F1	0	0	5.44e-05	5.29e-05	0.00258092	0	0	0	0	0	3.88e-05	0	0
HNRNPA1	0	0	0.000326068	0	0	0	0	0	0	0	0	0	0
HNRNPK	0	0	0	0	0	0	0.000141467	0.037894	2.75e-05	0.0081332	0	0.0128568	6.27e-05
HNRNPU	0	0	4.41e-05	2.14e-05	0	2.09e-05	0	0	0	0	0	0	0
HNRNPUL1	0	6.96e-05	0.00246945	0	0.00483774	0	0	0	4.89e-05	0	0.00824583	0	0
IGF2BP1	0	0	0	0	0	0	0.0151784	0	0	0.000264122	0	0.000343107	0
LARP4	0	0.000107094	0.00122141	0	0.00108568	0	0.000645608	0.00189729	0.00792149	0	0.00128165	0.00281142	0.000648614
NCBP2	0	0	2.68e-05	2.61e-05	0	0	0	0	0.000317519	3.78e-05	0	0	0
NKRF	0	0	0.000125496	0.000122065	0.00178933	0	0	0	0.000439819	0	0.000145658	0	0
PCBP2	0	0	0	0	0	0	0	0.0971225	0.000111	0.0116409	0	0.0478813	0.0129464
PTBP1	0	0	0	5.26e-05	0.000175312	0	0	0.0677903	0.000955705	0.000326124	0.00092123	0.10645	0.0932735
RBM22	0	0	0.00727201	0.00851387	0.0085286	0	0	0	0	0.00538634	0.0142625	0	0
SF3A3	0	0.000133948	0.00100304	0.00185488	0.000469925	0	0.000922487	0.00712996	0.00142717	0.00371385	0.00526474	0.00784644	0.00345253
SF3B4	0	0	0.00123144	0.00161412	0	0	0.00067705	0.00378626	0.0118065	0.0195837	0.00222223	0.00477833	0.000604752
SFPQ	0	0	0	0	0.00105535	0	0	7.24e-05	0.00045106	0	0.00192857	0	4.47e-05
SMNDC1	0	0.00237162	0	0	0	0.00158592	0.000170222	0	0.0042818	0	0	0.000894303	5.57e-05
SRSF1	0	0	0	0	0	0	0	0	0	0	0	0	0
SRSF9	0	0	0.000217108	0	0	0	0	0	0	0	0	0	0
TRA2A	0	0	0	0	0	0	0	0	0	0	0	0	0
TROVE2	0	0	0	0	0	0	0	0	0	0	0	0	0
U2AF1	0	0.000599443	0	0.000140499	0	0	0.00275866	0.0367413	0	0.000676895	0	0.0174419	0.0128617
XPO5	0	0	0.00012945	0.000675533	0.00163773	0	0.000137112	0	0.000567408	0.00786847	0.00168129	0.000702468	0.000411523
XRCC6	0	2.12e-05	0	0.00181003	0.00411612	0	0.000433394	0.00166905	0.00219496	0.00114892	0.0040562	0.00120131	0.000173752
XRN2	0	0	0	0	9.29e-05	0	0	0	0	0	0	0	0

## Sheet: map_similarity
Values of the binding score associated to each RBP-tetramer pair
	ATGT	CTAA	RTGW	RTGY	TGTG	WACW	WCAS	YCTY	YGCW	YGCY	YGTS	YTCY	YTTS
SUB1	0	0	0	0	0	0	0	0	0	0	0	0	0
TIA1	0	0.040641051	0.040785617	0.035627488	0.075798438	0.07588743	0.146130391	0.092140367	0.107459305	0.0500743	0.150428965	0.102558877	0.034546133
DDX55	0.139813026	0.137766375	0.095418107	0.290583207	0.192366069	0.446512299	0.193826358	0.17857566	0.107159185	0.255817852	0.202588131	0.26179269	0.284809022
TBRG4	0.023428126	0.090034131	0.009447124	0.081918394	0.083694139	0.119719078	0.083171367	0.067075832	0.04787101	0.028333676	0.104482099	0.093425606	0.074381184
RBFOX2	0.104528444	0.166222928	0.088984049	0.145446125	0.153356187	0.094442533	0.076616468	0.126457114	0.078559145	0.075804372	0.138436954	0.14442352	0.161900648
BUD13	0.09415041	0.096623037	0.256417309	0.289918166	0.318584739	0.06562113	0.674684104	0.59011543	0.536272321	0.659862	0.405308753	0.55239604	0.256823034
DKC1	0.068550647	0.030691813	0.03293985	0.179512958	0.276832502	0.146999104	0.233012331	0.086571013	0.074091523	0.209789	0.182396126	0.178097998	0.137999447
FUBP3	0.051355212	0.029559755	0	0.022135899	0	0.080795361	0.174220205	0.034938944	0.020199205	0.027160618	0	0.067311098	0.093198711
LSM11	0.02056122	0.021335957	0.192819932	0.145351707	0.115142005	0.126701025	0.058230368	0.147930927	0.006344709	0.047350486	0.064606935	0.085335011	0.104031137
PRPF8	0	0.013916788	0	0.134278272	0.088027144	0.179278756	0.159530263	0.100826168	0.036556131	0.151851021	0.109732675	0.067944744	0.069284861
SRSF7	0.00729	0.0763807	0.0157541	0.154834413	0.266321108	0.126945	0.272377	0.175014	0.097156	0.329735	0.211082	0.18579	0.159785
SUGP2	0.029961165	0.054487867	0.045982496	0.142918741	0.133303139	0.205790639	0.2247532	0.168818543	0.094162366	0.148204	0.157408219	0.150524404	0.083895044
DDX6	0.034485186	0.237486437	0.197748239	0.153215622	0.308721338	0.267284015	0.311035921	0.040048545	0.212988472	0.237025	0.259339673	0.148595825	0.150468514
SUPV3L1	0.00445683	0.068671374	0.084813808	0.026917589	0.046741083	0.037971115	0.118029385	0.056021368	0.152608466	0.143657	0.086290627	0.075832941	0.046686431
TAF15	0.038418493	0.006614204	0.007433809	0.093934614	0.069170468	0.0755794	0.054543096	0.119006912	0.059420401	0.100851999	0.056778398	0.069583427	0.061526643
SND1	0.0385603	0.058707065	0.095447007	0.383721276	0.130863	0.322194402	0.088167148	0.087716403	0.13609534	0.161718	0.085330637	0.065436749	0.14743
CSTF2	0	0.020272399	0	0.149864296	0.022895431	0.077436908	0.17927445	0.034127119	0.034991591	0.144682	0.029280355	0.086370627	0.065337352
EIF3D	0.004205815	0.098896861	0.098656181	0.158657748	0.17771245	0.077564726	0.497742064	0.30452839	0.212608954	0.256965	0.201245389	0.342708883	0.14728881
LIN28B	0.047485887	0.055042991	0.017595763	0.160586984	0.144621504	0.207706593	0.195742063	0.107811169	0.030700089	0.13765	0.167730949	0.095080763	0.071563701
HNRNPM	0	0.006276149	0	0.052970289	0	0	0.046608198	0.041555414	0.02232834	0.048511417	0	0.022842618	0.101880896
PPIG	0.063952741	0.155748986	0.065328585	0.143008901	0.152445038	0.165189241	0.265079468	0.079155787	0.087249292	0.070659032	0.174105543	0.140320697	0.119721111
NOL12	0.011494265	0.065865808	0	0.110161904	0.125569141	0.096556547	0.208911994	0.11696992	0.04741777	0.154795845	0.266021907	0.093890805	0.03885336
LARP7	0.02977012	0.027552372	0.00728129	0.113186061	0.050652438	0.073326257	0.10250704	0.105430295	0.024075301	0.0376212	0.031023309	0.04315682	0.065968722
ILF3	0	0.009261677	0.010560639	0	0.019931976	0.015191223	0.065415957	0.067380738	0.037262299	0.0413345	0.011507732	0.05985524	0.060826406
U2AF2	0.058301009	0.027722017	0.172641367	0.17544587	0.140788765	0.065492624	0.164119268	0.148153143	0.101466466	0.160979	0.134157817	0.271210305	0.175675103
HNRNPC	0.170066018	0.229764471	0.16630465	0.504076272	0.348760769	0.478418057	0.256143652	0.563521729	0.130673863	0.23883	0.344178897	0.564007085	0.62223561
GRSF1	0.09225331	0.149125875	0.145289549	0.184614937	0.184285823	0.294794131	0.243091519	0.14902007	0.181559949	0.081801158	0.141076334	0.148968946	0.315937417
CDC40	0.0210519	0.044620842	0.0215081	0.097403	0.0712117	0.059964315	0.0549438	0.0396564	0	0.0446629	0.0366772	0	0.0204613
UCHL5	0.10588703	0.047394843	0.113718137	0.334625224	0.163346461	0.384711	0.371944	0.296786197	0.085603143	0.165082	0.117031026	0.313886274	0.281841601
QKI	0.101178591	0.059740249	0.037079969	0.166283015	0.294778532	0.133794477	0.216205084	0.128265489	0.109960817	0.184776	0.247850488	0.126203926	0.140572466
AGGF1	0.350902215	0.321952438	0.446561376	0.582197866	0.463506992	0.390061661	0.281357335	0.185827697	0.373669833	0.256169	0.390410818	0.33488657	0.377759606
BCCIP	0.050834677	0.048298918	0.032475714	0.312516667	0.100656564	0.209288481	0.285399206	0.164541331	0.082886152	0.190926	0.105609044	0.164696669	0.146773926
CSTF2T	0.008236329	0.036788842	0.005016866	0.089383193	0.052516966	0.074102772	0.332509204	0.061902305	0.083157368	0.096344402	0.1006505	0.03893318	0.078403148
DDX3X	0.058034141	0.049679368	0.044731945	0.161402501	0.142981355	0.080828547	0.597587305	0.258182777	0.136631381	0.2805563	0.212185641	0.280780616	0.170112264
DDX59	0	0	0.026498224	0.048027317	0.027143897	0	0.085444314	0.050000863	0.123265693	0.0783482	0.183784744	0.099451652	0.063136534
FAM120A	0.103410545	0.046976754	0.069216305	0.1092097	0.125589714	0.134918264	0.269577724	0.193902769	0.093699159	0.287177	0.209992012	0.307701361	0.084070684
FASTKD2	0.020812214	0.018894452	0.024833802	0.111726784	0.105453185	0.098637206	0.4991164	0.122133726	0.14620068	0.230608158	0.083704917	0.089704404	0.048527506
GRWD1	0.06041132	0.047998163	0	0.177970046	0.158440761	0.179123333	0.374266324	0.04349702	0.08004283	0.098275684	0.166518261	0.1433673	0.08868394
GTF2F1	0.026695567	0.055804916	0.040557257	0.180661974	0.255896616	0.152772966	0.29376816	0.08259385	0.062229644	0.266981	0.301787378	0.09406127	0.154232864
HNRNPA1	0.045055588	0	0.005880553	0.101380506	0.021966861	0.118220189	0.628123745	0.182493179	0.034907085	0.0976468	0.107691171	0.244404299	0.19472577
HNRNPK	0.054833083	0.066709683	0.061003825	0.186491235	0.092913688	0.111780891	0.212617455	0.044773174	0.10868526	0.080034312	0.120404692	0.076471577	0.135970511
HNRNPU	0.136177823	0.098681655	0.060535046	0.081648141	0.255067412	0.076838745	0.26509179	0.414666648	0.233148954	0.263586819	0.21077031	0.396513668	0.163896772
HNRNPUL1	0.108864112	0.026199938	0.118966045	0.235053107	0.131388198	0.27115	0.25495901	0.047817053	0.094577901	0.196164	0.062062053	0.091116664	0.230764244
IGF2BP1	0.134213965	0.0623691	0.14902798	0.282419033	0.134327977	0.281989525	0.267558603	0.07520639	0.078833588	0.113387345	0.084341911	0.075241914	0.253342305
LARP4	0.0906065	0.092166736	0.036067302	0.100936861	0.076143522	0.116001453	0.331981417	0.086484493	0.117734939	0.144634669	0.065210113	0.070009691	0.110763201
NCBP2	0.017848133	0.03347325	0.081569576	0.146032526	0.104691551	0.148667102	0.175136378	0.17084932	0.038263575	0.112611	0.117277019	0.214933078	0.18580638
NKRF	0.018377753	0.023060291	0.004829609	0.076754426	0.045988731	0.04604648	0.20967847	0.082003736	0.076861332	0.102756	0.245392714	0.077292758	0.016331554
PCBP2	0.0319616	0.076026001	0.036930343	0.132295167	0.088749654	0.140175623	0.364311506	0.17573077	0.109664983	0.214786	0.106230465	0.1493151	0.11630688
PTBP1	0.116028923	0.005246867	0.248007893	0.255798284	0.345909886	0.024887542	0.546800943	0.650951657	0.179974176	0.318891	0.362172	0.675527485	0.471819531
RBM22	0.040897929	0.207178343	0.06945509	0.138355923	0.166622454	0.155278972	0.318687516	0.608497022	0.177877512	0.194062851	0.344315306	0.558273898	0.382394832
SF3A3	0.0543211	0.059910534	0.01509251	0.083345241	0.062983651	0.150447875	0.189153469	0.113790466	0.058566371	0.101519007	0.051049606	0.082858877	0.156078227
SF3B4	0.05701745	0.037821934	0	0.210512871	0.199696108	0.270531425	0.246242529	0.151286248	0.103647314	0.144051	0.091481265	0.100715935	0.161166616
SFPQ	0.012887578	0.013500853	0.097376256	0.139783845	0.188406531	0.16093445	0.315304146	0.150383861	0.171465665	0.305127154	0.244158274	0.131847474	0.151942697
SMNDC1	0.071796917	0	0.0348093	0.072301038	0.026052502	0.036317628	0	0.067768232	0.070371471	0.112516929	0.021583494	0.020698018	0.035762214
SRSF1	0.067963091	0.013590337	0.053233454	0.138270279	0.086538087	0.189787014	0.274484899	0.077755586	0.021882144	0.131618	0.059685907	0.125784638	0.172207662
SRSF9	0.011910523	0.010272741	0.023029211	0.095773748	0.087414171	0.058720466	0.248044082	0.148656731	0.064097412	0.130572	0.203414822	0.140675682	0.092456074
TRA2A	0.009936595	0	0.006432785	0.055265506	0.099534026	0.149984557	0.199206381	0.030574402	0.031779277	0.074006348	0.255002468	0.040120274	0.053557644
TROVE2	0.018691491	0.005255986	0	0.16163295	0.087943247	0.108699935	0.127531155	0.176554241	0.016093556	0.020713196	0.136977431	0.103179029	0.090450381
U2AF1	0	0.009091166	0.011310744	0.084898308	0.020346092	0.009685253	0.027220968	0.011310744	0.038527363	0.0150553	0.052499018	0.027999073	0.048551956
XPO5	0.087741717	0.073317592	0.157659518	0.346432946	0.32314738	0.271458942	0.303508855	0.349735805	0.12171728	0.265679	0.355177019	0.352140201	0.42860375
XRCC6	0	0.081820141	0	0.087844083	0.060640745	0.120346326	0.193440905	0.292984419	0.081974335	0.122335	0.100979	0.107699821	0.093801904
XRN2	0.033246853	0	0.042685481	0.066103231	0.009435996	0.133444126	0.167551408	0.224051852	0.046341841	0.0096583	0.033188795	0.100749945	0.067788726

## Sheet: matching_score
Values of the matching score associated to each RBP-tetramer pair
	ATGT	CTAA	RTGW	RTGY	TGTG	WACW	WCAS	YCTY	YGCW	YGCY	YGTS	YTCY	YTTS
SUB1	0	0	0	0	0	0	0	0	0	0	0	0	0
TIA1	0	2.87e-06	0.000466559	0.000473887	0.000410972	0	0	0.000619437	0	0	0.000763626	5.41e-05	0.000492045
DDX55	0.000946095	3.51e-05	0.000164556	0.000823842	0.000622596	0	0	8.22e-05	5.29e-06	0	0.000613316	0.00030366	0.00278231
TBRG4	8.5e-05	0.000533219	2.65e-05	0.000421909	0.000124383	1.91e-05	7.17e-05	0	0	0	0.000265345	6.62e-06	0.000218579
RBFOX2	0.00167223	0	0.000124386	0.00140782	8.82e-05	0	0	0	6.6e-05	0.000186966	0.000244449	0	0
BUD13	0.000379361	0	0.00242841	0.00341134	0.00228293	0	0	0	0	0	0.00237897	0	0
DKC1	0.000183066	5.97e-06	0.0015615	0.0087155	0.014782	0.000942526	0	0	0	0	0.0100366	4.62e-05	4.32e-05
FUBP3	0.000597924	0	0	0.000174549	0	0	0	0.000119833	1.49e-06	0	0	7.24e-06	0.00158671
LSM11	4.41e-05	2.41e-05	0.00052995	0.00153649	0.000358704	0.000143803	1.65e-05	0	0	0	6.24e-05	0	2.85e-06
PRPF8	0	0	0	0.00140677	0.000749333	0	0	0	0	0	0.000806942	0	0
SRSF7	2.15e-05	0	0.0008033	0.0115128	0.0185022	0	0	0	0	0	0.0154013	0	0.000198114
SUGP2	3.63e-05	0	5.66e-05	0.000411317	0.00147013	0	8.77e-05	0.00145874	1.17e-05	2.9e-05	0.00127415	0.0021768	0.00224369
DDX6	4.4e-05	0	5.2e-05	0.000111462	0	0	0.000388765	0	0.00155275	0.00213758	6.67e-05	0	0
SUPV3L1	7.74e-06	0.000236848	0	0	0	0	0	4.76e-06	0.000359661	0	0	4.32e-05	5.88e-05
TAF15	3.61e-05	0	8.97e-07	6.68e-06	0	0	0	0	4.02e-06	0	0	0	1.39e-05
SND1	2.64e-05	0	6.49e-05	0.00052949	0.000181244	0	0.000104673	0	0.000192895	0	0	0	3.61e-06
CSTF2	0	0	0	0.0177569	0.00297532	0	0	0.000260257	0	0	0.00480778	0.000278745	0.00122818
EIF3D	2.4e-06	0	0	9.86e-06	0	0	0	0	0.00129642	0.00025488	0	0	0
LIN28B	3.31e-05	0	6.66e-05	0	0.000434133	0	0	0	0	0	0	0	1.43e-05
HNRNPM	0	0	0	0.000431802	0	0	0	0	6.56e-05	1.32e-05	0	0	0.00089385
PPIG	3.07e-05	0	0.000655172	0.000885387	0.000925774	0	0	0	0	0	0.000838761	0	0
NOL12	3.26e-06	0	0	0	0.000142931	3.03e-05	2.86e-05	5.01e-05	0	9.63e-05	0.000170097	0.000113426	3.51e-06
LARP7	7.32e-06	1.17e-05	1.78e-05	3.04e-06	3.98e-05	0.000292055	2.62e-06	0.000180226	3.6e-06	4.4e-05	4.43e-05	2.41e-05	8.77e-06
ILF3	0	0	0	0	0.00010698	0	0	0.000150519	0.000102322	0.000234453	4.82e-05	5.44e-05	3.04e-05
U2AF2	7.79e-06	5.96e-05	7.57e-06	3e-05	3.29e-06	0	0.000116397	0.00599798	6.57e-05	6.52e-05	3.43e-06	0.00704871	0.00737193
HNRNPC	0.000112776	0	0.000108982	0.000321345	0.000615034	0	0	0	0.00032624	0	0.000637819	0.000992097	0.033935
GRSF1	2.67e-05	0	0.000438468	0.000308656	0	0	0	0	0	0	0	0	0
CDC40	3.54e-06	0	0	0	0	0	0	0	0	0	0	0	9.19e-06
UCHL5	2.33e-06	0	0	0	0	0	0	0	0	0	0	0	0
QKI	5.5e-06	0.00636854	0	0	0	0.00215525	0.00075513	0	0	0	0	0	0
AGGF1	0	0	0	0	0	0.00104758	0	0	0	0	0	0	0
BCCIP	0	0	7.75e-07	0	7.72e-06	0	0	0	0	0	0	0	0
CSTF2T	0	0	0	0	6.16e-06	0	0	0	0	0	0	0	0
DDX3X	0	0	0	0	0	0	0	0	0.000247503	0.00581061	0	0	0
DDX59	0	0	0	0	0	0	2.46e-06	0.00141636	2.8e-05	0.000455531	0	0.00196001	5.49e-05
FAM120A	0	0	8.56e-06	1.31e-05	0.000199221	0	0	0	0	0	2.79e-05	0	0
FASTKD2	0	0	0	0.00011271	0	0	0	5.34e-06	0.000437433	0	0	5.83e-06	0
GRWD1	0	0	0	0	0	6.43e-05	0	0	0	0	0	0	0
GTF2F1	0	0	2.21e-06	9.56e-06	0.000660448	0	0	0	0	0	1.17e-05	0	0
HNRNPA1	0	0	1.92e-06	0	0	0	0	0	0	0	0	0	0
HNRNPK	0	0	0	0	0	0	3.01e-05	0.00169663	2.99e-06	0.000650935	0	0.000983177	8.52e-06
HNRNPU	0	0	2.67e-06	1.75e-06	0	1.6e-06	0	0	0	0	0	0	0
HNRNPUL1	0	1.82e-06	0.00029378	0	0.000635622	0	0	0	4.63e-06	0	0.000511753	0	0
IGF2BP1	0	0	0	0	0	0	0.0040611	0	0	2.99e-05	0	2.58e-05	0
LARP4	0	9.87e-06	4.41e-05	0	8.27e-05	0	0.00021433	0.000164086	0.000932636	0	8.36e-05	0.000196827	7.18e-05
NCBP2	0	0	2.19e-06	3.81e-06	0	0	0	0	1.21e-05	4.26e-06	0	0	0
NKRF	0	0	6.06e-07	9.37e-06	8.23e-05	0	0	0	3.38e-05	0	3.57e-05	0	0
PCBP2	0	0	0	0	0	0	0	0.0170674	1.22e-05	0.00250031	0	0.00714941	0.00150575
PTBP1	0	0	0	1.35e-05	6.06e-05	0	0	0.0441282	0.000172002	0.000103998	0.000333644	0.0719102	0.0440083
RBM22	0	0	0.000505078	0.00117794	0.00142106	0	0	0	0	0.00104529	0.00491081	0	0
SF3A3	0	8.02e-06	1.51e-05	0.000154596	2.96e-05	0	0.000174492	0.000811322	8.36e-05	0.000377026	0.000268763	0.000650147	0.000538865
SF3B4	0	0	0	0.000339793	0	0	0.000166718	0.000572808	0.00122371	0.00282105	0.000203292	0.000481254	9.75e-05
SFPQ	0	0	0	0	0.000198834	0	0	1.09e-05	7.73e-05	0	0.000470875	0	6.79e-06
SMNDC1	0	0	0	0	0	5.76e-05	0	0	0.000301317	0	0	1.85e-05	1.99e-06
SRSF1	0	0	0	0	0	0	0	0	0	0	0	0	0
SRSF9	0	0	5e-06	0	0	0	0	0	0	0	0	0	0
TRA2A	0	0	0	0	0	0	0	0	0	0	0	0	0
TROVE2	0	0	0	0	0	0	0	0	0	0	0	0	0
U2AF1	0	5.45e-06	0	1.19e-05	0	0	7.51e-05	0.000415571	0	1.02e-05	0	0.000488356	0.000624462
XPO5	0	0	2.04e-05	0.000234027	0.000529229	0	4.16e-05	0	6.91e-05	0.00209049	0.000597156	0.000247367	0.00017638
XRCC6	0	1.73e-06	0	0.000159	0.000249604	0	8.38e-05	0.000489006	0.00017993	0.000140553	0.000409591	0.000129381	1.63e-05
XRN2	0	0	0	0	8.76e-07	0	0	0	0	0	0	0	0

## Sheet: enriched_regions
FOXA1-regulated CEs harbouring at least one of the enriched tetramers in at least one of the three enrichment regions considered
eventID	exonType	ATGT	CTAA	RTGW	RTGY	TGTG	WACW	WCAS	YCTY	YGCW	YGCY	YGTS	YTCY	YTTS
exon_skip_100681	-1	..R3	..R3		..R3	R1..	R1..		R1..R3				..R3
exon_skip_100820	1	R1..		R1..	R1..	R1..R3			..R3			R1..R3	..R3
exon_skip_100982	1				R1..		..R3			R1..	R1..			..R3
exon_skip_101284	-1					R1..					R1..	R1..
exon_skip_101895	-1				R1..
exon_skip_102049	1						R1..
exon_skip_103772	1		..R3				R1..
exon_skip_104174	-1												R1..	R1..R3
exon_skip_104521	1						..R3
exon_skip_104729	-1				R1..		..R3
exon_skip_105160	1									.R2.			R1..
exon_skip_105593	-1		..R3						R1.R2.	R1..	R1..		R1.R2.
exon_skip_105753	-1	.R2.			.R2.	.R2.R3		R1..	R1..			..R3
exon_skip_10579	1							R1..						R1..R3
exon_skip_105911	-1	..R3		.R2.		..R3
exon_skip_106265	1		R1..	R1..
exon_skip_106312	-1						..R3							R1..R3
exon_skip_106315	-1						..R3			R1.R2.	.R2.			..R3
exon_skip_10644	-1												R1..	R1..
exon_skip_106564	1		R1..				R1..R3		..R3				..R3	..R3
exon_skip_106658	1							..R3
exon_skip_106758	1						..R3			R1..
exon_skip_106910	1	.R2.R3						.R2.R3						R1..R3
exon_skip_107025	1			R1..			..R3
exon_skip_107322	-1				..R3		..R3			..R3		..R3
exon_skip_107945	-1			..R3	..R3					..R3
exon_skip_108095	1			..R3			R1..	..R3				..R3
exon_skip_108227	1					..R3		R1..
exon_skip_108335	-1	R1..R3		R1..R3	R1..R3	R1..R3	..R3			..R3		R1..R3
exon_skip_108407	1	..R3		R1..				.R2.
exon_skip_108783	-1					..R3	..R3							R1.R2.
exon_skip_109613	1								R1..			..R3
exon_skip_110417	-1						..R3
exon_skip_110418	-1						..R3
exon_skip_110419	-1			.R2.		..R3
exon_skip_110431	-1	..R3	..R3	..R3								..R3
exon_skip_110436	1	..R3		..R3				..R3		R1..R3	R1..R3	R1.R2.
exon_skip_110442	-1										..R3			R1..
exon_skip_110482	1				R1..	R1..			R1..	R1..	R1..	R1..	R1..
exon_skip_110642	1					.R2.				..R3		..R3
exon_skip_110809	1				R1..	..R3				R1..	R1..R3	R1..R3
exon_skip_111139	1			R1.R2.		R1..						R1..
exon_skip_111215	1			..R3			..R3		R1..
exon_skip_111610	1		R1..						R1..		R1..	R1..	R1..R3	R1..
exon_skip_111863	1							R1..R3
exon_skip_111870	1		R1..						R1..				R1..
exon_skip_112396	1			..R3	..R3	..R3	R1..	R1..				..R3
exon_skip_112411	1						R1..R3				R1..
exon_skip_112421	1	R1..			R1..					..R3				..R3
exon_skip_11259	1							..R3	R1..	R1..	R1..R3		R1..
exon_skip_11265	1							..R3	R1..	R1..	R1..R3		R1..
exon_skip_112899	1	..R3		..R3						R1..
exon_skip_113241	-1	..R3						R1..R3			..R3		..R3
exon_skip_113245	-1			.R2.	R1..									R1..
exon_skip_113558	-1			R1..			R1..R3
exon_skip_114045	-1							.R2.	R1..				R1..	R1..
exon_skip_114046	-1							.R2.	R1..				R1..	R1..
exon_skip_114152	1	..R3		..R3		..R3			R1..				R1..	R1..
exon_skip_114200	1					..R3		R1..		.R2.	.R2.
exon_skip_114376	1											..R3	..R3
exon_skip_114409	1			R1..						..R3				R1..
exon_skip_114774	1	R1..						..R3
exon_skip_114996	-1	R1..			R1..	..R3				..R3	..R3			R1.R2.
exon_skip_115696	1			R1..	..R3	R1..R3						R1..R3
exon_skip_120903	1						R1..		..R3	..R3			..R3	R1..R3
exon_skip_121484	1	R1..		R1..	R1..
exon_skip_121522	1	R1.R2.			R1..					R1..
exon_skip_122254	1			R1..			..R3
exon_skip_122312	1	..R3		..R3			R1..
exon_skip_122330	1	.R2.			R1.R2.		R1..	..R3				.R2.
exon_skip_122351	1		R1..							.R2.
exon_skip_122356	1					..R3			.R2.
exon_skip_122558	1			R1..	R1..	R1..					..R3	R1..		..R3
exon_skip_122573	-1						.R2.		R1..				R1..	R1..
exon_skip_122602	1													..R3
exon_skip_123457	1			..R3				R1..			..R3		R1..
exon_skip_123584	1				.R2.								..R3
exon_skip_123780	1						R1..R3
exon_skip_124028	1									R1.R2.		..R3		R1..
exon_skip_125193	1			R1..	R1..	R1..			R1..R3		.R2.	R1..	R1..R3
exon_skip_125316	-1						..R3	..R3
exon_skip_125399	1										..R3			R1..
exon_skip_125416	1													R1..
exon_skip_125509	-1				R1..		R1..
exon_skip_125951	1		..R3	..R3			R1..		..R3				..R3
exon_skip_127061	1	.R2.		.R2.										R1..
exon_skip_127090	-1	R1..		R1..	R1..		..R3
exon_skip_127205	1			..R3										R1..
exon_skip_127212	-1									..R3	..R3	..R3
exon_skip_127598	1	R1..						..R3
exon_skip_127618	1						R1..
exon_skip_127622	1		R1..	..R3
exon_skip_127623	1		R1..	..R3
exon_skip_127702	1		..R3		..R3	R1..	..R3			..R3	..R3	R1..		R1..
exon_skip_127704	1		..R3		..R3	R1..	.R2.R3			..R3	..R3	R1..		R1..
exon_skip_128729	-1							..R3						..R3
exon_skip_128870	1	..R3	R1.R2.	R1..	..R3				..R3	R1..				R1..R3
exon_skip_128982	1			..R3		..R3						..R3	R1..
exon_skip_129597	1				..R3	..R3
exon_skip_130355	1						..R3							..R3
exon_skip_130380	-1			..R3						R1..	R1..R3	..R3
exon_skip_13045	1						.R2.
exon_skip_130459	1			..R3				R1..
exon_skip_13046	1						R1..
exon_skip_130674	1			R1..	R1..	R1..					R1..	R1..
exon_skip_131398	1				R1..	R1..	..R3					R1..
exon_skip_131413	1						..R3		..R3
exon_skip_131484	-1							..R3
exon_skip_131505	1				.R2.
exon_skip_131515	1	R1..											R1..	R1..
exon_skip_131550	1							..R3	.R2.			..R3		.R2.
exon_skip_131554	1					..R3		..R3				..R3
exon_skip_131585	-1									..R3
exon_skip_132444	1				.R2.	.R2.			R1..	..R3		.R2.R3	R1..
exon_skip_132574	1										R1..	.R2.
exon_skip_132788	1			.R2.R3		..R3		..R3				..R3
exon_skip_132799	1			..R3				R1..
exon_skip_133117	1								R1..	..R3	..R3		R1..	R1..
exon_skip_133126	1					R1..				R1..	R1..	R1..	R1..R3
exon_skip_133535	1	..R3		..R3		..R3
exon_skip_133649	1			R1..			R1..
exon_skip_133651	1						R1..
exon_skip_134443	1				..R3			..R3
exon_skip_135487	1	R1..		R1..	R1..		..R3
exon_skip_135764	1							R1..			R1.R2.	R1..
exon_skip_135806	1	R1..												..R3
exon_skip_136020	1	R1..		..R3	R1..R3	R1..					..R3	R1..R3		R1..
exon_skip_136120	1							R1..				..R3
exon_skip_136210	1	..R3	R1..	..R3	..R3	..R3				R1..		..R3
exon_skip_137155	1			R1..										..R3
exon_skip_137309	1										..R3			.R2.
exon_skip_138047	-1									..R3	R1..R3		R1..R3
exon_skip_13833	1			R1..				.R2.R3
exon_skip_138397	-1									..R3
exon_skip_13849	-1													R1..
exon_skip_138607	1													R1..
exon_skip_1391	-1							R1..						R1..
exon_skip_139214	1					.R2.R3
exon_skip_139215	1					.R2.R3
exon_skip_139286	1	R1..		R1..			.R2.							R1..
exon_skip_139864	1										R1..	..R3		..R3
exon_skip_139867	1										R1..	..R3		..R3
exon_skip_140441	-1							R1..		..R3	R1..R3
exon_skip_140859	-1											..R3
exon_skip_141076	1											R1..	R1..
exon_skip_141108	-1							..R3	R1..R3				R1..R3	..R3
exon_skip_141443	-1									..R3	..R3
exon_skip_141661	-1			..R3	..R3	..R3		.R2.R3			..R3	..R3
exon_skip_141663	-1			..R3	..R3	..R3		.R2.R3			..R3	..R3
exon_skip_14186	1	..R3		..R3			R1..R3		R1..				R1..	R1..
exon_skip_142559	-1													R1..
exon_skip_14331	1	R1..		R1..			.R2.R3
exon_skip_143670	-1							..R3	..R3	.R2.	R1.R2.			R1..R3
exon_skip_14392	-1						R1..							R1..
exon_skip_144713	-1				..R3					..R3
exon_skip_145129	1					..R3	.R2.						R1..
exon_skip_145776	1					R1..		R1..R3	R1..	R1..	R1..		R1..
exon_skip_146630	-1					.R2.		..R3	R1..	..R3	..R3
exon_skip_146631	-1					.R2.		..R3		..R3	..R3
exon_skip_146683	1							R1..			R1..R3	R1..
exon_skip_146718	-1					..R3		..R3		..R3
exon_skip_14696	-1	..R3	..R3			R1..		R1..		R1..
exon_skip_147329	1							..R3		R1..
exon_skip_147847	1	.R2.		R1..			..R3
exon_skip_148110	1							..R3			R1..		..R3
exon_skip_148344	-1			.R2.	.R2.	.R2.		..R3				.R2.
exon_skip_148362	-1													..R3
exon_skip_148479	1					R1..
exon_skip_148946	-1						..R3	..R3				..R3
exon_skip_149078	1		..R3				R1..					..R3
exon_skip_149096	-1					R1..	..R3	..R3
exon_skip_149398	1									R1..		..R3
exon_skip_149408	1									..R3	..R3	..R3
exon_skip_149413	1							R1..R3				R1..
exon_skip_149418	-1			R1..	R1..	R1..				.R2.R3	R1..R3	R1..
exon_skip_149812	1	R1..		R1..	R1..	R1..		R1..	..R3	R1.R2.R3	.R2.R3	R1..
exon_skip_150148	-1			R1..					..R3				..R3	R1..R3
exon_skip_150334	1									.R2.
exon_skip_150747	1						..R3			.R2.	.R2.
exon_skip_150789	1	R1..					..R3	.R2.
exon_skip_150797	1									..R3
exon_skip_150940	1									..R3				.R2.
exon_skip_151003	1		..R3				.R2.	..R3
exon_skip_151022	1			..R3	..R3	..R3	R1..					..R3
exon_skip_151541	-1									R1..	R1..		R1..R3
exon_skip_151779	1				R1..	R1..			R1..	R1..	R1..		R1..
exon_skip_152391	1									..R3
exon_skip_152584	1												R1..
exon_skip_152670	1				..R3					R1.R2.	R1..
exon_skip_152948	1		R1..											..R3
exon_skip_153084	1							R1..					R1..R3
exon_skip_153096	1												R1..
exon_skip_153493	-1									R1..R3	R1..R3		..R3	..R3
exon_skip_153531	1			..R3								..R3		R1..
exon_skip_153854	1			R1..			..R3
exon_skip_153988	1	.R2.		.R2.R3				..R3	R1..		R1..		R1..
exon_skip_154018	1				..R3				R1..			..R3
exon_skip_154130	1							..R3			.R2.
exon_skip_154518	-1	R1..		R1..		R1..		..R3			..R3	R1..
exon_skip_154883	-1		..R3							..R3	..R3			..R3
exon_skip_155021	-1						R1..	R1..						..R3
exon_skip_155280	1	R1..		R1.R2.R3		R1..R3						R1..		R1..
exon_skip_155290	1				R1..	R1..				R1..	R1..	R1..		R1..
exon_skip_155362	-1	R1..R3		R1..R3	R1..R3	..R3						..R3
exon_skip_155712	1	..R3		..R3	..R3					R1..		..R3	.R2.	R1..
exon_skip_156009	1				..R3						R1.R2.R3			R1..
exon_skip_156308	1					..R3						..R3
exon_skip_16504	-1					..R3								..R3
exon_skip_16928	-1			..R3					R1..				R1..	R1..R3
exon_skip_16956	1													R1..
exon_skip_1717	-1				..R3				R1..				R1..	R1..
exon_skip_17393	-1	R1..		R1..		R1..						R1..		R1..
exon_skip_17503	-1													R1..
exon_skip_17777	1			.R2.					R1..				R1..	R1..
exon_skip_1873	1	R1..										..R3
exon_skip_18933	1				..R3					.R2.	R1..	..R3
exon_skip_19808	-1			R1..	R1..	R1..	R1..					R1..
exon_skip_19884	1	..R3
exon_skip_20805	1											..R3
exon_skip_2091	1								R1..				R1..	R1..
exon_skip_21610	-1			.R2.		.R2.				..R3	..R3			R1..
exon_skip_21628	-1	R1..		R1..	R1..	R1..						R1..	R1..
exon_skip_2196	1				..R3					.R2.R3				..R3
exon_skip_22380	-1					..R3					..R3	..R3	R1..
exon_skip_22432	1			R1..	R1..	R1..			R1..			R1..
exon_skip_22967	1				R1..			R1..R3			R1..
exon_skip_23470	1										R1..
exon_skip_23588	-1			R1..									..R3
exon_skip_24117	1	..R3		..R3	R1..R3	R1.R2.R3		..R3				R1..R3
exon_skip_25325	1	R1..			R1..	R1..	R1..			..R3	..R3	R1..
exon_skip_25937	1				.R2.				R1..	R1..	R1..		R1..
exon_skip_25999	1				R1..					R1..
exon_skip_26075	1							..R3
exon_skip_26444	-1			..R3	..R3	..R3				R1..	R1..	..R3	R1..
exon_skip_26954	-1	.R2.			R1.R2.	R1..		.R2.		R1..	R1..
exon_skip_27046	1	R1..		..R3					R1..	..R3			R1..
exon_skip_27296	1							..R3						..R3
exon_skip_27867	-1						..R3	..R3						R1..
exon_skip_27868	-1						..R3	..R3						R1..
exon_skip_28083	-1				..R3	R1..			R1..R3		..R3		..R3
exon_skip_283777	1									..R3			R1..	R1..R3
exon_skip_283903	-1								R1..		R1..		R1..
exon_skip_284080	1										..R3			..R3
exon_skip_284083	1										.R2.		..R3	..R3
exon_skip_28424	1		R1..			.R2.	R1..	..R3
exon_skip_284822	1							R1..
exon_skip_285294	1					R1..						R1..
exon_skip_285339	1							..R3	R1..R3		..R3		R1..R3
exon_skip_285964	-1							R1..						..R3
exon_skip_28626	-1			..R3	R1..R3							R1..
exon_skip_286597	1													R1..R3
exon_skip_287090	-1			..R3				..R3				..R3		R1..
exon_skip_287763	1							R1..R3	R1..					R1..
exon_skip_287779	-1			R1.R2.	R1..	R1.R2.			R1..R3	R1..		R1.R2.	R1..R3
exon_skip_287874	-1		..R3					R1..R3		..R3		..R3		R1.R2.
exon_skip_288075	1				R1..							R1..
exon_skip_289780	1							R1..R3	..R3	R1..	R1..	..R3	R1..	R1..
exon_skip_290019	1												..R3
exon_skip_290813	-1											R1..
exon_skip_291004	-1			..R3
exon_skip_29102	1	R1..		R1..	R1..		.R2.R3	.R2.R3						R1..
exon_skip_29103	1	R1..		R1.R2.	R1.R2.		.R2.R3	.R2.R3						R1..
exon_skip_291511	-1	..R3							R1..	..R3			R1..R3
exon_skip_291732	1	.R2.							..R3		..R3	..R3
exon_skip_291980	1	R1..					.R2.		R1..
exon_skip_292335	-1			R1..	R1..	R1..R3						R1..R3		..R3
exon_skip_29289	1	R1..	..R3	R1..	R1..	R1..	R1..					R1..
exon_skip_29299	1	..R3											..R3
exon_skip_293607	1					R1..			..R3			..R3	..R3
exon_skip_293608	1					R1..			..R3			..R3	..R3
exon_skip_293859	-1			R1..				.R2.R3						R1..
exon_skip_293874	-1			R1..			..R3
exon_skip_294249	1										..R3	R1..
exon_skip_294281	1					R1..						R1..
exon_skip_294322	-1							..R3					R1..	R1..
exon_skip_294681	1							..R3		.R2.	.R2.R3	R1..
exon_skip_29490	1			R1..R3	R1..	R1..						R1..
exon_skip_295028	1		..R3	R1..		R1..	..R3				.R2.	R1..
exon_skip_29546	1						R1..			R1..
exon_skip_295469	1						R1..R3	..R3		.R2.R3		.R2.		..R3
exon_skip_29565	-1	R1..	R1..			R1..								..R3
exon_skip_296399	1	..R3		..R3			..R3	R1..			.R2.
exon_skip_296930	1							..R3
exon_skip_296965	1				R1..R3					R1..
exon_skip_296984	1							R1..			R1..
exon_skip_297410	-1			R1..		R1..
exon_skip_297955	-1	R1..		R1..								R1..		R1..
exon_skip_298091	1	R1..		.R2.			..R3	R1..						R1..
exon_skip_298162	1				R1..R3	R1..	..R3	R1..					R1..	R1..
exon_skip_298606	1			R1..		R1..		R1..		R1..		R1..
exon_skip_298736	-1	.R2.					..R3							R1..
exon_skip_298942	1			..R3				..R3					..R3
exon_skip_299667	1	R1..		R1..			.R2.		R1..					R1..
exon_skip_300107	1	.R2.		R1..
exon_skip_300212	-1					..R3		..R3		R1..	R1..	R1..R3
exon_skip_300396	1					R1..		..R3
exon_skip_300663	1											R1..R3
exon_skip_300927	-1								R1..				R1..
exon_skip_301187	1				R1..							R1..		..R3
exon_skip_301273	-1									..R3	..R3
exon_skip_301338	1								R1..		R1..R3	R1..R3	R1..
exon_skip_301377	-1			..R3		..R3			R1..		R1.R2.	R1..R3	R1..R3
exon_skip_301389	-1			..R3	..R3	..R3		..R3	R1..R3	..R3		R1..R3	..R3	R1..
exon_skip_301789	1						.R2.R3				..R3			R1..R3
exon_skip_301791	1						.R2.R3				..R3			R1..R3
exon_skip_301823	1	..R3		..R3	..R3		..R3							R1..
exon_skip_30208	1		R1..								.R2.		R1.R2.	R1..
exon_skip_302099	-1								..R3	R1..			..R3
exon_skip_302177	1				..R3	R1..R3	..R3		R1..			..R3	R1..
exon_skip_302276	1		..R3	R1..					R1..	..R3	..R3		R1..	R1..
exon_skip_302779	1									.R2.	R1.R2.
exon_skip_30360	-1			..R3					R1..R3				R1..R3	R1..R3
exon_skip_304142	1			.R2.	.R2.							.R2.
exon_skip_304321	1										..R3	..R3	..R3	R1..
exon_skip_304974	1													..R3
exon_skip_306791	1			R1.R2.R3	.R2.R3	..R3						..R3
exon_skip_306792	1			R1.R2.	.R2.	.R2.						.R2.
exon_skip_306812	1		R1..R3		R1..				R1..	R1..	R1..
exon_skip_30682	1								R1..				R1..
exon_skip_306833	1													..R3
exon_skip_306847	1							R1..
exon_skip_3073	-1								R1..					R1..
exon_skip_307631	-1							..R3			R1.R2.
exon_skip_309118	-1							..R3		.R2.				..R3
exon_skip_309122	-1							..R3		.R2.	..R3
exon_skip_309172	-1				..R3			..R3		R1..	R1..	..R3
exon_skip_309204	1								R1..R3		..R3		R1..
exon_skip_30960	-1			R1..			R1..
exon_skip_310215	1			R1..R3	R1..R3	R1..R3	..R3				..R3	R1.R2.R3
exon_skip_310683	1							R1..			R1..		R1..
exon_skip_310768	-1							R1..			R1..		R1..
exon_skip_310781	-1							R1..			R1..		R1..
exon_skip_311786	1				..R3	R1..	R1..		R1..			R1..	R1..	R1..R3
exon_skip_312597	-1	R1..			R1..R3			R1..		R1..R3	R1..R3	..R3
exon_skip_312642	-1							R1..	R1..R3	R1..	..R3		R1..
exon_skip_313503	1				R1..							R1..		..R3
exon_skip_313557	1								R1..			R1..	R1..
exon_skip_313710	1						R1..				.R2.
exon_skip_314003	-1		..R3	..R3					R1..	R1..			R1..	R1..
exon_skip_314013	-1				..R3	R1..				.R2.R3
exon_skip_315016	1			R1..				.R2.R3		R1.R2.		R1..
exon_skip_315468	1				..R3	..R3				..R3
exon_skip_315760	-1				..R3						..R3
exon_skip_316010	-1							..R3			R1..
exon_skip_316035	-1					R1..			.R2.		R1.R2.R3
exon_skip_316831	-1				..R3								R1..
exon_skip_317816	1			.R2.R3										..R3
exon_skip_318036	-1				..R3	..R3				..R3		..R3	R1..
exon_skip_31823	1			R1..					..R3	..R3			..R3
exon_skip_31911	-1		R1..	.R2.		R1..						R1..	R1..
exon_skip_31931	1			.R2.					R1..		.R2.		R1..	R1..
exon_skip_319500	1			.R2.				.R2.	R1..		..R3		R1..	R1..
exon_skip_319691	1								R1..	.R2.	R1.R2.R3		R1..
exon_skip_320185	1						R1..							..R3
exon_skip_320670	1			..R3									R1..
exon_skip_320673	-1													R1..
exon_skip_320914	1								R1..	.R2.	R1..		R1..
exon_skip_321301	1			R1.R2.	.R2.		..R3	..R3		R1..		.R2.
exon_skip_321794	1			R1..	..R3	R1..R3						..R3
exon_skip_322579	1					.R2.			..R3
exon_skip_32387	1					..R3			R1..R3	..R3		..R3	R1..R3
exon_skip_323975	-1									R1..
exon_skip_323990	1			..R3					R1..				R1..
exon_skip_324088	-1					R1.R2.R3			R1..		R1..R3
exon_skip_324787	1	R1..R3		R1..	R1..R3	R1..		R1.R2.				R1..
exon_skip_325377	-1				..R3	..R3			R1..R3	..R3	R1..R3		R1.R2.R3	R1..
exon_skip_325891	1	R1..		R1.R2.	R1..		R1.R2.
exon_skip_326308	1			..R3										..R3
exon_skip_326432	1	..R3				R1..							..R3	R1..
exon_skip_326723	1									R1..				R1..
exon_skip_327433	1					R1..	..R3
exon_skip_327835	-1				R1..
exon_skip_328211	1		R1..					.R2.
exon_skip_328663	-1								R1..	..R3	..R3		R1..	R1..
exon_skip_328666	1						R1..			..R3				R1..
exon_skip_329019	-1								..R3				..R3	..R3
exon_skip_32918	-1	.R2.							..R3	..R3	.R2.R3		..R3	..R3
exon_skip_329449	-1								R1..	R1..
exon_skip_329641	-1			..R3	..R3	..R3	R1..		..R3			..R3
exon_skip_329680	1					R1..		R1..				R1..
exon_skip_329755	1			R1..
exon_skip_330537	-1								R1..	R1..R3			R1..
exon_skip_330698	1	.R2.					R1..R3
exon_skip_330711	1						R1..
exon_skip_331103	1	..R3		..R3	..R3	R1..		.R2.						R1..
exon_skip_331181	-1	..R3		R1..R3	..R3		..R3							R1.R2.R3
exon_skip_332218	-1	.R2.		R1..	R1..
exon_skip_332241	1						R1.R2.	R1.R2.		..R3
exon_skip_332321	1	..R3		R1..R3		..R3								R1..
exon_skip_33313	-1							R1..	R1..R3		.R2.R3	R1..	R1..R3	R1..
exon_skip_33317	-1			..R3	..R3	R1..R3					..R3	..R3
exon_skip_333724	1							..R3
exon_skip_334374	1			.R2.	R1.R2.	R1.R2.		.R2.				R1.R2.	..R3	R1..
exon_skip_334375	1			.R2.	R1.R2.	R1.R2.		.R2.				R1.R2.	..R3	R1..
exon_skip_334404	1	..R3		R1.R2.R3	..R3	R1.R2.	R1..					R1.R2.		R1..R3
exon_skip_334779	-1				..R3	..R3		R1..		.R2.	..R3
exon_skip_334845	-1			..R3				R1.R2.
exon_skip_334968	-1			..R3	..R3				R1..R3				R1..R3	R1..R3
exon_skip_334969	-1				..R3	..R3	..R3	..R3	R1..	..R3	..R3		R1..	R1..
exon_skip_33516	-1			R1..	R1..	..R3		..R3	R1..			R1..	R1..	R1..
exon_skip_335378	-1						..R3
exon_skip_336407	1	R1..			R1..
exon_skip_337208	1	..R3		..R3	..R3	..R3					..R3	..R3
exon_skip_337236	1								..R3				..R3	..R3
exon_skip_337240	1						..R3
exon_skip_337831	1				R1..				R1..	..R3
exon_skip_338281	1	..R3		..R3	..R3									R1..
exon_skip_338411	-1			R1..		R1..	R1..R3
exon_skip_338447	-1				..R3		..R3	.R2.						.R2.
exon_skip_338488	1						R1..							R1..
exon_skip_338631	1			R1..R3		..R3						..R3
exon_skip_338795	1		..R3				R1..
exon_skip_339031	1		..R3	..R3	..R3			.R2.
exon_skip_339328	1						..R3
exon_skip_339578	-1	..R3		..R3			..R3		R1..	.R2.	R1.R2.	..R3		R1..
exon_skip_339770	-1	..R3		..R3	R1..R3		..R3	R1..	R1..	..R3	..R3		R1..
exon_skip_339830	1						..R3			..R3			R1..	R1..
exon_skip_340123	1	..R3		.R2.R3								R1..		R1..
exon_skip_340163	-1	..R3		..R3	..R3			..R3	R1..	R1..	R1..		R1..	R1..
exon_skip_340550	1	R1..R3		R1..			..R3
exon_skip_341523	1		..R3				.R2.
exon_skip_342109	1						..R3	R1..						..R3
exon_skip_342159	1	R1..		R1..	R1..	..R3
exon_skip_342176	1	..R3		..R3	..R3							..R3
exon_skip_342837	1		..R3			..R3	R1..					..R3
exon_skip_342838	-1		..R3			..R3	R1..					..R3
exon_skip_342839	-1		..R3			..R3	R1..					..R3
exon_skip_343107	1			R1..	R1..	R1..			..R3		R1..R3	R1..	..R3
exon_skip_343141	-1			R1..	R1..	R1..		..R3		R1..	R1.R2.R3	R1..	..R3
exon_skip_343143	-1			R1..	R1..	R1..	..R3	..R3	..R3	R1..	R1..	R1..
exon_skip_343145	-1					R1..	..R3	..R3	..R3		R1..	R1..
exon_skip_343163	-1										..R3	..R3
exon_skip_343170	1								R1..		.R2.	R1..R3	R1..
exon_skip_343552	1							R1..			R1..	..R3		..R3
exon_skip_343888	1			.R2.
exon_skip_344085	-1						R1..			..R3	.R2.R3		R1.R2.	R1..
exon_skip_3442	-1					..R3	..R3	..R3				..R3		..R3
exon_skip_344381	1						R1..R3						..R3
exon_skip_344408	1							..R3						..R3
exon_skip_344449	-1	R1.R2.					R1..			.R2.			..R3
exon_skip_344895	1	..R3		..R3				..R3
exon_skip_345655	1													R1..R3
exon_skip_345660	1	..R3		..R3	..R3	..R3								R1.R2.
exon_skip_345801	-1													..R3
exon_skip_345804	-1						R1..	R1..		.R2.
exon_skip_345983	1						..R3							.R2.R3
exon_skip_346061	1						..R3
exon_skip_346289	-1									R1..	R1..
exon_skip_346601	-1												R1..
exon_skip_346602	-1							..R3					R1..
exon_skip_346891	1													R1..
exon_skip_347356	1			..R3			.R2.							R1..
exon_skip_347530	1	R1..		R1..	R1..						R1..	R1..
exon_skip_347877	-1			R1..	R1..	R1..						R1..		..R3
exon_skip_347932	-1			R1..							..R3			R1..
exon_skip_348310	-1				R1..		..R3			R1.R2.		R1..
exon_skip_348332	-1							R1..R3
exon_skip_348340	-1							R1..R3
exon_skip_3490	1	..R3		..R3		..R3	..R3	..R3						R1..
exon_skip_349887	-1												R1..	R1..
exon_skip_349888	-1												R1..	R1..
exon_skip_350485	1				R1..	R1..				..R3	..R3	R1..
exon_skip_3506	1		R1..				..R3		..R3				..R3
exon_skip_351111	-1							..R3	..R3	R1..	R1..R3		..R3
exon_skip_351122	-1								R1..	..R3			R1..
exon_skip_351175	1					.R2.		..R3				.R2.
exon_skip_351404	-1							R1..		R1..	R1.R2.
exon_skip_351406	-1							R1..		R1..	R1.R2.
exon_skip_351409	-1	R1..						R1..			.R2.
exon_skip_351661	1								R1..				R1..
exon_skip_353118	1				..R3							R1..
exon_skip_353529	1								R1..
exon_skip_353568	-1					R1..					..R3	..R3
exon_skip_353676	1			.R2.							R1..	R1..
exon_skip_354254	1							..R3
exon_skip_354328	-1			R1..		R1..		R1..	R1..	R1..	..R3	R1..		R1..
exon_skip_354947	1		R1..	.R2.								R1..
exon_skip_354971	1	R1..		R1..				.R2.R3
exon_skip_355952	1							R1..
exon_skip_356384	-1						R1..
exon_skip_356625	1					R1..		R1..		R1..		R1..	..R3
exon_skip_356646	-1					.R2.
exon_skip_356647	1			R1..R3	R1..R3	R1..R3						R1..R3		..R3
exon_skip_356755	-1	..R3			R1..		R1..
exon_skip_357044	-1	R1..		..R3	R1..	..R3			.R2.			..R3	.R2.
exon_skip_357602	1			R1..	R1..	R1..		R1..	..R3			R1..	..R3
exon_skip_357605	1						.R2.	.R2.R3
exon_skip_357695	1			R1..R3	R1..R3	..R3					..R3	..R3		..R3
exon_skip_357941	1	..R3											..R3	R1..R3
exon_skip_358518	1				.R2.R3	R1..R3	.R2.			.R2.	R1.R2.R3	R1..R3
exon_skip_358606	1				..R3					R1..
exon_skip_358821	1					R1..		.R2.R3			..R3	R1.R2.
exon_skip_358958	1			.R2.										..R3
exon_skip_359454	-1				R1..
exon_skip_360562	-1	..R3		R1..	R1..	R1..		..R3	R1..	..R3		R1..
exon_skip_361193	-1		..R3				..R3	..R3
exon_skip_361434	-1	R1..	..R3											..R3
exon_skip_361541	1	..R3			..R3	..R3		.R2.
exon_skip_361593	1						.R2.			R1..
exon_skip_361823	-1	R1..		R1..				R1..
exon_skip_361904	1	R1..		R1..	R1..			..R3				..R3
exon_skip_362134	-1				..R3				..R3	..R3			R1..R3
exon_skip_363020	-1	..R3					R1..
exon_skip_363023	1													R1..
exon_skip_363746	1							R1.R2.
exon_skip_364260	1				R1..		..R3
exon_skip_364261	1				R1..		..R3
exon_skip_364343	-1	..R3	R1..	..R3	..R3									R1.R2.
exon_skip_364346	1						R1..		R1..R3				R1..R3	R1..R3
exon_skip_364366	-1						..R3		R1..				R1..R3	R1..
exon_skip_364410	1	.R2.									.R2.
exon_skip_364471	1							..R3
exon_skip_364525	1			R1..	R1..	R1..			R1..		..R3	R1..	R1..
exon_skip_364916	1			.R2.										R1..
exon_skip_365010	1			R1..				R1..		R1..			R1..	..R3
exon_skip_365539	1				.R2.	.R2.	R1.R2.
exon_skip_36657	1									..R3	R1..R3			R1..
exon_skip_367141	1		..R3				..R3				R1..
exon_skip_367229	-1	R1..			R1..	R1..				R1..R3	R1..R3	R1..
exon_skip_367233	-1			R1..	..R3	..R3						R1..R3		R1..
exon_skip_367234	-1			R1..	..R3	..R3						R1..R3		R1..
exon_skip_367534	1		R1..		R1..	R1..				..R3	R1..R3	R1..
exon_skip_368285	-1							..R3	..R3	R1..	R1..	R1..
exon_skip_368300	-1							..R3	R1..			.R2.
exon_skip_368306	-1							R1..	R1..	R1..		R1..	R1..	R1..
exon_skip_368496	1												..R3
exon_skip_36877	1							R1..					R1..	R1..R3
exon_skip_369007	1							R1..		R1..			..R3	..R3
exon_skip_369406	-1							..R3			R1..		..R3
exon_skip_369427	-1	..R3		R1..	R1..	R1..		R1..R3	R1..R3	..R3	R1..	R1..R3	R1..R3	R1..
exon_skip_369445	-1		..R3	.R2.								..R3
exon_skip_369446	-1		..R3	.R2.
exon_skip_369484	-1						..R3		R1..
exon_skip_369684	-1					..R3						..R3	..R3
exon_skip_370110	-1			..R3	..R3	R1..
exon_skip_370501	1							R1.R2.				R1..
exon_skip_370518	1				R1..	R1..R3					R1..	R1..
exon_skip_370525	1				..R3			..R3			R1..R3
exon_skip_371110	1				R1..
exon_skip_371150	1	R1..		R1..	R1..			..R3
exon_skip_371156	-1			R1..	R1..	R1..	R1..	..R3		..R3		R1..		..R3
exon_skip_371684	1	..R3		..R3				R1..R3	R1..				R1..	..R3
exon_skip_372019	1						R1..			.R2.				R1..
exon_skip_372389	1								R1..	.R2.	.R2.		R1..	R1..
exon_skip_372479	1										..R3
exon_skip_372540	-1	R1..		R1..				.R2.
exon_skip_372681	-1		..R3	.R2.	R1..		..R3							R1..
exon_skip_372742	1			.R2.R3	..R3	.R2.R3	R1..					..R3		R1..
exon_skip_373993	-1		..R3	R1..R3	R1..	R1..						R1..
exon_skip_374143	1			.R2.R3	R1..R3	..R3				..R3		..R3
exon_skip_374375	1				..R3					..R3
exon_skip_374469	1	R1..		R1..	..R3	R1..				..R3	..R3
exon_skip_374497	1					R1..						R1..		R1..
exon_skip_374551	1							.R2.R3
exon_skip_374581	1										R1..	R1..
exon_skip_37475	1					..R3	R1..R3
exon_skip_374847	1			..R3	..R3							..R3
exon_skip_375016	-1			.R2.			..R3				.R2.
exon_skip_375018	-1			.R2.			..R3
exon_skip_37510	1				.R2.
exon_skip_375586	1	R1..		R1..	R1..		R1.R2.
exon_skip_375600	-1	R1..		R1..R3	R1..R3		..R3					..R3	R1..	R1..
exon_skip_375854	1			.R2.						R1..
exon_skip_376144	-1													R1.R2.R3
exon_skip_37656	-1	R1..	R1..	R1..	R1..	R1..	R1..	..R3	R1..R3			R1..	..R3	R1..R3
exon_skip_376566	-1	R1..		R1..	R1..		..R3		R1..				R1..	R1..
exon_skip_37789	1					..R3					..R3	..R3
exon_skip_378034	-1	.R2.R3		R1.R2.	.R2.R3	R1..	R1..					R1..		..R3
exon_skip_378036	1	.R2.R3		R1.R2.	.R2.R3	R1..	R1..					R1..		..R3
exon_skip_378243	1		R1..				R1.R2.		R1..	..R3			R1..
exon_skip_378467	1	R1..		R1..	R1..		R1..R3
exon_skip_37873	1							..R3
exon_skip_378759	1	..R3		..R3			R1..
exon_skip_378855	1	R1..		R1..R3	R1..	R1..						R1..
exon_skip_378912	1				R1..					R1..	R1..
exon_skip_378928	1			R1..	..R3				R1..	R1..	..R3	R1..R3	R1..
exon_skip_378932	1			R1..	..R3				R1..	R1..	..R3	R1..R3	R1..
exon_skip_37970	1							R1..
exon_skip_379754	-1	..R3	..R3	..R3	..R3		..R3	.R2.R3						R1..
exon_skip_380574	1								..R3
exon_skip_380605	1												R1..
exon_skip_381042	1								..R3
exon_skip_381324	-1	R1..		R1..		R1..	R1..							..R3
exon_skip_381461	-1									R1..	..R3	..R3		..R3
exon_skip_381526	-1		..R3				R1..	..R3
exon_skip_38181	-1	..R3					R1..
exon_skip_382295	-1		..R3		..R3			R1..						R1..
exon_skip_382356	-1	..R3			..R3		..R3			..R3
exon_skip_382458	1							..R3
exon_skip_38295	1					.R2.	.R2.
exon_skip_383264	-1				..R3
exon_skip_383384	-1								.R2.				R1..R3	.R2.R3
exon_skip_383410	-1		..R3
exon_skip_383806	-1			R1.R2.	R1.R2.			R1..	R1..		.R2.		R1..	R1..
exon_skip_383957	-1	..R3		..R3	..R3	..R3		R1..				..R3
exon_skip_384420	1												R1..
exon_skip_384879	1	R1..	R1..	R1..	R1..	..R3				R1..		R1..R3
exon_skip_384970	-1							..R3					..R3	..R3
exon_skip_385640	-1			..R3		R1..				..R3	..R3		R1..	..R3
exon_skip_386283	1						..R3	..R3						R1..
exon_skip_386793	-1			..R3			..R3					..R3
exon_skip_386913	1					R1..
exon_skip_387031	1						R1..R3
exon_skip_387637	1							..R3		R1..		.R2.
exon_skip_38783	1						R1..	..R3
exon_skip_387920	1									..R3	..R3		..R3
exon_skip_388229	1			R1..	R1..			R1.R2.R3	R1..R3				R1..R3	R1..R3
exon_skip_388362	1	R1..										R1..
exon_skip_389060	-1		..R3	..R3		..R3	R1..
exon_skip_389075	-1						..R3
exon_skip_389196	-1			..R3	R1..R3	R1..R3				R1..		..R3
exon_skip_389274	-1			R1..R3	..R3	R1..		R1..				R1..
exon_skip_389454	1						..R3							..R3
exon_skip_389458	1	..R3		..R3	..R3
exon_skip_389482	1		.R2.R3	R1..	R1..	R1..		.R2.R3		R1.R2.	R1..		..R3
exon_skip_389588	-1				R1..		R1..							..R3
exon_skip_389923	1			R1..									..R3	.R2.R3
exon_skip_390265	1	R1..		R1..										..R3
exon_skip_390377	1	.R2.			.R2.		..R3		R1..				R1..
exon_skip_390718	-1									..R3
exon_skip_39523	1			..R3										R1..
exon_skip_39621	1								R1..
exon_skip_40119	1	R1..					R1..						..R3	..R3
exon_skip_40145	1	R1.R2.	..R3	.R2.	R1..	R1..	..R3		..R3			R1..		..R3
exon_skip_41209	-1	R1..		R1..	..R3	..R3			R1..R3			R1..R3	..R3	R1..R3
exon_skip_41351	1		.R2.				R1..							R1..
exon_skip_41973	1													..R3
exon_skip_420872	-1	R1..		R1..	R1..
exon_skip_421037	1		R1..	..R3	..R3	..R3						..R3
exon_skip_421488	1			..R3	R1..
exon_skip_422476	-1	R1..		R1..	R1..		..R3		R1..				R1..	R1..
exon_skip_422896	1							R1..
exon_skip_423297	1	..R3			..R3		R1..R3							..R3
exon_skip_423317	-1						..R3							R1..
exon_skip_423323	1	R1..R3		..R3							.R2.	..R3		..R3
exon_skip_423430	-1						.R2.R3	..R3
exon_skip_423695	1													..R3
exon_skip_423795	1	..R3			..R3	R1..R3	R1..			R1..				R1..
exon_skip_424882	-1						R1..R3
exon_skip_425098	-1						R1..		R1..			R1..	R1..	R1..
exon_skip_425451	1	R1..					..R3							R1..
exon_skip_425485	-1	R1..R3	R1..							..R3	..R3
exon_skip_425487	-1	..R3								..R3	..R3
exon_skip_425904	1			R1..				..R3						..R3
exon_skip_42594	-1					..R3				..R3
exon_skip_425988	1							..R3
exon_skip_425994	-1		..R3				..R3							..R3
exon_skip_426102	1		..R3				..R3							R1..
exon_skip_426262	1		R1..		R1..			..R3
exon_skip_426769	1	R1..R3												..R3
exon_skip_426971	1						..R3
exon_skip_426973	1						.R2.
exon_skip_427296	1										..R3		..R3
exon_skip_42799	1	..R3		..R3	..R3				R1..				R1..	R1..
exon_skip_42800	-1				..R3					..R3			R1..	R1..R3
exon_skip_428001	1				..R3			R1..		..R3	..R3	R1..
exon_skip_428386	1									R1..R3	..R3
exon_skip_42844	1					R1..			R1..				R1..	R1..
exon_skip_4296	-1		..R3
exon_skip_430035	1			R1..		R1..		..R3
exon_skip_430112	-1			R1..	R1..R3	R1..						R1..
exon_skip_430434	1	..R3		..R3	..R3		R1.R2.R3	R1..
exon_skip_430506	-1						R1..R3					.R2.		..R3
exon_skip_430594	1			..R3
exon_skip_430596	1			..R3
exon_skip_430601	1						R1..				.R2.			R1..R3
exon_skip_430604	1						R1.R2.				..R3			R1..R3
exon_skip_431086	1		..R3			R1..	..R3		..R3	..R3		R1..	..R3	R1..
exon_skip_431728	-1	..R3		..R3			..R3	R1..		R1..
exon_skip_431914	-1						..R3	R1..
exon_skip_432096	-1		.R2.
exon_skip_432628	1	..R3		R1..	R1..		R1..		..R3				..R3	..R3
exon_skip_432871	1				R1..					.R2.
exon_skip_432955	-1			R1..R3	R1..		R1..
exon_skip_433210	1			..R3	..R3		R1..	R1..
exon_skip_433467	1		R1..		.R2.					R1..	R1.R2.	.R2.		R1..
exon_skip_433514	-1					..R3				..R3	..R3		R1..
exon_skip_433949	-1	..R3		..R3	..R3		..R3							R1..
exon_skip_434332	1		R1..				R1..			R1..
exon_skip_434880	1			R1..				.R2.
exon_skip_435063	1				R1..
exon_skip_43507	-1						..R3		.R2.R3	..R3			.R2.R3	..R3
exon_skip_435996	1	..R3					R1..						..R3	R1..R3
exon_skip_436210	1	R1..		R1..	R1..		..R3
exon_skip_4363	-1							..R3			R1..R3
exon_skip_43642	1	..R3					R1..
exon_skip_436488	-1						.R2.			..R3
exon_skip_436513	1			.R2.								..R3		..R3
exon_skip_436589	-1								R1..				R1..	..R3
exon_skip_436619	1						R1..				R1..
exon_skip_436843	1	..R3
exon_skip_437025	-1	R1..		R1.R2.	.R2.	R1..	R1..R3		R1..				R1..
exon_skip_437514	1			R1..R3		..R3	R1.R2.							R1..
exon_skip_437575	1												R1..	..R3
exon_skip_437760	1				R1..	R1..		.R2.				R1..
exon_skip_437929	1					.R2.	..R3
exon_skip_437943	1					.R2.	..R3
exon_skip_438287	1	R1..			..R3		.R2.R3
exon_skip_438315	1	R1..
exon_skip_438740	-1		R1..										R1..
exon_skip_439146	1			..R3
exon_skip_440376	1					R1..	..R3	..R3	R1..					R1..
exon_skip_440702	-1			..R3	..R3	..R3		R1..				..R3
exon_skip_44097	1								R1..			R1..
exon_skip_441026	1		..R3		.R2.		..R3
exon_skip_441320	-1			..R3			..R3
exon_skip_441331	-1										..R3
exon_skip_441368	1				R1..		..R3	R1..		.R2.	.R2.
exon_skip_441424	-1	..R3	..R3		..R3			R1..
exon_skip_441718	1		R1..
exon_skip_442370	1		R1..		..R3									R1..
exon_skip_443073	1	..R3	..R3											R1..
exon_skip_444374	1	R1..			..R3	R1..R3				..R3	..R3	R1..R3
exon_skip_444481	-1			R1..	R1..	R1..			R1.R2.R3			R1..	.R2.R3	R1..
exon_skip_4451	1			R1..	R1..				R1..		..R3		R1..
exon_skip_445106	-1	R1..	R1..R3	R1..R3	R1..	R1..						R1..
exon_skip_445390	1							R1..				R1..
exon_skip_4459	1	R1..	R1..	R1..	R1..			R1.R2.						R1.R2.
exon_skip_446436	1								R1..		R1..	.R2.	R1..	..R3
exon_skip_446570	-1			R1..		R1..			R1.R2.		R1..R3	R1..	R1.R2.
exon_skip_446616	-1								R1..R3		R1..	R1..	R1..	..R3
exon_skip_446618	-1								R1..R3		R1..	R1..	R1..	..R3
exon_skip_446629	1									R1..R3	R1.R2.R3	R1..
exon_skip_446691	-1								R1..	R1..				R1..
exon_skip_446695	1					R1..				..R3	R1..	R1..	R1..	R1..
exon_skip_447003	1						R1..
exon_skip_447201	1										.R2.			R1..R3
exon_skip_447335	-1			R1..							..R3
exon_skip_448234	1	..R3		..R3					R1..					R1.R2.
exon_skip_448497	-1		R1..	R1..				..R3
exon_skip_44853	1		R1..R3	R1..	R1..		R1..			R1..	R1..	R1..
exon_skip_449321	1			R1..	R1..	R1..	..R3		R1..		R1..	R1..	R1..
exon_skip_449340	1								R1..				R1..	R1..
exon_skip_449955	1													R1..
exon_skip_450276	-1			..R3	..R3	R1..R3			R1..			R1..R3		R1..
exon_skip_45148	1			R1..	R1..	R1..			..R3			R1..	..R3	..R3
exon_skip_451515	-1				..R3		R1..			.R2.R3				R1..
exon_skip_453169	1	..R3		..R3										.R2.
exon_skip_453199	1	R1..R3		..R3	R1..R3
exon_skip_453204	1	R1..			R1..									..R3
exon_skip_453288	1	..R3	R1..
exon_skip_4538	-1				..R3	..R3		R1..R3		..R3	..R3
exon_skip_454019	1	R1..R3		R1..R3	R1..R3
exon_skip_454073	1		R1..	.R2.
exon_skip_454139	-1		..R3			R1..	..R3
exon_skip_454146	-1	.R2.		.R2.				..R3					R1..R3	..R3
exon_skip_454994	1											..R3		..R3
exon_skip_455045	1	R1..R3		R1..
exon_skip_45535	1						R1..	..R3	..R3			..R3	R1..R3
exon_skip_455467	-1	R1..		..R3			..R3	..R3					R1..
exon_skip_45565	1	.R2.		.R2.	.R2.R3	.R2.R3			R1..		..R3	R1.R2.	R1..	R1..R3
exon_skip_45568	1									..R3				R1..R3
exon_skip_456043	1	R1..												R1..R3
exon_skip_456324	-1							R1..						R1..
exon_skip_456460	1	R1..		R1..	R1..	R1..				R1..		R1..
exon_skip_456477	-1	R1..		R1.R2.						..R3	..R3	R1..		..R3
exon_skip_45669	-1				R1..	R1..	..R3					R1..	R1..
exon_skip_45671	-1				R1..	R1..	.R2.R3					R1..	R1..
exon_skip_458432	1		..R3		R1..	R1..			R1..			R1..		R1..R3
exon_skip_458720	1	.R2.						R1..
exon_skip_459747	1			R1..	R1..			..R3
exon_skip_459943	1						R1..						..R3	..R3
exon_skip_460320	-1	..R3	..R3	R1..		R1..
exon_skip_460322	-1	R1..	R1..	..R3	R1..R3	R1..	R1.R2.		..R3			R1..	..R3	R1..R3
exon_skip_460323	1	R1..		R1..	R1..	R1..	R1..					R1..
exon_skip_460583	-1									R1..
exon_skip_460625	-1			..R3
exon_skip_461111	1	R1..		R1..
exon_skip_461447	1					R1..			R1..
exon_skip_461951	1			..R3								.R2.R3
exon_skip_462014	-1			R1..R3	..R3
exon_skip_462556	-1						R1..R3
exon_skip_462898	1	R1..	R1.R2.		.R2.		.R2.
exon_skip_462972	-1												..R3	R1..
exon_skip_463695	1				..R3	..R3			..R3	..R3	..R3	.R2.R3		..R3
exon_skip_463715	1					R1..						R1..R3
exon_skip_463735	1				..R3	..R3		R1..	..R3	..R3	R1..R3	R1..R3		..R3
exon_skip_463738	1			..R3				R1..			R1..	R1..	..R3
exon_skip_464120	1					..R3				..R3
exon_skip_464536	-1			R1..R3	..R3	..R3						..R3
exon_skip_464543	1							.R2.	R1.R2.				R1.R2.	R1..
exon_skip_465265	1					R1..						R1..		R1..
exon_skip_465462	1			R1..	R1..	R1..R3
exon_skip_465779	-1			R1..	R1..	R1..						R1..		..R3
exon_skip_465804	1			..R3				.R2.	R1..			R1..	R1..
exon_skip_465944	1					R1..		..R3				R1..
exon_skip_466551	-1	R1..
exon_skip_466602	1					..R3							..R3	..R3
exon_skip_466604	1	R1..		R1..			R1..R3
exon_skip_46661	-1			R1..	R1..	R1..		..R3	R1..		..R3	R1..	R1..	R1..
exon_skip_466745	1				..R3						..R3		R1..	R1..
exon_skip_466835	-1				..R3			..R3	..R3			R1..
exon_skip_467026	-1											..R3
exon_skip_467291	1				..R3		R1..			..R3		R1..		.R2.
exon_skip_467315	-1									..R3	..R3
exon_skip_469407	-1									.R2.				..R3
exon_skip_469418	-1					R1..	.R2.		R1..R3			R1..R3	R1..R3	..R3
exon_skip_469962	1			..R3		R1..		..R3				..R3
exon_skip_470169	-1										R1..
exon_skip_470488	-1				R1..						..R3
exon_skip_470560	1		..R3	R1..				.R2.
exon_skip_470719	-1			R1..R3	..R3	..R3		..R3				..R3	..R3	R1..
exon_skip_471458	-1		.R2.			R1..				R1..
exon_skip_472051	-1					R1..		..R3	R1..			.R2.
exon_skip_472759	1			..R3	..R3	..R3		R1..		R1..		..R3
exon_skip_472955	1									..R3	..R3
exon_skip_474187	-1	.R2.R3		..R3	..R3
exon_skip_474194	-1	..R3		..R3	..R3
exon_skip_476061	1				R1..						R1..
exon_skip_476399	1				R1..	R1..			R1..		..R3	R1..
exon_skip_476473	1					..R3	..R3	R1..
exon_skip_476549	1								R1.R2.	R1..
exon_skip_476556	-1			R1.R2.	R1..	R1.R2.		R1..R3		R1..		R1..
exon_skip_476626	-1							.R2.		..R3				R1..
exon_skip_47676	1													..R3
exon_skip_477099	1	..R3		..R3
exon_skip_477333	1	R1..		..R3	R1..R3	..R3						R1..R3
exon_skip_478512	1	R1..		.R2.	R1.R2.	.R2.R3				..R3	..R3	.R2.R3
exon_skip_47853	1			R1..	R1..	R1..				R1..		R1..
exon_skip_478670	-1	..R3		..R3			..R3	R1..
exon_skip_479090	1	R1..					R1..R3
exon_skip_479256	-1	.R2.					..R3		R1..				R1..
exon_skip_47992	1		R1..		R1..					R1..
exon_skip_479948	1		R1..							.R2.
exon_skip_47996	1					R1..						R1..
exon_skip_480016	-1								..R3	R1..	..R3	..R3	..R3
exon_skip_48039	1	R1..		R1..	R1..	R1..	..R3					R1..
exon_skip_480774	1			R1..		R1..	R1..					R1..
exon_skip_480833	-1			R1..	R1..	R1..	R1..			..R3	R1..R3	R1..
exon_skip_480913	1													R1..
exon_skip_481699	1			R1..			R1..
exon_skip_481821	1									R1..	R1..
exon_skip_482016	-1					R1..
exon_skip_482203	1								..R3		R1.R2.		..R3
exon_skip_482403	1			R1..	R1..			..R3		R1..	R1..	R1..		R1..
exon_skip_482617	-1					R1..		R1..	..R3			R1.R2.	..R3	..R3
exon_skip_483330	-1	..R3		..R3	..R3		..R3
exon_skip_483371	1									R1..	R1..			R1..
exon_skip_483452	1	R1..		R1..										R1..
exon_skip_483660	1		..R3	R1..						..R3
exon_skip_484062	1	R1..												..R3
exon_skip_484075	-1							..R3
exon_skip_484457	1			R1..
exon_skip_48470	-1				R1..					R1..		R1..	R1..
exon_skip_48473	-1	..R3			..R3				R1..			..R3	R1..	R1..
exon_skip_485151	-1										..R3
exon_skip_48615	-1					R1..	.R2.
exon_skip_486700	1	R1..		R1..	R1.R2.	R1..				R1..R3		R1.R2.	..R3	..R3
exon_skip_48713	1	R1..	R1..	R1..			R1..							R1..
exon_skip_487513	1								.R2.R3		R1..		..R3
exon_skip_487754	-1										R1..R3		.R2.
exon_skip_48813	1	..R3		..R3			R1..							.R2.
exon_skip_48832	1			..R3				.R2.
exon_skip_489051	1	.R2.												R1..
exon_skip_489377	1				R1..				R1..	..R3	..R3		R1..	R1..
exon_skip_489753	-1					R1..	..R3	..R3				R1..		R1.R2.
exon_skip_490150	-1											R1..
exon_skip_490151	-1											R1..
exon_skip_491507	1				.R2.						R1.R2.R3	.R2.R3
exon_skip_492099	1	R1..					R1..
exon_skip_492650	1				.R2.		..R3	..R3						R1..
exon_skip_492787	1	R1..	..R3	R1..			.R2.R3				R1..
exon_skip_493860	1							R1..	R1..		R1..	.R2.R3	R1..
exon_skip_493876	1								R1..	R1..	R1..
exon_skip_493910	1									..R3
exon_skip_494745	1		R1..				..R3		..R3				..R3
exon_skip_494822	-1						.R2.R3	.R2.R3
exon_skip_495014	1	R1..
exon_skip_49518	-1			R1..			..R3		..R3					..R3
exon_skip_49682	-1				R1..
exon_skip_496873	1	..R3					R1..	.R2.		R1..
exon_skip_497016	1	R1..		R1..	R1..R3		..R3	R1..				R1..R3
exon_skip_497200	1								..R3				..R3
exon_skip_497266	-1			R1..	R1..	R1..					R1..R3	R1..R3		R1..
exon_skip_497404	-1						R1..
exon_skip_498469	-1				.R2.	.R2.	.R2.	R1.R2.
exon_skip_498779	1										R1..	R1..R3
exon_skip_498794	1							..R3
exon_skip_499104	-1			R1..R3	..R3			..R3	.R2.			R1..	.R2.
exon_skip_499249	1			R1..	R1..			..R3		.R2.	.R2.	R1..R3
exon_skip_499771	1		R1..		R1..R3	R1..R3			..R3	R1..R3	R1..	R1..R3	..R3
exon_skip_499795	-1			.R2.	R1..				R1..R3		..R3	R1..	R1..	R1..
exon_skip_499806	-1			R1.R2.	R1..	R1..			R1..R3		R1..R3	R1.R2.		R1..
exon_skip_500380	1							..R3			R1..
exon_skip_500954	1	R1..						R1..		.R2.
exon_skip_501403	1									..R3	..R3
exon_skip_502300	-1							.R2.			..R3
exon_skip_502315	-1													R1..
exon_skip_502630	-1				R1..	R1..		.R2.	..R3	R1..R3	..R3			..R3
exon_skip_503159	-1					R1..	R1..R3	R1..	..R3				..R3	..R3
exon_skip_503485	-1				.R2.	..R3			R1..		.R2.	..R3
exon_skip_503773	1							R1..	R1..	R1..	R1..	R1..	R1..
exon_skip_503784	1					..R3		R1..	R1..	R1..	R1..	R1..R3	R1..
exon_skip_503830	1								R1..				R1..
exon_skip_503860	-1					R1..		.R2.				.R2.
exon_skip_504058	-1							.R2.
exon_skip_504235	1									..R3
exon_skip_504375	-1			..R3	..R3	..R3	..R3					..R3
exon_skip_504399	-1			..R3	..R3	..R3			R1..			..R3	R1..R3	R1..
exon_skip_504695	1						R1..			R1..R3		..R3
exon_skip_504712	1				R1..				..R3	..R3			..R3
exon_skip_504758	-1		R1.R2.			..R3
exon_skip_505572	-1			R1..	R1..	R1.R2.				.R2.	.R2.	R1..
exon_skip_506149	-1						R1..	R1..
exon_skip_506532	1	..R3		..R3			R1..R3		..R3				..R3	R1..
exon_skip_506544	1			..R3		R1..							R1..R3
exon_skip_506746	-1				..R3				R1.R2.R3		..R3	..R3	R1.R2.R3	..R3
exon_skip_506938	-1	R1..		R1..	R1..				R1..	..R3	..R3		R1..
exon_skip_506977	1			R1.R2.
exon_skip_507436	1						.R2.		R1..R3		..R3		R1..R3
exon_skip_507444	-1								R1..		..R3		R1..	R1..
exon_skip_507683	1								R1..R3		R1..R3		R1..R3	R1..
exon_skip_507739	1	R1..		..R3		..R3			.R2.	..R3	.R2.		.R2.	R1..
exon_skip_507740	1	R1.R2.		..R3		..R3	R1..			..R3				R1..
exon_skip_507745	1	R1..		..R3		..R3			.R2.	..R3	.R2.		.R2.	R1..
exon_skip_507746	1	R1.R2.		..R3		..R3	R1..			..R3				R1..
exon_skip_507776	-1								R1..
exon_skip_50831	-1								R1.R2.R3	R1..R3			R1..R3
exon_skip_508681	1									R1.R2.R3	R1..R3	R1..	R1..
exon_skip_508982	-1								R1..	R1..	..R3		R1..	R1..
exon_skip_509993	-1							R1..R3	..R3					.R2.
exon_skip_510348	-1		R1..								..R3		R1..
exon_skip_510357	-1										..R3			R1..
exon_skip_51046	1			R1..	R1..	R1..R3		R1.R2.R3	R1..			R1..R3
exon_skip_511212	1			R1..	R1..	R1..						R1..
exon_skip_511554	-1			R1..
exon_skip_511653	-1											..R3	.R2.
exon_skip_512359	-1							..R3	R1..	R1..
exon_skip_51238	-1									R1..R3	R1.R2.R3
exon_skip_513419	1													R1..
exon_skip_5141	-1					R1..			R1..R3				..R3	R1..R3
exon_skip_514348	-1	.R2.		.R2.	.R2.	.R2.	R1..					.R2.		..R3
exon_skip_514477	1			R1..	..R3							..R3		..R3
exon_skip_514511	-1		..R3				R1..			R1..	R1..
exon_skip_514512	1		.R2.	R1..R3	R1..	R1..	..R3					R1..
exon_skip_514861	1				..R3			..R3			R1..R3			..R3
exon_skip_514862	1				..R3			..R3			R1..R3			..R3
exon_skip_515299	-1							.R2.R3		R1..			R1..	R1..
exon_skip_515330	-1					R1..		..R3	..R3				..R3	..R3
exon_skip_516488	1		R1..	..R3	..R3		R1.R2.			.R2.	.R2.R3		R1..
exon_skip_516985	-1					..R3				..R3	..R3
exon_skip_517070	1					..R3					R1..
exon_skip_517073	1	R1..				..R3	R1..							R1..
exon_skip_517552	1	R1..				..R3						R1..
exon_skip_517627	1				R1..	R1..			R1..	R1..	R1..	R1..	..R3
exon_skip_517881	-1	..R3	R1..											..R3
exon_skip_51923	-1				..R3			..R3			..R3			R1..
exon_skip_5195	1	..R3		..R3			R1..					..R3
exon_skip_52389	-1	..R3			..R3									..R3
exon_skip_52413	-1	R1..	R1..		R1..	R1..R3						R1..R3		..R3
exon_skip_52428	-1			..R3	..R3	..R3					..R3	R1..R3
exon_skip_52671	1						..R3			.R2.	.R2.	..R3
exon_skip_52712	1					R1..
exon_skip_53559	1										..R3
exon_skip_53823	-1						..R3							R1..
exon_skip_54320	1							R1..
exon_skip_54410	-1								..R3				..R3	..R3
exon_skip_54414	-1						R1..
exon_skip_54433	1	R1..					R1..
exon_skip_5446	1												R1..
exon_skip_55829	1										.R2.	R1.R2.
exon_skip_55853	1				R1..	..R3		R1..	R1..			..R3	R1..	R1..
exon_skip_56536	-1						..R3	R1..			..R3			..R3
exon_skip_56548	1					R1..
exon_skip_56682	-1							..R3
exon_skip_56683	-1							..R3
exon_skip_57562	1							..R3		..R3
exon_skip_57961	1			.R2.R3					..R3					R1..
exon_skip_58221	-1									R1.R2.				.R2.
exon_skip_58349	1		..R3
exon_skip_58412	1						..R3					..R3
exon_skip_59233	-1		.R2.			R1..R3			R1..	..R3	..R3	R1..
exon_skip_59354	1							..R3						R1..
exon_skip_5944	-1			..R3		..R3		R1.R2.					R1..
exon_skip_59448	-1							.R2.	.R2.	.R2.R3			R1.R2.	R1..
exon_skip_59454	-1							.R2.	.R2.	.R2.R3			R1.R2.	R1..
exon_skip_59478	1		R1..	R1.R2.			R1..							R1..
exon_skip_59479	1		R1..	R1.R2.			R1..							R1..
exon_skip_59601	1						..R3		..R3					..R3
exon_skip_59820	1										..R3
exon_skip_60197	1												..R3
exon_skip_60345	1							R1..	..R3	R1..R3			..R3	..R3
exon_skip_6122	-1					..R3					..R3
exon_skip_61456	1			R1..				..R3			R1..			R1..
exon_skip_61635	1											R1..R3	.R2.
exon_skip_61919	1			..R3		..R3			R1..	..R3	..R3	..R3	R1..	R1..
exon_skip_62623	1													R1..
exon_skip_62734	-1						.R2.	..R3	R1..	..R3	..R3			..R3
exon_skip_62774	1	R1..	R1..	R1..	R1..	R1..		.R2.		R1..		R1..
exon_skip_62840	1			..R3		..R3		..R3		R1..		..R3
exon_skip_63011	1		R1..					R1..
exon_skip_63479	-1		..R3		.R2.			..R3	R1..	.R2.	.R2.		R1..
exon_skip_63481	-1		..R3		.R2.			..R3	R1..	.R2.	.R2.		R1..
exon_skip_6419	1				R1..		R1..						..R3
exon_skip_6457	1			.R2.R3			R1..							..R3
exon_skip_64939	1		R1..	..R3	R1..R3	..R3				R1..	R1..	R1..R3		R1..
exon_skip_65066	1						..R3
exon_skip_66115	-1			.R2.						.R2.
exon_skip_66813	1				..R3
exon_skip_67269	-1										R1..		.R2.
exon_skip_67923	-1						..R3	..R3						R1..
exon_skip_68086	-1						R1..	R1..
exon_skip_68211	1				..R3		R1..			R1..
exon_skip_68269	1							.R2.
exon_skip_68330	-1										R1..R3	R1..	R1..
exon_skip_6855	1		R1..
exon_skip_68753	1				..R3							..R3
exon_skip_69076	1			..R3			R1..
exon_skip_69218	-1						R1..			.R2.				R1..
exon_skip_6929	1	..R3		R1..	..R3					..R3	..R3			..R3
exon_skip_69321	-1				.R2.
exon_skip_69471	-1					..R3					..R3			..R3
exon_skip_69737	1	R1..		R1..	R1..					..R3
exon_skip_69982	-1			.R2.			R1..R3
exon_skip_70190	1	..R3		..R3	..R3	..R3				R1..		..R3
exon_skip_70403	1							R1..
exon_skip_70505	-1						R1..	R1..
exon_skip_71100	1			.R2.
exon_skip_71123	-1	R1..		R1..	R1.R2.					R1..
exon_skip_71628	1										R1..
exon_skip_7242	-1				..R3	..R3	..R3	R1..	R1..				R1..
exon_skip_7244	-1				..R3	R1..R3	R1..R3							R1..
exon_skip_7325	1	R1..					R1..							.R2.
exon_skip_7360	-1		.R2.						..R3				..R3	..R3
exon_skip_73990	-1			..R3	..R3	..R3			R1..		.R2.	..R3
exon_skip_74009	1													R1..
exon_skip_75222	-1						R1..	R1..	R1..R3				..R3
exon_skip_75223	-1					..R3	R1..	R1..	R1..	..R3	..R3
exon_skip_7523	1	.R2.		R1.R2.		.R2.	..R3
exon_skip_75276	-1			R1..	R1..						R1..
exon_skip_75339	1					..R3	..R3	.R2.				..R3
exon_skip_75410	1							.R2.			.R2.R3
exon_skip_7558	-1						R1..			..R3	..R3			R1..
exon_skip_76250	1	R1..				R1..	..R3	R1..				R1..
exon_skip_76344	1						.R2.R3	.R2.
exon_skip_76409	1							.R2.		..R3	..R3
exon_skip_76519	1		R1..R3				R1.R2.			R1..	.R2.			R1..
exon_skip_76520	1		R1..R3				R1.R2.			.R2.	.R2.			R1..
exon_skip_76534	-1	R1..		R1..	R1..		..R3
exon_skip_7678	1					R1..	.R2.R3				..R3	R1..		R1..
exon_skip_76933	-1	.R2.		.R2.	.R2.		..R3							..R3
exon_skip_77097	1						R1..							..R3
exon_skip_7753	1							..R3				R1..
exon_skip_77644	-1											R1..
exon_skip_77887	1				..R3	..R3					R1..R3	..R3
exon_skip_78174	1							..R3
exon_skip_78899	1	..R3		..R3	..R3					R1..
exon_skip_79434	-1			R1..				.R2.
exon_skip_79575	1			R1..						.R2.	.R2.		R1..
exon_skip_79752	1			R1..
exon_skip_8005	1	R1..		R1..			..R3		R1..				R1..	..R3
exon_skip_80383	1				R1..		.R2.				R1..
exon_skip_80419	1		R1..	..R3	..R3	..R3	..R3					..R3
exon_skip_80444	1									.R2.
exon_skip_80777	-1		R1..		..R3		R1.R2.R3	R1..
exon_skip_80806	1			R1..									R1..
exon_skip_81076	1						R1..							R1..
exon_skip_8134	-1				..R3		R1..							..R3
exon_skip_81408	-1						..R3			.R2.R3	.R2.
exon_skip_81515	1	..R3		..R3							..R3			R1..
exon_skip_82342	1	R1..		R1..
exon_skip_82346	1	R1..		R1..									..R3
exon_skip_82349	1	R1..		R1..									..R3
exon_skip_82352	1	R1..		R1..		..R3	..R3		..R3					..R3
exon_skip_82359	1									R1..			..R3
exon_skip_82362	1					..R3	..R3		..R3	R1..				..R3
exon_skip_82371	1												..R3
exon_skip_82532	1				..R3	..R3			..R3
exon_skip_83029	-1								R1..			.R2.R3
exon_skip_83056	1								R1..R3				..R3	..R3
exon_skip_833	-1							..R3	R1..
exon_skip_83404	1								R1..				R1..	..R3
exon_skip_83420	1				R1..	R1..								R1..
exon_skip_83809	-1				..R3	R1..						R1..
exon_skip_83811	-1				.R2.R3					.R2.	.R2.R3			R1..
exon_skip_84025	1												R1..
exon_skip_84377	-1	R1..R3		R1..R3	R1..	R1..						R1..
exon_skip_84817	1			..R3	..R3	..R3		.R2.				..R3	.R2.	R1..
exon_skip_8513	1							R1..			..R3
exon_skip_85415	1						..R3				R1..			R1..
exon_skip_85725	1	.R2.		R1..			R1..R3		R1..
exon_skip_86036	1			R1..										R1..
exon_skip_86220	-1		..R3				..R3	R1..	R1..		.R2.			R1..
exon_skip_86420	1	..R3
exon_skip_86949	1						R1..	..R3						R1..R3
exon_skip_87064	1							..R3						..R3
exon_skip_87072	1	..R3					R1..	R1..		..R3
exon_skip_88020	1										..R3		.R2.
exon_skip_88356	-1				.R2.					.R2.
exon_skip_88718	-1							..R3	R1..				R1..
exon_skip_89740	-1							R1..
exon_skip_90536	-1							.R2.				R1..		R1..
exon_skip_91266	-1									R1..	R1..		..R3
exon_skip_91372	1	.R2.R3		..R3			..R3
exon_skip_91767	1						..R3
exon_skip_92844	1								.R2.				.R2.
exon_skip_9287	1	..R3		..R3	..R3	..R3						..R3
exon_skip_93078	-1					R1..
exon_skip_93533	1										.R2.
exon_skip_93570	1	..R3		..R3	..R3	R1..R3	..R3		R1..			R1..	R1..
exon_skip_94211	1						R1..						R1..
exon_skip_94381	1										..R3	R1.R2.R3
exon_skip_95009	-1	R1..		..R3	R1..R3	..R3	R1..			..R3	..R3	..R3
exon_skip_95010	-1	R1..		..R3	R1..R3	..R3	R1..			..R3	..R3	..R3
exon_skip_95033	1	..R3		..R3	R1..R3	..R3	R1..	.R2.		..R3		..R3
exon_skip_95635	-1						R1..
exon_skip_95675	-1			R1..	R1..	R1..	..R3	.R2.				R1..
exon_skip_95857	-1		R1..				.R2.
exon_skip_95883	1				R1..	R1..	..R3	..R3	R1..			R1..	R1..	R1..
exon_skip_96024	1	R1..					..R3
exon_skip_96112	-1							..R3	.R2.	..R3	..R3	R1..	R1..	R1.R2.
exon_skip_96235	1									R1..				R1..
exon_skip_96373	1											..R3		R1..
exon_skip_96471	1			R1..	R1..	R1..						R1..
exon_skip_97707	1			R1.R2.		R1..		..R3			R1..	R1..
exon_skip_97739	-1			R1..	R1..	R1..			R1..		..R3	R1..	R1..
exon_skip_9791	1						..R3	R1..
exon_skip_97996	1			..R3					R1..	R1..		R1..	R1..
exon_skip_9802	1							.R2.	R1..				R1..	R1..
exon_skip_98040	1	..R3		..R3			..R3
exon_skip_98384	1	R1..			R1..	R1..R3			R1..		R1..	R1..R3	R1..R3
exon_skip_98387	1	R1..			R1..	R1..			R1..	..R3	R1..R3	R1..R3	R1..
exon_skip_99050	1			R1.R2.		R1..
exon_skip_99234	-1		.R2.
exon_skip_99321	1						R1..
exon_skip_99811	1	..R3		..R3	..R3	..R3	R1..	R1..				..R3
exon_skip_99964	1	..R3	..R3		..R3							..R3	R1..
