# Supplementary material for: FOXA1 regulates alternative splicing in prostate cancer
Source: Cell Rep. 2022 Sep 27;40(13):111404. doi: 10.1016/j.celrep.2022.111404 (PMC9532847; doi:10.1016/j.celrep.2022.111404)
Supplement: Table S6. Results of in vitro validation assays, related to Figures 5 and 6 [file mmc7.xlsx]

## Sheet: Legend
Supplementary Table 6. Results of in vitro validation assays
Legend: The first two tabs report quantifications of FLNA exon 30 inclusion changes using digital droplet PCR (ddPCR) or the QIAxcel Advanced System capillary electrophoresis device upon FOXA1 and SRSF1 depletion. The following tabs report results for MTT and clonogenic assays following ectopic expression of FLNA vectors.
Inclusion changes validations
Column	Description
Cell_line	Cell line identifier
Condition	Experimental condition: wild-type (wt), overexpression (oe), silencing (si)
Replicate	Individual number of biological replicate
Ex	Concentration of PCR product excluding FLNA exon 30
In	Concentration of PCR product including FLNA exon 30
PSI	Percentage Spliced In (PSI) value
In vitro proliferation analysis
Column	Description
Cell_line	Cell line identifier
Condition	Experimental condition: wild-type (wt), overexpression (oe), silencing (si)
N	Number of technical replicates
Mean	Mean fold change in MTT absorbance, colony number, or crystal violet absorbance
sd	Standard deviation
SEM	Standard error of the mean
pvalue	P-value relative to two-tailed t-test
Sig	P-value<=0.05

## Sheet: ddPCR
ddPCR quantification of FLNA exon 30 inclusion changes upon FOXA1 or SRSF1 depletion
Date	Well	Sample ID	Sample name	Experiment	Condition	Cell_line	Replicate	Target	Conc(copies/µL)	Conc Inc + Exc	PSI	Accepted Droplets	Positives	Negatives	Ch1+Ch2+	Ch1+Ch2-	Ch1-Ch2+	Ch1-Ch2-
220512	A02	7	siCTR 1_PC3_siSRSF1	SRSF1	NSI_siSRSF1	PC3	1	CONST	1545.59	2969.64	0.520464	18288	13372	4916	9112	4260	3725	1191
220512	C02	9	siCTR 2_PC3_siSRSF1	SRSF1	NSI_siSRSF1	PC3	2	CONST	1560.6	3056.04	0.510661	18195	13366	4829	9375	3991	3716	1113
220512	E02	11	siCTR 3_PC3_siSRSF1	SRSF1	NSI_siSRSF1	PC3	3	CONST	1384.69	2814.4	0.492002	17803	12316	5487	8398	3918	4124	1363
220512	B02	8	siFOXA1 1_PC3	SRSF1	siSRSF1	PC3	1	CONST	1430.3	3991.87	0.358303	19613	13798	5815	12097	1701	5293	522
220512	D02	10	siFOXA1 2_PC3	SRSF1	siSRSF1	PC3	2	CONST	2112.75	6626.43	0.318837	16971	14154	2817	13838	316	2767	50
220512	F02	12	siFOXA1 3_PC3	SRSF1	siSRSF1	PC3	3	CONST	1365.2	4202.15	0.324881	18921	12992	5929	11792	1200	5432	497
220512	A02	7	siCTR 1_PC3_siSRSF1	SRSF1	NSI_siSRSF1	PC3	1	EX30_SKIPPING	1424.05	2969.64	0.479536	18288	12837	5451	9112	4260	3725	1191
220512	C02	9	siCTR 2_PC3_siSRSF1	SRSF1	NSI_siSRSF1	PC3	2	EX30_SKIPPING	1495.44	3056.04	0.489339	18195	13091	5104	9375	3991	3716	1113
220512	E02	11	siCTR 3_PC3_siSRSF1	SRSF1	NSI_siSRSF1	PC3	3	EX30_SKIPPING	1429.71	2814.4	0.507998	17803	12522	5281	8398	3918	4124	1363
220512	B02	8	siFOXA1 1_PC3	SRSF1	siSRSF1	PC3	1	EX30_SKIPPING	2561.57	3991.87	0.641697	19613	17390	2223	12097	1701	5293	522
220512	D02	10	siFOXA1 2_PC3	SRSF1	siSRSF1	PC3	2	EX30_SKIPPING	4513.68	6626.43	0.681163	16971	16605	366	13838	316	2767	50
220512	F02	12	siFOXA1 3_PC3	SRSF1	siSRSF1	PC3	3	EX30_SKIPPING	2836.95	4202.15	0.675119	18921	17224	1697	11792	1200	5432	497
220519	A01	1	siCTR_1	FOXA1	NSI	PC3	1	CONST	2176.82	3467.99	0.627688	16146	13608	2538	8915	4693	1843	695
220519	C01	3	siCTR_2	FOXA1	NSI	PC3	2	CONST	1558.35	2491.26	0.625528	16389	12031	4358	6404	5627	2569	1789
220519	E01	5	siCTR_3	FOXA1	NSI	PC3	3	CONST	1927.33	3099.77	0.621765	14764	11895	2869	7325	4570	1989	880
220519	B01	2	siFOXA1_1	FOXA1	siFOXA1	PC3	1	CONST	1353.73	2480.76	0.545693	15198	10389	4809	6224	4165	3143	1666
220519	D01	4	siFOXA1_2	FOXA1	siFOXA1	PC3	2	CONST	1624.6	2961.39	0.548593	16666	12477	4189	8346	4131	2970	1219
220519	F01	6	siFOXA1_3	FOXA1	siFOXA1	PC3	3	CONST	1915.77	3452.34	0.554919	15435	12406	3029	8901	3505	2353	676
220519	A01	1	siCTR_1	FOXA1	NSI	PC3	1	EX30_SKIPPING	1291.17	3467.99	0.372312	16146	10758	5388	8915	4693	1843	695
220519	C01	3	siCTR_2	FOXA1	NSI	PC3	2	EX30_SKIPPING	932.906	2491.26	0.374472	16389	8973	7416	6404	5627	2569	1789
220519	E01	5	siCTR_3	FOXA1	NSI	PC3	3	EX30_SKIPPING	1172.44	3099.77	0.378235	14764	9314	5450	7325	4570	1989	880
220519	B01	2	siFOXA1_1	FOXA1	siFOXA1	PC3	1	EX30_SKIPPING	1127.03	2480.76	0.454307	15198	9367	5831	6224	4165	3143	1666
220519	D01	4	siFOXA1_2	FOXA1	siFOXA1	PC3	2	EX30_SKIPPING	1336.79	2961.39	0.451407	16666	11316	5350	8346	4131	2970	1219
220519	F01	6	siFOXA1_3	FOXA1	siFOXA1	PC3	3	EX30_SKIPPING	1536.57	3452.34	0.445081	15435	11254	4181	8901	3505	2353	676

## Sheet: QIAxcel
QIAxcel quantification of FLNA exon 30 inclusion changes upon FOXA1 or SRSF1 depletion
Experiment	Condition	Cell_line	Replicate	Ex	In	PSI
FOXA1	NSI	PC3	1	0.09	0.17	65.3846
FOXA1	siFOXA1	PC3	1	0.15	0.21	58.3333
FOXA1	NSI	PC3	2	0.09	0.16	64
FOXA1	siFOXA1	PC3	2	0.11	0.14	56
FOXA1	NSI	PC3	3	0.09	0.17	65.3846
FOXA1	siFOXA1	PC3	3	0.1	0.14	58.3333
SRSF1	NSI	PC3	1	0.62	0.7	53.0303
SRSF1	siSRSF1	PC3	1	1	0.49	32.8859
SRSF1	NSI	PC3	2	0.55	0.62	52.9915
SRSF1	siSRSF1	PC3	2	0.89	0.43	32.5758
SRSF1	NSI	PC3	3	0.57	0.63	52.5
SRSF1	siSRSF1	PC3	3	0.81	0.4	33.0579

## Sheet: Fig6A_left_panel
MTT results for PC3 cells transfected with ectopic FLNA vectors
Cell_line	Condition	n	Mean	sd	SEM	p value	sig
PC3	VO	3	1	0	0
PC3	+30	3	2.46411	0.193736	0.111853	0.00222817	TRUE
PC3	D30	3	1.48926	0.039934	0.0230559

## Sheet: Fig6A_middle_panel
Colony count for PC3 cells transfected with ectopic FLNA vectors
Cell_line	Condition	n	Mean	sd	SEM	p value	sig
PC3	VO	5	1	0	0
PC3	+30	5	1.53405	0.3612	0.208539	0.0152773	TRUE
PC3	D30	5	0.921477	0.168753	0.0974295

## Sheet: Fig6A_right_panel
Colony absorbance for PC3 cells transfected with ectopic FLNA vectors
Cell_line	Condition	n	Mean	sd	SEM	p value	sig
PC3	VO	5	1	0	0
PC3	+30	5	1.54164	0.393312	0.227079	0.0468241	TRUE
PC3	D30	5	0.981273	0.270419	0.156126
